# Supplementary material for: Identification and mapping of a recessive allele, dt3, specifying semideterminate stem growth habit in soybean
Source: Theor Appl Genet. 2023 Nov 30;136(12):258. doi: 10.1007/s00122-023-04493-w (PMC10689528; doi:10.1007/s00122-023-04493-w)
Supplement: Supplementary file 1 — Supplementary file1 (XLSX 9216 KB) [file 122_2023_4493_MOESM1_ESM.xlsx]

## Sheet: Figure S1
Distribution of stem growth habit phenotypes in the USDA Soybean Germplasm Collection.

## Sheet: TableS1
Randomly chosen soybean varieties from the USDA Soybean Germplasm Collection for GWAS of stem growth habit.
USDA Accession	Stem Growth Habit Phenotype
FC19979-1	D
FC30967	D
FC31622	D
FC31676	D
FC31744	D
FC31919	N
FC31933	D
PI103419A	N
PI123439	N
PI124871	D
PI132217	S
PI135590	N
PI151249	S
PI153203	S
PI153213	N
PI153219	S
PI153265	S
PI153294	D
PI153297	D
PI153304	N
PI153305	N
PI154198	D
PI157395	D
PI157401	D
PI157439	D
PI157445	D
PI157475	D
PI159923A	D
PI159924	N
PI165674	D
PI165675	D
PI165914	N
PI166032	N
PI166140	N
PI170896	N
PI171446	D
PI173995	D
PI174861	N
PI174866	N
PI175180	N
PI181537	D
PI181556	D
PI181697	N
PI181698	N
PI187153	D
PI189402	N
PI189871	S
PI189915	N
PI200485	D
PI200486	N
PI200510	D
PI203403	N
PI203404	N
PI204340	N
PI208437	N
PI209340	N
PI219654	N
PI219655	N
PI224272	D
PI226588	D
PI227159	D
PI229316	D
PI230972	D
PI232990	N
PI238931	D
PI243529	D
PI243531	D
PI246369	D
PI247678	N
PI248405	S
PI248512	S
PI253652B	S
PI257437	N
PI259543	N
PI261467	D
PI269518B	N
PI273483C	D
PI274211	D
PI290122	N
PI290139	D
PI290140	N
PI291295	N
PI295950	N
PI297507B	N
PI297511	N
PI297523	N
PI297525	N
PI297533	N
PI297534	N
PI315701	N
PI317333	D
PI319535B	N
PI322690	N
PI322695	D
PI323553	N
PI323562	N
PI323578	N
PI323579	N
PI323586A	N
PI324068	N
PI339868E	D
PI340012	D
PI340014	D
PI346309	S
PI347539B	N
PI347542	N
PI347563B	D
PI360843	N
PI361071A	N
PI361085B	N
PI361101	N
PI361122	N
PI372402	N
PI372410	D
PI374164	N
PI374177	N
PI374221	N
PI378664C	N
PI378675A	D
PI378680D	S
PI381668	N
PI383278	N
PI391589B	S
PI398194	D
PI398234	D
PI398236	D
PI398259	N
PI398309	N
PI398342	D
PI398367	D
PI398368	S
PI398374	D
PI398376	D
PI398397	D
PI398401	D
PI398403	D
PI398406	D
PI398415	D
PI398417	N
PI398423	D
PI398441	D
PI398443	D
PI398463	D
PI398472	D
PI398504	S
PI398510	D
PI398517	D
PI398535	D
PI398587	D
PI398610	D
PI398652	D
PI398682	N
PI398697	D
PI398703	D
PI398718	D
PI398737	N
PI398746	D
PI398749	S
PI398802	D
PI398804	D
PI398807	S
PI398845	D
PI398875	D
PI398880	S
PI398897	D
PI398918	D
PI399046	D
PI399047	D
PI399122	D
PI404168	N
PI407386C	N
PI407658A	S
PI407759	S
PI407785	D
PI407789	D
PI407810	N
PI407811	D
PI407814-2	D
PI407838	D
PI407853	D
PI407874-1	N
PI407883	D
PI407902A	D
PI407914B	D
PI407940	N
PI407941B	D
PI407951	D
PI407961-1	N
PI407962-1	D
PI408007	D
PI408014	S
PI408016B	D
PI408044	D
PI408051	D
PI408054	D
PI408078	D
PI408092B	D
PI408098	D
PI408165	D
PI408169B	N
PI408217C	D
PI408218	D
PI408224B	D
PI408238-2	N
PI408263	D
PI408285C	D
PI408296A	D
PI408309	D
PI408311-2	D
PI408326	D
PI408336	D
PI416790	D
PI416806	D
PI416808	D
PI416852	D
PI416866	D
PI416877	D
PI416889	D
PI416896	D
PI416897	D
PI416900	N
PI416915	S
PI416925	D
PI416930	N
PI416968	D
PI416979	D
PI416988	D
PI417003	D
PI417040A	S
PI417126	D
PI417133	D
PI417169	D
PI417187	D
PI417240	D
PI417245	D
PI417248	D
PI417269	D
PI417273	D
PI417290	N
PI417317	D
PI417318	D
PI417320	D
PI417321	S
PI417361	D
PI417416	D
PI417435	D
PI417439	D
PI417451	N
PI417461	D
PI417495	D
PI417501	N
PI417503	S
PI417519A	N
PI417520	N
PI417523	N
PI417527	N
PI423727	N
PI423743B	D
PI423794	D
PI423809	D
PI423847	D
PI423854	D
PI423869	N
PI423881	D
PI423882A	D
PI423908	D
PI423918	D
PI423925	D
PI423930B	D
PI423955	D
PI424147	D
PI424156D	D
PI424169A	D
PI424177	D
PI424178A	D
PI424182C	D
PI424190	N
PI424194	D
PI424205	N
PI424237A	D
PI424249B	D
PI424255C	D
PI424257B	D
PI424298	N
PI424309A	N
PI424314	D
PI424315	D
PI424319	D
PI424320	N
PI424332	S
PI424345	N
PI424350	D
PI424365	D
PI424391	D
PI424440	D
PI424455	D
PI424474-1	N
PI424476	D
PI424490	D
PI424495	S
PI424518	D
PI424537	D
PI424548	D
PI424550	D
PI424562	D
PI424591	D
PI424594	D
PI427088F	N
PI427105B	N
PI430594	S
PI437072	N
PI437079B	N
PI437081A	N
PI437112B	S
PI437126B	N
PI437137	D
PI437154	N
PI437166B	N
PI437174B	N
PI437217	D
PI437232	S
PI437233	N
PI437261B	N
PI437261D	N
PI437273B	D
PI437288	D
PI437306A	D
PI437336A	N
PI437373	N
PI437418	N
PI437421	N
PI437440	N
PI437444	N
PI437446	N
PI437452A	N
PI437462C	D
PI437472	N
PI437514B	N
PI437540	N
PI437549	D
PI437563	S
PI437564	N
PI437568	N
PI437578	N
PI437643B	N
PI437652	N
PI437656	N
PI437658	N
PI437714	N
PI437721C	S
PI437728	S
PI437742	N
PI437775	N
PI437784	N
PI437799	S
PI437803	D
PI437831	N
PI437843A	N
PI437849	N
PI437887C	N
PI437933A	N
PI437934B	N
PI437948	N
PI437966	N
PI437967	N
PI437983	N
PI438015	N
PI438048A	N
PI438077	N
PI438084	N
PI438131	N
PI438143	D
PI438148	N
PI438162	N
PI438166A	N
PI438174	N
PI438175	N
PI438178	N
PI438193	N
PI438211A	N
PI438217	N
PI438242	N
PI438244	N
PI438266A	N
PI438308B	D
PI438323	N
PI438330B	N
PI438335	N
PI438344	N
PI438361	N
PI438396	N
PI438418	S
PI438456	D
PI438460	N
PI438475B	D
PI438482	N
PI438485	D
PI438503C	N
PI441353	N
PI442017	D
PI442020	D
PI442033	N
PI442041	D
PI445843	N
PI445848A	D
PI458036	D
PI458061B	D
PI458064	D
PI458068	N
PI458085A	D
PI458085B	D
PI458086	D
PI458090A	D
PI458105	D
PI458119	D
PI458121	D
PI458159	D
PI458177	D
PI458184	D
PI458200	D
PI458224	N
PI458265	N
PI458304	D
PI458520	N
PI458521	N
PI458827	S
PI458829	N
PI467310	N
PI467330	D
PI468383	D
PI468385	D
PI468911	N
PI471899	D
PI475783A	S
PI476351	N
PI476891	N
PI476917	D
PI476920	S
PI476939	D
PI479740	N
PI479742	D
PI483459	N;N
PI497968	N
PI504480	D
PI504484	D;D
PI504494	D;D
PI504498	D
PI504499	D
PI504502	D;D
PI506484	D
PI506494	D
PI506499	D
PI506501	D
PI506506	D
PI506527	D
PI506537	D
PI506554	D
PI506557	D
PI506559	D
PI506569	D
PI506576	D
PI506581B	D
PI506582	D
PI506585A	D
PI506589	D
PI506595B	D
PI506605	D
PI506611	D
PI506620	D
PI506622	D
PI506624	D
PI506636	D
PI506639	N
PI506665	N
PI506697	D
PI506700	N
PI506706	D
PI506713	D
PI506719	D
PI506721	D
PI506726	D
PI506744	D
PI506749	D
PI506750	D
PI506753	D
PI506761	D
PI506773	D
PI506777	D
PI506790	D
PI506791	D
PI506796	D
PI506807	N
PI506811	D
PI506828	D
PI506845	D
PI506871	D
PI506880	N
PI506883	D
PI506901	D
PI506903	D
PI506925	D
PI506947	N
PI506948	D
PI506967	D
PI506968	D
PI506971	D
PI506985	D
PI507062A	D
PI507074	D
PI507080	D
PI507100	D
PI507112	D
PI507113	D
PI507118	D
PI507125	D
PI507131	D
PI507167A	D
PI507172	D
PI507187	D
PI507208	D
PI507209	D
PI507212	D
PI507227	D
PI507239	D
PI507247	D
PI507283	N
PI507299	D
PI507311	D
PI507319	D
PI507322	D
PI507343	D
PI507348	D
PI507349	D
PI507353	D
PI507360	D
PI507373	N
PI507385	D
PI507416	N
PI507423	D
PI507437	D
PI507463	D
PI507466	D
PI507478	D
PI507488	D
PI507496	D
PI507500	D
PI507501	D
PI507508	D
PI507522	D
PI507538	D
PI507555	D
PI507562	D
PI507566	D
PI507570	D
PI507573	D
PI507670	N
PI507672	N
PI507686C	N
PI507687A	N
PI507708	N
PI508084	N;N;N;N
PI508296F	S
PI509079	S
PI509086	D
PI512322C	N
PI518672	S;S
PI518703	D;D
PI518705	S
PI518715	D
PI518750	N;N
PI518752	N;N
PI518754	N;N
PI520732	D
PI522191	N
PI525492	D
PI532456	S
PI532464	N
PI532467	D
PI532469	D;D
PI532472	D
PI536547A	S
PI536547B	D
PI536636	D;D
PI538386B	S
PI538406	D
PI538408	D
PI540551	D;D
PI540552	D
PI543794	D;D;D
PI543857	D;D
PI54609	N
PI54615-2	N
PI54617	N
PI546375	N;N
PI546487	N;N
PI548298	N
PI548301	D
PI548307	D
PI548313	N
PI548337	D
PI548342	D
PI548344	N
PI548363	N
PI548364	N
PI548429	N
PI548438	D
PI548475	D
PI548479	N
PI548496	D
PI548502	N
PI548514	N
PI548543	N
PI548550	N
PI548571	N;N;N;N;N
PI548576	N
PI548594	N;N;N;N;N
PI548597	N
PI548638	N
PI548646	N
PI548665	D
PI548695	D
PI548979	D
PI548986	D;D;D
PI549017	N
PI549042A	N
PI549057A	D;D
PI549061	D
PI549067	D;D
PI549068	D;D
PI549069	D
PI549070	D
PI549072	D;D
PI549075	N
PI553045	D;D
PI559370	D
PI559932	D;D
PI561231	D;D
PI561234	N;N
PI561238	N;N
PI561241	N;N
PI561283	S
PI561287B	D
PI561288	D
PI561309A	N
PI561315	D;D
PI561316	N
PI561327A	N;N
PI561334	S
PI561337	S;S
PI561339	N
PI561353	N;N
PI561362	D
PI561395	D
PI561400	D
PI561702	D
PI561858	N;N
PI564524	N;N
PI566999A	D
PI567000A	D
PI567007A	D
PI567031A	N
PI567035B	D
PI567121A	S
PI567152	D;D
PI567154	D;D
PI567155C	D
PI567156B	N;N
PI567159A	N;N
PI567169	S;S
PI567170B	D
PI567178	S
PI567193	D;D
PI567202	D
PI567213C	N
PI567229A	D;D
PI567258	S
PI567266D	S
PI567270A	N
PI567275	D
PI567283	D
PI567289A	N
PI567295	N
PI567297	N
PI567306B	D
PI567316A	D
PI567326A	N
PI567330	N
PI567331	N
PI567333B	D
PI567335A	N
PI567336A	N
PI567345	D
PI567369B	N
PI567379C	N
PI567394A	N
PI567404F	N
PI567416	N
PI567423	N
PI567435A	N
PI567447A	N
PI567465	S
PI567487	N
PI567506	N
PI567539	N
PI567540A	N
PI567540B	N
PI567565	N
PI567574B	N
PI567575	S
PI567599	S
PI567610B	N
PI567614A	S
PI567622	S
PI567627B	S
PI567647A	S
PI567648C	N
PI567655	D
PI567664	D
PI567667B	D
PI567671B	D
PI567679B	N
PI567688B	N
PI567697	S
PI567699	S
PI567702B	S
PI567711B	S
PI567713C	S
PI567717B	S
PI567719	N
PI567722	N
PI567749B	N
PI567757	N
PI567762B	N
PI567782	N;N
PI567785	N;N
PI572265A	D
PI574479B	N
PI576145	N
PI578307A	N
PI578311A	N
PI578311C	N
PI578318A	N
PI578318E	N
PI578321	N
PI578323A	N
PI578329B	D
PI578374	D;D
PI578383	N
PI578384	D;D
PI578401B	N;N
PI578401D	N
PI578425	N;N
PI578426	N
PI578427	N
PI578432B	N;N
PI578460	D
PI578470	N
PI578481	D;D
PI578505	D
PI587559B	N
PI587563C	D
PI587597A	D
PI587603B	N
PI587612A	D
PI587632B	N
PI587647A	D
PI587649	D
PI587668C	N
PI587685	D
PI587699	N
PI587705B	N
PI587708	D
PI587721A	N
PI587766	D
PI587803	N
PI587809A	D
PI587817	D
PI587862D	N
PI587900C	N
PI587903B	N
PI587913A	N
PI587949	N
PI587998G	N
PI588011C	N
PI588028	S
PI592904	D
PI592910	D
PI592913	D
PI592923	S
PI592934	D
PI592961	D
PI592977	S;S
PI593655	N
PI593939	D
PI593942	D;D
PI593949B	D
PI593968	D;D
PI593970	D;D
PI593973	D;D
PI593975	D;D
PI593988	D
PI593992	D
PI593993A	D
PI593997	D;D
PI594000	N
PI594005B	D
PI594022	D
PI594158	D
PI594196	D;D
PI594200	D;D
PI594212	D
PI594267	D
PI594307	N
PI594319	D;D
PI594419	S
PI594440	D
PI594442B	D
PI594463B	D
PI594478	S
PI594500D	D
PI594582	D
PI594617	D
PI594634	D
PI594660B	D
PI594692	S
PI594696A	D
PI594753A	D
PI594759A	D
PI594759B	D
PI594759D	D
PI594770B	D
PI594774	D
PI594782	D
PI594821A	D
PI594828A	D
PI594835B	D
PI594846	D
PI594889	D
PI596540	D
PI597381	N
PI597382	N
PI597393	D
PI597397A	N;N
PI597404	N;N
PI597420	D;D
PI597427A	D;D
PI597429	S;S
PI597432	S;S
PI597444	D;D
PI597467	D
PI597478B	D
PI597482	D
PI597487	D;D
PI602497B	D
PI60279	N
PI603148	D;D
PI603149	D
PI603164	D
PI603175	D
PI603290	N;N
PI603293A	N;N
PI603304	N;N
PI603306	N;N
PI603310	D;D
PI603329	D;D
PI603330	D;D
PI603355	D;D
PI603356	D;D
PI603376	D;D
PI603418A	D
PI603418B	D
PI603421B	N
PI603424C	D;D
PI603424D	N;N
PI603428A	N;N
PI603439	N;N
PI603440B	S;S
PI603443A	N;N
PI603444A	N
PI603447	N;N
PI603448	D
PI603466B	N
PI603477B	D
PI603486	N
PI603502C	N
PI603515	D
PI603538F	D
PI603546A	D;D
PI603558	N
PI603562A	N
PI603569B	N
PI603576B	N
PI603577	N
PI603587A	N;N
PI603587B	N
PI603641	D
PI603642	D
PI603658	S
PI603673E	N
PI603687A	D
PI603687B	S
PI603698H	N;N
PI603698I	N;N
PI603728	D
PI603732A	N
PI603733	D
PI603741A	D
PI603759A	D
PI603910C	N
PI603915E	D
PI605758A	D
PI605758D	D
PI605774	D
PI605779C	N
PI605812	N
PI605827B	S
PI605839A	D
PI605846C	D
PI612613	D
PI612707B	D
PI612714B	D;D
PI612715	S;S
PI612716	S;S
PI612717	D;D
PI612720A	N
PI612726	S;S
PI612728	N
PI612732	N;N
PI612744	S;S
PI612753B	N;N
PI612759C	N
PI614155	N
PI614807	D
PI62248	D
PI64698	D
PI68457	D
PI68670-2	N
PI68676	D
PI68768	N
PI68778	N
PI70016	N
PI70089	N
PI70247	N
PI70462	N
PI70466-4	N
PI79593	N
PI79745	D
PI79825-1	N
PI80466-2	D
PI80481	N
PI80488-1	N
PI81766	N
PI82307	D
PI82554	D
PI83874	D
PI83946	D
PI84579	N
PI85012	D
PI85441	D
PI85465	N
PI85666	N
PI85668	N
PI86002	N
PI86006	N
PI86027	N
PI86084	N
PI86098	D
PI86136	D
PI86490-4	N
PI86904-1	N
PI87037	N
PI87561	D
PI87588	D
PI87631-1	N
PI88293A	D
PI88312	D
PI88359	N
PI88458	N
PI89056-3	D
PI90570	N
PI91152	N
PI91178-1	N
PI91349	N
PI92557	N
PI92603	S
PI92606	N
PI92641B	D
PI92683	D
PI96162	D
PI96787	D

## Sheet: TableS2
Semideterminate and indeterminate varieties without dt1 used for GWAS.
USDA Accession	Stem Growth Habit Phenotype
PI507294B	S
PI603443B	S
PI612706A	S
PI436682	S
PI437580	S
PI467323A	S
PI475831	S
PI479718B	S
PI518711	S
PI538400	S
PI567473C	S
PI578492	S
PI594599	S
PI603311	S
PI603350	S
PI603362	S
PI603359	S
PI612724	S
PI639561	S
PI547740	S
PI547437	S
PI547569	S
PI547573	S
PI547586	S
PI548169	S
PI632961	S
PI639553	S
PI391583	S
PI361115	S
PI153227	S
PI427088G	S
PI578390	S
PI491548	S
PI297537	S
PI603345	S
PI597402	S
PI361109	S
PI417040A	S
PI467343	S
PI597397B	S
PI603327	S
PI578392B	S
PI603380	S
PI436681	S
PI507294A	S
PI605819C	S
PI567169	S
PI297520	S
PI458827	S
PI597426	S
PI561327D	S
PI189911	S
PI417555	S
PI407717	S
PI438151	S
PI407716	S
PI438272	S
PI438042	S
PI437554	S
PI567174C	S
PI603326	S
PI603684	S
PI567473A	S
PI437130	S
PI507297	S
PI597403B	S
PI567473B	S
PI603301A	S
PI438189	S
PI561297	S
PI592933	S
PI404193	S
PI567780A	S
PI597441	S
PI594471B	S
PI567215A	S
PI507680	S
PI518710	S
PI603679	S
PI438399	S
PI248409	S
PI437321	S
PI437322	S
PI445829B	S
PI603495A	S
PI603564C	S
PI603687B	S
PI464897	S
PI603428C	S
PI603674	S
PI437517	S
PI603675	S
PI567714	S
PI603567B	S
PI407720	S
PI603428D	S
PI603477A	S
PI437728	S
PI522189	S
PI603382A	S
PI603423B	S
PI437788B	S
PI407386A	S
PI567527	S
PI538398	S
PI567715	S
PI561230	S
PI561350B	S
PI547850	S
PI518672	S
PI547849	S
PI547835	S
PI547851	S
PI547865	S
PI547833	S
PI547864	S
PI547409	S
PI547855	S
PI547458	S
PI613055	S
PI547858	S
PI639630A	S
PI547459	S
PI612744	S
PI547863	S
PI547501	S
PI548372	S
PI548406	S
PI548279	S
PI639630B	S
PI547725	S
PI548369	S
PI591542	S
PI548390	S
PI547859	S
PI591543	S
PI612622A	S
PI547734	S
PI612745	S
PI612622B	S
PI547762	S
PI613056	S
PI591526	S
PI547889	S
PI612743	S
PI547681	S
PI612721A	S
PI307882C	S
PI307882F	S
PI547786	S
PI547535	S
PI547756	S
PI164885	S
PI374171	S
PI374186	S
PI324188	S
PI547717	S
PI307891A	S
PI547761	S
PI547534	S
PI548190	S
PI567325B	S
PI548182	S
PI547763	S
PI547489	S
PI341251	S
PI612722	S
PI548207	S
PI438246	S
PI561327B	S
PI438177	I
PI404174	I
PI424190	I
PI437909A	I
PI437959	I
PI437974A	I
PI445803	I
PI507467	I
PI507715A	I
PI567506	I
PI438343	I
PI639566D	I
PI307882B	I
PI539867	I
PI593258	I
PI547683	I
PI547702	I
PI591435	I
PI547839	I
PI547617	I
PI547619	I
PI548225	I
PI548257	I
PI548263	I
PI548267	I
PI548277	I
PI603202	I
PI603205	I
PI634365	I
PI556859	I
PI634875	I
PI652442	I
PI427139	I
PI417302	I
PI404171	I
PI417217	I
PI404154	I
PI424195B	I
PI437437A	I
PI437437B	I
PI603352	I
PI437118B	I
PI437639	I
PI384474	I
PI372404C	I
PI467331	I
PI464888A	I
PI437647	I
PI603375	I
PI361074	I
PI417554	I
PI561316	I
PI372406	I
PI437525	I
PI438266A	I
PI561305	I
PI283332	I
PI445812	I
PI258385	I
PI603344	I
PI594160	I
PI567771C	I
PI361063	I
PI427107B	I
PI372416B	I
PI423712	I
PI445834	I
PI567443	I
PI603401	I
PI567212D	I
PI602500B	I
PI438194	I
PI594901	I
PI567639	I
PI445791	I
PI567771A	I
PI437811	I
PI567488A	I
PI603398A	I
PI458507	I
PI567435A	I
PI438452	I
PI253651B	I
PI567479	I
PI438164A	I
PI407733	I
PI603466A	I
PI603438B	I
PI597436	I
PI567303A	I
PI438490B	I
PI567421	I
PI438212C	I
PI437718	I
PI567425B	I
PI504500	I
PI437167B	I
PI603324B	I
PI437863A	I
PI291309C	I
PI438002	I
PI423950	I
PI567688B	I
PI290130	I
PI591510	I
PI547435	I
PI547629	I
PI547463	I
PI548532	I
PI547641	I
PI548502	I
PI593463	I
PI547558	I
PI547615	I
PI547575	I
PI548632	I
PI548679	I
PI548547	I
PI639740	I
PI532833	I
PI591538	I
PI598222	I
PI539863	I
PI548540	I
PI542768	I
PI592560	I
PI561405	I
PI548571	I
PI591548	I
PI548280	I
PI639632A	I
PI572243	I
PI556889	I
PI547407	I
PI438266B	I
PI567779C	I
PI603185	I
PI547792	I
PI507477	I
PI547621	I
PI547625	I
PI561407	I
PI567439	I
PI374184	I
PI247679	I
PI567404E	I
PI587902B	I
PI175184	I
PI374182	I
PI587591	I
PI547689	I
PI445681	I
PI374175	I
PI205906	I
PI547724	I
PI547506	I
PI587884	I
PI204340	I
PI303652	I
PI208435	I
PI547747	I
PI587784	I
PI548559	I
PI209832	I
PI508084	I
PI587828	I
PI567355A	I
PI547716	I
PI437942	I
PI567294	I

## Sheet: TableS3
Table S3 Semideterminate varieties with neither dt1 nor Dt2
Accession	Name of those crossed	Semideterminate phenotype and lack of Dt2/dt1 confirmed
PI297520	Iregi Universal	Yes
PI597403B	Krasnodar 391-89	Yes
PI548406	Richland	Yes
PI248409	Subotica	Yes
PI561350B	Yong ji qun zhong da dou	No
PI612706A		Yes
PI612745		Yes
PI603382A		Yes
PI592933		Yes
PI603443B		Yes
PI603350		Yes
PI632961		Yes
PI639553		Yes
PI153227		Yes
PI297537		Yes
PI603345		Yes
PI597397B		Yes
PI597426		Yes
PI189911		Yes
PI417555		Yes
PI438272		Yes
PI567473B		Yes
PI603301A		Yes
PI567215A		Yes
PI438399		Yes
PI437321		Yes
PI445829B		Yes
PI603428C		Yes
PI603477A		Yes
PI612744		Yes
PI548372		Yes
PI548369		Yes
PI548390		Yes
PI612622A		Yes
PI612622B		Yes
PI612721A		Yes
PI548182		Yes
PI548207		Yes
PI361115		No
PI567473A		No
PI437580		No
PI567473C		No
PI594599		No
PI639561		No
PI567174C		No
PI603684		No
PI404193		No
PI567780A		No
PI594471B		No
PI603679		No
PI437322		No
PI603495A		No
PI603564C		No
PI603687B		No
PI603674		No
PI603675		No
PI567714		No
PI603567B		No
PI603428D		No
PI437728		No
PI603423B		No
PI437788B		No
PI567715		No
PI613055		No
PI613056		No
PI307882C		No
PI307882F		No
PI164885		No
PI374171		No
PI374186		No
PI324188		No
PI307891A		No
PI567325B		No
PI341251		No

## Sheet: TableS4
Statistics for GWAS of 1,000 randomly selected soybean varieties from the USDA Soybean Germplasm Collection.
Trait	Marker	Chr	Pos	df	F	p	add_effect	add_F	add_p	dom_effect	dom_F	dom_p	errordf	MarkerR2	Genetic Var	Residual Var	-2LnLikelihood
ST	None			0	NaN	NaN	NaN	NaN	NaN	NaN	NaN	NaN	921	NaN	0.315417	0.101845	1760.92
ST	ss715578788	GM01	24952	2	0.0351423	0.965469	NaN	NaN	NaN	NaN	NaN	NaN	924	7.56e-05	0.315417	0.101845	1760.92
ST	ss715578818	GM01	26003	2	0.0581807	0.943483	NaN	NaN	NaN	NaN	NaN	NaN	924	0.000125	0.315417	0.101845	1760.92
ST	ss715578923	GM01	29671	2	0.0408084	0.960015	NaN	NaN	NaN	NaN	NaN	NaN	924	8.78e-05	0.315417	0.101845	1760.92
ST	ss715578960	GM01	30712	2	0.0995022	0.905298	NaN	NaN	NaN	NaN	NaN	NaN	924	0.000214	0.315417	0.101845	1760.92
ST	ss715579193	GM01	37018	2	0.0917338	0.912356	NaN	NaN	NaN	NaN	NaN	NaN	924	0.000197	0.315417	0.101845	1760.92
ST	ss715579265	GM01	38482	2	0.6057	0.54591	NaN	NaN	NaN	NaN	NaN	NaN	924	0.00130332	0.315417	0.101845	1760.92
ST	ss715579576	GM01	46373	2	0.238249	0.788055	NaN	NaN	NaN	NaN	NaN	NaN	924	0.000513	0.315417	0.101845	1760.92
ST	ss715579942	GM01	49238	2	0.213818	0.807535	NaN	NaN	NaN	NaN	NaN	NaN	924	0.00046	0.315417	0.101845	1760.92
ST	ss715580755	GM01	61191	2	0.220261	0.802352	NaN	NaN	NaN	NaN	NaN	NaN	924	0.000474	0.315417	0.101845	1760.92
ST	ss715580822	GM01	81844	2	1.62434	0.197607	NaN	NaN	NaN	NaN	NaN	NaN	924	0.0034952	0.315417	0.101845	1760.92
ST	ss715580828	GM01	83156	2	0.122749	0.8845	NaN	NaN	NaN	NaN	NaN	NaN	924	0.000264	0.315417	0.101845	1760.92
ST	ss715580853	GM01	90280	2	0.262745	0.768996	NaN	NaN	NaN	NaN	NaN	NaN	924	0.000565	0.315417	0.101845	1760.92
ST	ss715580861	GM01	92363	2	0.0798695	0.923243	NaN	NaN	NaN	NaN	NaN	NaN	924	0.000172	0.315417	0.101845	1760.92
ST	ss715580878	GM01	96802	2	0.0126839	0.987396	NaN	NaN	NaN	NaN	NaN	NaN	924	2.73e-05	0.315417	0.101845	1760.92
ST	ss715580885	GM01	98213	2	0.0828244	0.92052	NaN	NaN	NaN	NaN	NaN	NaN	924	0.000178	0.315417	0.101845	1760.92
ST	ss715578496	GM01	138690	2	1.10645	0.331173	NaN	NaN	NaN	NaN	NaN	NaN	924	0.00238081	0.315417	0.101845	1760.92
ST	ss715578522	GM01	148336	2	0.667494	0.513241	NaN	NaN	NaN	NaN	NaN	NaN	924	0.00143629	0.315417	0.101845	1760.92
ST	ss715578587	GM01	166728	2	0.054099	0.947341	NaN	NaN	NaN	NaN	NaN	NaN	924	0.000116	0.315417	0.101845	1760.92
ST	ss715578628	GM01	183377	2	0.117823	0.888867	NaN	NaN	NaN	NaN	NaN	NaN	924	0.000254	0.315417	0.101845	1760.92
ST	ss715578633	GM01	185211	2	0.0938062	0.910468	NaN	NaN	NaN	NaN	NaN	NaN	924	0.000202	0.315417	0.101845	1760.92
ST	ss715578635	GM01	186170	2	0.500739	0.606248	NaN	NaN	NaN	NaN	NaN	NaN	924	0.00107747	0.315417	0.101845	1760.92
ST	ss715578726	GM01	225505	2	0.255393	0.774667	NaN	NaN	NaN	NaN	NaN	NaN	924	0.00055	0.315417	0.101845	1760.92
ST	ss715578743	GM01	234135	2	0.15717	0.854582	NaN	NaN	NaN	NaN	NaN	NaN	924	0.000338	0.315417	0.101845	1760.92
ST	ss715578754	GM01	237230	2	0.450531	0.63743	NaN	NaN	NaN	NaN	NaN	NaN	924	0.000969	0.315417	0.101845	1760.92
ST	ss715578773	GM01	242879	2	0.903904	0.405346	NaN	NaN	NaN	NaN	NaN	NaN	924	0.00194498	0.315417	0.101845	1760.92
ST	ss715578777	GM01	244125	2	0.882683	0.414022	NaN	NaN	NaN	NaN	NaN	NaN	924	0.00189932	0.315417	0.101845	1760.92
ST	ss715578780	GM01	245030	2	0.286504	0.750951	NaN	NaN	NaN	NaN	NaN	NaN	924	0.000616	0.315417	0.101845	1760.92
ST	ss715578887	GM01	281645	2	2.97632	0.0514723	NaN	NaN	NaN	NaN	NaN	NaN	924	0.00640433	0.315417	0.101845	1760.92
ST	ss715578894	GM01	283533	2	3.36706	0.0349175	NaN	NaN	NaN	NaN	NaN	NaN	924	0.0072451	0.315417	0.101845	1760.92
ST	ss715579048	GM01	334437	2	0.547703	0.578465	NaN	NaN	NaN	NaN	NaN	NaN	924	0.00117853	0.315417	0.101845	1760.92
ST	ss715579052	GM01	335952	0	NaN	NaN	NaN	NaN	NaN	NaN	NaN	NaN	924	0	0.315417	0.101845	1760.92
ST	ss715579185	GM01	368054	1	0.33016	0.565706	NaN	NaN	NaN	NaN	NaN	NaN	924	0.000355	0.315417	0.101845	1760.92
ST	ss715579226	GM01	377146	2	0.0291839	0.971239	NaN	NaN	NaN	NaN	NaN	NaN	924	6.28e-05	0.315417	0.101845	1760.92
ST	ss715579235	GM01	378633	2	0.103917	0.901311	NaN	NaN	NaN	NaN	NaN	NaN	924	0.000224	0.315417	0.101845	1760.92
ST	ss715579252	GM01	382080	2	0.618834	0.538796	NaN	NaN	NaN	NaN	NaN	NaN	924	0.00133158	0.315417	0.101845	1760.92
ST	ss715579281	GM01	388640	2	0.781673	0.457944	NaN	NaN	NaN	NaN	NaN	NaN	924	0.00168198	0.315417	0.101845	1760.92
ST	ss715579337	GM01	401923	2	5.31195	0.00508505	NaN	NaN	NaN	NaN	NaN	NaN	924	0.0114301	0.315417	0.101845	1760.92
ST	ss715579366	GM01	409034	2	0.885853	0.412714	NaN	NaN	NaN	NaN	NaN	NaN	924	0.00190614	0.315417	0.101845	1760.92
ST	ss715579418	GM01	423213	2	0.0388335	0.961912	NaN	NaN	NaN	NaN	NaN	NaN	924	8.36e-05	0.315417	0.101845	1760.92
ST	ss715579444	GM01	429656	2	0.183458	0.832418	NaN	NaN	NaN	NaN	NaN	NaN	924	0.000395	0.315417	0.101845	1760.92
ST	ss715579457	GM01	432637	2	0.651668	0.521417	NaN	NaN	NaN	NaN	NaN	NaN	924	0.00140223	0.315417	0.101845	1760.92
ST	ss715579484	GM01	439444	2	0.131031	0.877207	NaN	NaN	NaN	NaN	NaN	NaN	924	0.000282	0.315417	0.101845	1760.92
ST	ss715579534	GM01	452504	2	0.184433	0.831607	NaN	NaN	NaN	NaN	NaN	NaN	924	0.000397	0.315417	0.101845	1760.92
ST	ss715579556	GM01	458739	2	0.0562795	0.945278	NaN	NaN	NaN	NaN	NaN	NaN	924	0.000121	0.315417	0.101845	1760.92
ST	ss715579584	GM01	465259	2	0.577272	0.561632	NaN	NaN	NaN	NaN	NaN	NaN	924	0.00124215	0.315417	0.101845	1760.92
ST	ss715579660	GM01	470982	2	0.116538	0.890009	NaN	NaN	NaN	NaN	NaN	NaN	924	0.000251	0.315417	0.101845	1760.92
ST	ss715579674	GM01	471895	2	0.365127	0.694209	NaN	NaN	NaN	NaN	NaN	NaN	924	0.000786	0.315417	0.101845	1760.92
ST	ss715579733	GM01	477326	2	0.0636779	0.938311	NaN	NaN	NaN	NaN	NaN	NaN	924	0.000137	0.315417	0.101845	1760.92
ST	ss715580182	GM01	510643	2	0.287761	0.750009	NaN	NaN	NaN	NaN	NaN	NaN	924	0.000619	0.315417	0.101845	1760.92
ST	ss715580199	GM01	512411	2	0.874137	0.417569	NaN	NaN	NaN	NaN	NaN	NaN	924	0.00188093	0.315417	0.101845	1760.92
ST	ss715580685	GM01	554257	2	0.0698106	0.932575	NaN	NaN	NaN	NaN	NaN	NaN	924	0.00015	0.315417	0.101845	1760.92
ST	ss715580737	GM01	566240	2	2.3242	0.0984369	NaN	NaN	NaN	NaN	NaN	NaN	924	0.00500113	0.315417	0.101845	1760.92
ST	ss715580739	GM01	571427	1	0.851969	0.356238	NaN	NaN	NaN	NaN	NaN	NaN	924	0.000917	0.315417	0.101845	1760.92
ST	ss715580748	GM01	595508	2	0.69991	0.496895	NaN	NaN	NaN	NaN	NaN	NaN	924	0.00150604	0.315417	0.101845	1760.92
ST	ss715580760	GM01	628950	0	NaN	NaN	NaN	NaN	NaN	NaN	NaN	NaN	924	0	0.315417	0.101845	1760.92
ST	ss715580775	GM01	683307	2	0.5568	0.573233	NaN	NaN	NaN	NaN	NaN	NaN	924	0.0011981	0.315417	0.101845	1760.92
ST	ss715580778	GM01	688904	2	0.227505	0.796564	NaN	NaN	NaN	NaN	NaN	NaN	924	0.00049	0.315417	0.101845	1760.92
ST	ss715580782	GM01	700521	2	1.62084	0.198297	NaN	NaN	NaN	NaN	NaN	NaN	924	0.00348767	0.315417	0.101845	1760.92
ST	ss715580815	GM01	801884	2	0.499887	0.606764	NaN	NaN	NaN	NaN	NaN	NaN	924	0.00107564	0.315417	0.101845	1760.92
ST	ss715580817	GM01	807882	2	1.28554	0.276999	NaN	NaN	NaN	NaN	NaN	NaN	924	0.00276617	0.315417	0.101845	1760.92
ST	ss715580823	GM01	823278	2	0.49687	0.608595	NaN	NaN	NaN	NaN	NaN	NaN	924	0.00106915	0.315417	0.101845	1760.92
ST	ss715580827	GM01	832468	2	0.206388	0.813555	NaN	NaN	NaN	NaN	NaN	NaN	924	0.000444	0.315417	0.101845	1760.92
ST	ss715580833	GM01	850106	2	0.702491	0.495616	NaN	NaN	NaN	NaN	NaN	NaN	924	0.00151159	0.315417	0.101845	1760.92
ST	ss715580837	GM01	862022	2	2.43722	0.0879691	NaN	NaN	NaN	NaN	NaN	NaN	924	0.00524431	0.315417	0.101845	1760.92
ST	ss715580841	GM01	875209	2	0.879596	0.4153	NaN	NaN	NaN	NaN	NaN	NaN	924	0.00189268	0.315417	0.101845	1760.92
ST	ss715580851	GM01	901990	2	0.103016	0.902123	NaN	NaN	NaN	NaN	NaN	NaN	924	0.000222	0.315417	0.101845	1760.92
ST	ss715580859	GM01	921362	2	0.790358	0.453991	NaN	NaN	NaN	NaN	NaN	NaN	924	0.00170066	0.315417	0.101845	1760.92
ST	ss715580862	GM01	925792	2	0.18778	0.828829	NaN	NaN	NaN	NaN	NaN	NaN	924	0.000404	0.315417	0.101845	1760.92
ST	ss715580871	GM01	955846	2	1.18174	0.30721	NaN	NaN	NaN	NaN	NaN	NaN	924	0.00254283	0.315417	0.101845	1760.92
ST	ss715580875	GM01	964146	2	0.721468	0.486314	NaN	NaN	NaN	NaN	NaN	NaN	924	0.00155243	0.315417	0.101845	1760.92
ST	ss715580881	GM01	974080	2	2.31813	0.0990333	NaN	NaN	NaN	NaN	NaN	NaN	924	0.00498807	0.315417	0.101845	1760.92
ST	ss715580883	GM01	979924	2	0.980681	0.375448	NaN	NaN	NaN	NaN	NaN	NaN	924	0.00211019	0.315417	0.101845	1760.92
ST	ss715578403	GM01	1006995	2	1.73918	0.176242	NaN	NaN	NaN	NaN	NaN	NaN	924	0.00374231	0.315417	0.101845	1760.92
ST	ss715578406	GM01	1011973	2	1.21784	0.296345	NaN	NaN	NaN	NaN	NaN	NaN	924	0.00262051	0.315417	0.101845	1760.92
ST	ss715578407	GM01	1013994	2	2.21781	0.10943	NaN	NaN	NaN	NaN	NaN	NaN	924	0.00477221	0.315417	0.101845	1760.92
ST	ss715578418	GM01	1059707	2	0.236785	0.789209	NaN	NaN	NaN	NaN	NaN	NaN	924	0.00051	0.315417	0.101845	1760.92
ST	ss715578431	GM01	1097741	2	0.139134	0.87013	NaN	NaN	NaN	NaN	NaN	NaN	924	0.000299	0.315417	0.101845	1760.92
ST	ss715578435	GM01	1107228	2	0.748692	0.473273	NaN	NaN	NaN	NaN	NaN	NaN	924	0.00161101	0.315417	0.101845	1760.92
ST	ss715578454	GM01	1234293	2	1.01459	0.362956	NaN	NaN	NaN	NaN	NaN	NaN	924	0.00218316	0.315417	0.101845	1760.92
ST	ss715578456	GM01	1237296	2	1.34063	0.262193	NaN	NaN	NaN	NaN	NaN	NaN	924	0.00288471	0.315417	0.101845	1760.92
ST	ss715578459	GM01	1247422	2	3.19183	0.041553	NaN	NaN	NaN	NaN	NaN	NaN	924	0.00686806	0.315417	0.101845	1760.92
ST	ss715578461	GM01	1270186	2	1.78525	0.168336	NaN	NaN	NaN	NaN	NaN	NaN	924	0.00384144	0.315417	0.101845	1760.92
ST	ss715578462	GM01	1271143	2	0.165392	0.847587	NaN	NaN	NaN	NaN	NaN	NaN	924	0.000356	0.315417	0.101845	1760.92
ST	ss715578463	GM01	1273914	2	2.34746	0.0961853	NaN	NaN	NaN	NaN	NaN	NaN	924	0.00505118	0.315417	0.101845	1760.92
ST	ss715578465	GM01	1276908	2	0.792784	0.452892	NaN	NaN	NaN	NaN	NaN	NaN	924	0.00170588	0.315417	0.101845	1760.92
ST	ss715578470	GM01	1301020	2	0.154797	0.856611	NaN	NaN	NaN	NaN	NaN	NaN	924	0.000333	0.315417	0.101845	1760.92
ST	ss715578472	GM01	1302531	2	0.775869	0.460605	NaN	NaN	NaN	NaN	NaN	NaN	924	0.00166949	0.315417	0.101845	1760.92
ST	ss715578473	GM01	1308879	2	1.31373	0.269321	NaN	NaN	NaN	NaN	NaN	NaN	924	0.00282683	0.315417	0.101845	1760.92
ST	ss715578474	GM01	1309778	2	0.472898	0.623345	NaN	NaN	NaN	NaN	NaN	NaN	924	0.00101756	0.315417	0.101845	1760.92
ST	ss715578476	GM01	1314722	2	0.145082	0.864971	NaN	NaN	NaN	NaN	NaN	NaN	924	0.000312	0.315417	0.101845	1760.92
ST	ss715578482	GM01	1337697	2	1.99451	0.136669	NaN	NaN	NaN	NaN	NaN	NaN	924	0.00429172	0.315417	0.101845	1760.92
ST	ss715578484	GM01	1339744	2	0.434828	0.647509	NaN	NaN	NaN	NaN	NaN	NaN	924	0.000936	0.315417	0.101845	1760.92
ST	ss715578485	GM01	1344360	2	2.27252	0.103632	NaN	NaN	NaN	NaN	NaN	NaN	924	0.00488991	0.315417	0.101845	1760.92
ST	ss715578487	GM01	1350243	2	0.211378	0.809507	NaN	NaN	NaN	NaN	NaN	NaN	924	0.000455	0.315417	0.101845	1760.92
ST	ss715578492	GM01	1373443	2	2.30463	0.100373	NaN	NaN	NaN	NaN	NaN	NaN	924	0.00495902	0.315417	0.101845	1760.92
ST	ss715578494	GM01	1379494	2	0.878366	0.41581	NaN	NaN	NaN	NaN	NaN	NaN	924	0.00189003	0.315417	0.101845	1760.92
ST	ss715578497	GM01	1384749	2	0.316587	0.728711	NaN	NaN	NaN	NaN	NaN	NaN	924	0.000681	0.315417	0.101845	1760.92
ST	ss715578499	GM01	1397232	2	0.318418	0.727379	NaN	NaN	NaN	NaN	NaN	NaN	924	0.000685	0.315417	0.101845	1760.92
ST	ss715578503	GM01	1402999	2	0.947871	0.387944	NaN	NaN	NaN	NaN	NaN	NaN	924	0.00203959	0.315417	0.101845	1760.92
ST	ss715578507	GM01	1419229	2	1.13515	0.321825	NaN	NaN	NaN	NaN	NaN	NaN	924	0.00244257	0.315417	0.101845	1760.92
ST	ss715578509	GM01	1423756	2	0.287154	0.750464	NaN	NaN	NaN	NaN	NaN	NaN	924	0.000618	0.315417	0.101845	1760.92
ST	ss715578520	GM01	1475349	2	0.0851233	0.918406	NaN	NaN	NaN	NaN	NaN	NaN	924	0.000183	0.315417	0.101845	1760.92
ST	ss715578523	GM01	1482285	2	2.62874	0.0727123	NaN	NaN	NaN	NaN	NaN	NaN	924	0.00565643	0.315417	0.101845	1760.92
ST	ss715578525	GM01	1483918	2	0.290549	0.747922	NaN	NaN	NaN	NaN	NaN	NaN	924	0.000625	0.315417	0.101845	1760.92
ST	ss715578527	GM01	1486712	2	1.4814	0.227863	NaN	NaN	NaN	NaN	NaN	NaN	924	0.00318761	0.315417	0.101845	1760.92
ST	ss715578529	GM01	1490607	2	0.404136	0.667672	NaN	NaN	NaN	NaN	NaN	NaN	924	0.00087	0.315417	0.101845	1760.92
ST	ss715578533	GM01	1498823	2	0.209017	0.81142	NaN	NaN	NaN	NaN	NaN	NaN	924	0.00045	0.315417	0.101845	1760.92
ST	ss715578536	GM01	1508766	2	1.03436	0.355867	NaN	NaN	NaN	NaN	NaN	NaN	924	0.0022257	0.315417	0.101845	1760.92
ST	ss715578538	GM01	1513766	2	0.875759	0.416893	NaN	NaN	NaN	NaN	NaN	NaN	924	0.00188443	0.315417	0.101845	1760.92
ST	ss715578540	GM01	1516846	2	0.202752	0.816517	NaN	NaN	NaN	NaN	NaN	NaN	924	0.000436	0.315417	0.101845	1760.92
ST	ss715578543	GM01	1521991	2	2.45892	0.0860907	NaN	NaN	NaN	NaN	NaN	NaN	924	0.005291	0.315417	0.101845	1760.92
ST	ss715578545	GM01	1528791	2	2.71582	0.0666822	NaN	NaN	NaN	NaN	NaN	NaN	924	0.0058438	0.315417	0.101845	1760.92
ST	ss715578547	GM01	1531899	2	2.88585	0.056314	NaN	NaN	NaN	NaN	NaN	NaN	924	0.00620965	0.315417	0.101845	1760.92
ST	ss715578550	GM01	1533882	2	0.575592	0.562575	NaN	NaN	NaN	NaN	NaN	NaN	924	0.00123854	0.315417	0.101845	1760.92
ST	ss715578552	GM01	1541093	2	0.539258	0.583365	NaN	NaN	NaN	NaN	NaN	NaN	924	0.00116036	0.315417	0.101845	1760.92
ST	ss715578554	GM01	1549921	2	0.370625	0.690406	NaN	NaN	NaN	NaN	NaN	NaN	924	0.000797	0.315417	0.101845	1760.92
ST	ss715578556	GM01	1553130	2	0.249559	0.779197	NaN	NaN	NaN	NaN	NaN	NaN	924	0.000537	0.315417	0.101845	1760.92
ST	ss715578558	GM01	1556076	2	0.120546	0.88645	NaN	NaN	NaN	NaN	NaN	NaN	924	0.000259	0.315417	0.101845	1760.92
ST	ss715578563	GM01	1580127	2	0.498984	0.607312	NaN	NaN	NaN	NaN	NaN	NaN	924	0.00107369	0.315417	0.101845	1760.92
ST	ss715578568	GM01	1600224	2	1.42443	0.241177	NaN	NaN	NaN	NaN	NaN	NaN	924	0.00306504	0.315417	0.101845	1760.92
ST	ss715578571	GM01	1608091	2	0.333092	0.716791	NaN	NaN	NaN	NaN	NaN	NaN	924	0.000717	0.315417	0.101845	1760.92
ST	ss715578574	GM01	1616784	2	0.0985182	0.906189	NaN	NaN	NaN	NaN	NaN	NaN	924	0.000212	0.315417	0.101845	1760.92
ST	ss715578575	GM01	1619075	2	0.69754	0.498072	NaN	NaN	NaN	NaN	NaN	NaN	924	0.00150094	0.315417	0.101845	1760.92
ST	ss715578578	GM01	1624141	1	0.0226599	0.880378	NaN	NaN	NaN	NaN	NaN	NaN	924	2.44e-05	0.315417	0.101845	1760.92
ST	ss715578581	GM01	1641539	2	2.31423	0.0994183	NaN	NaN	NaN	NaN	NaN	NaN	924	0.00497968	0.315417	0.101845	1760.92
ST	ss715578584	GM01	1653600	2	0.405138	0.667004	NaN	NaN	NaN	NaN	NaN	NaN	924	0.000872	0.315417	0.101845	1760.92
ST	ss715578589	GM01	1675532	2	0.942912	0.389869	NaN	NaN	NaN	NaN	NaN	NaN	924	0.00202892	0.315417	0.101845	1760.92
ST	ss715578593	GM01	1696769	2	0.21862	0.803669	NaN	NaN	NaN	NaN	NaN	NaN	924	0.00047	0.315417	0.101845	1760.92
ST	ss715578603	GM01	1722193	2	0.484811	0.615971	NaN	NaN	NaN	NaN	NaN	NaN	924	0.0010432	0.315417	0.101845	1760.92
ST	ss715578610	GM01	1745945	2	0.474073	0.622614	NaN	NaN	NaN	NaN	NaN	NaN	924	0.00102009	0.315417	0.101845	1760.92
ST	ss715578613	GM01	1756948	2	0.469061	0.62574	NaN	NaN	NaN	NaN	NaN	NaN	924	0.00100931	0.315417	0.101845	1760.92
ST	ss715578619	GM01	1786647	2	1.10392	0.332009	NaN	NaN	NaN	NaN	NaN	NaN	924	0.00237537	0.315417	0.101845	1760.92
ST	ss715578621	GM01	1796956	2	1.39493	0.248376	NaN	NaN	NaN	NaN	NaN	NaN	924	0.00300155	0.315417	0.101845	1760.92
ST	ss715578622	GM01	1804463	1	1.23555	0.26662	NaN	NaN	NaN	NaN	NaN	NaN	924	0.00132931	0.315417	0.101845	1760.92
ST	ss715578636	GM01	1866808	2	0.184078	0.831901	NaN	NaN	NaN	NaN	NaN	NaN	924	0.000396	0.315417	0.101845	1760.92
ST	ss715578639	GM01	1878694	2	0.140764	0.868713	NaN	NaN	NaN	NaN	NaN	NaN	924	0.000303	0.315417	0.101845	1760.92
ST	ss715578640	GM01	1881454	2	0.0939154	0.910369	NaN	NaN	NaN	NaN	NaN	NaN	924	0.000202	0.315417	0.101845	1760.92
ST	ss715578642	GM01	1887609	2	0.219891	0.802648	NaN	NaN	NaN	NaN	NaN	NaN	924	0.000473	0.315417	0.101845	1760.92
ST	ss715578643	GM01	1889374	2	0.976294	0.377095	NaN	NaN	NaN	NaN	NaN	NaN	924	0.00210075	0.315417	0.101845	1760.92
ST	ss715578647	GM01	1902673	2	0.0466045	0.954467	NaN	NaN	NaN	NaN	NaN	NaN	924	0.0001	0.315417	0.101845	1760.92
ST	ss715578648	GM01	1905368	2	1.48928	0.226079	NaN	NaN	NaN	NaN	NaN	NaN	924	0.00320458	0.315417	0.101845	1760.92
ST	ss715578656	GM01	1936927	2	0.257741	0.772851	NaN	NaN	NaN	NaN	NaN	NaN	924	0.000555	0.315417	0.101845	1760.92
ST	ss715578662	GM01	1976480	1	0.038002	0.845482	NaN	NaN	NaN	NaN	NaN	NaN	924	4.09e-05	0.315417	0.101845	1760.92
ST	ss715578665	GM01	1990687	2	1.02718	0.358425	NaN	NaN	NaN	NaN	NaN	NaN	924	0.00221025	0.315417	0.101845	1760.92
ST	ss715578669	GM01	2010584	2	1.26487	0.282769	NaN	NaN	NaN	NaN	NaN	NaN	924	0.00272169	0.315417	0.101845	1760.92
ST	ss715578673	GM01	2038467	2	5.21381	0.00560319	NaN	NaN	NaN	NaN	NaN	NaN	924	0.0112189	0.315417	0.101845	1760.92
ST	ss715578674	GM01	2039986	1	0.0966169	0.755998	NaN	NaN	NaN	NaN	NaN	NaN	924	0.000104	0.315417	0.101845	1760.92
ST	ss715578675	GM01	2042156	2	3.37435	0.0346656	NaN	NaN	NaN	NaN	NaN	NaN	924	0.0072608	0.315417	0.101845	1760.92
ST	ss715578682	GM01	2059401	2	0.128521	0.879411	NaN	NaN	NaN	NaN	NaN	NaN	924	0.000277	0.315417	0.101845	1760.92
ST	ss715578683	GM01	2065014	2	1.35093	0.259514	NaN	NaN	NaN	NaN	NaN	NaN	924	0.00290688	0.315417	0.101845	1760.92
ST	ss715578689	GM01	2102513	2	0.230762	0.793974	NaN	NaN	NaN	NaN	NaN	NaN	924	0.000497	0.315417	0.101845	1760.92
ST	ss715578694	GM01	2126801	2	0.399048	0.671075	NaN	NaN	NaN	NaN	NaN	NaN	924	0.000859	0.315417	0.101845	1760.92
ST	ss715578698	GM01	2136619	2	0.200495	0.818361	NaN	NaN	NaN	NaN	NaN	NaN	924	0.000431	0.315417	0.101845	1760.92
ST	ss715578701	GM01	2183554	2	3.19066	0.0416015	NaN	NaN	NaN	NaN	NaN	NaN	924	0.00686554	0.315417	0.101845	1760.92
ST	ss715578703	GM01	2187616	2	0.231221	0.793611	NaN	NaN	NaN	NaN	NaN	NaN	924	0.000498	0.315417	0.101845	1760.92
ST	ss715578706	GM01	2194371	2	2.86393	0.057554	NaN	NaN	NaN	NaN	NaN	NaN	924	0.00616249	0.315417	0.101845	1760.92
ST	ss715578707	GM01	2195303	2	1.08336	0.338887	NaN	NaN	NaN	NaN	NaN	NaN	924	0.00233114	0.315417	0.101845	1760.92
ST	ss715578709	GM01	2205418	2	0.712071	0.490898	NaN	NaN	NaN	NaN	NaN	NaN	924	0.00153221	0.315417	0.101845	1760.92
ST	ss715578711	GM01	2211215	2	0.832288	0.435381	NaN	NaN	NaN	NaN	NaN	NaN	924	0.00179089	0.315417	0.101845	1760.92
ST	ss715578714	GM01	2218064	2	0.495366	0.609511	NaN	NaN	NaN	NaN	NaN	NaN	924	0.00106591	0.315417	0.101845	1760.92
ST	ss715578716	GM01	2223451	2	0.566541	0.567683	NaN	NaN	NaN	NaN	NaN	NaN	924	0.00121906	0.315417	0.101845	1760.92
ST	ss715578717	GM01	2230781	2	1.73679	0.176663	NaN	NaN	NaN	NaN	NaN	NaN	924	0.00373716	0.315417	0.101845	1760.92
ST	ss715578722	GM01	2246694	2	0.206449	0.813506	NaN	NaN	NaN	NaN	NaN	NaN	924	0.000444	0.315417	0.101845	1760.92
ST	ss715578728	GM01	2274638	2	0.793645	0.452504	NaN	NaN	NaN	NaN	NaN	NaN	924	0.00170773	0.315417	0.101845	1760.92
ST	ss715578729	GM01	2275959	2	1.9762	0.139184	NaN	NaN	NaN	NaN	NaN	NaN	924	0.00425231	0.315417	0.101845	1760.92
ST	ss715578730	GM01	2279828	2	3.10905	0.0451138	NaN	NaN	NaN	NaN	NaN	NaN	924	0.00668994	0.315417	0.101845	1760.92
ST	ss715578731	GM01	2284699	2	0.603655	0.547026	NaN	NaN	NaN	NaN	NaN	NaN	924	0.00129892	0.315417	0.101845	1760.92
ST	ss715578733	GM01	2287938	2	0.291369	0.747309	NaN	NaN	NaN	NaN	NaN	NaN	924	0.000627	0.315417	0.101845	1760.92
ST	ss715578734	GM01	2296433	2	1.07852	0.340528	NaN	NaN	NaN	NaN	NaN	NaN	924	0.00232073	0.315417	0.101845	1760.92
ST	ss715578746	GM01	2355288	2	0.552769	0.575546	NaN	NaN	NaN	NaN	NaN	NaN	924	0.00118943	0.315417	0.101845	1760.92
ST	ss715578750	GM01	2364655	2	0.522715	0.593085	NaN	NaN	NaN	NaN	NaN	NaN	924	0.00112476	0.315417	0.101845	1760.92
ST	ss715578752	GM01	2378119	2	1.14662	0.318165	NaN	NaN	NaN	NaN	NaN	NaN	924	0.00246724	0.315417	0.101845	1760.92
ST	ss715578755	GM01	2381212	1	1.7645	0.184394	NaN	NaN	NaN	NaN	NaN	NaN	924	0.00189839	0.315417	0.101845	1760.92
ST	ss715578757	GM01	2384412	2	0.181036	0.834435	NaN	NaN	NaN	NaN	NaN	NaN	924	0.00039	0.315417	0.101845	1760.92
ST	ss715578763	GM01	2396176	2	0.0335775	0.966981	NaN	NaN	NaN	NaN	NaN	NaN	924	7.23e-05	0.315417	0.101845	1760.92
ST	ss715578768	GM01	2421404	0	NaN	NaN	NaN	NaN	NaN	NaN	NaN	NaN	924	0	0.315417	0.101845	1760.92
ST	ss715578770	GM01	2426934	1	3.47158	0.0627504	NaN	NaN	NaN	NaN	NaN	NaN	924	0.00373501	0.315417	0.101845	1760.92
ST	ss715578771	GM01	2431330	2	0.64849	0.523074	NaN	NaN	NaN	NaN	NaN	NaN	924	0.0013954	0.315417	0.101845	1760.92
ST	ss715578772	GM01	2436476	0	NaN	NaN	NaN	NaN	NaN	NaN	NaN	NaN	924	0	0.315417	0.101845	1760.92
ST	ss715578784	GM01	2481744	0	NaN	NaN	NaN	NaN	NaN	NaN	NaN	NaN	924	0	0.315417	0.101845	1760.92
ST	ss715578787	GM01	2489455	2	0.736597	0.479023	NaN	NaN	NaN	NaN	NaN	NaN	924	0.00158498	0.315417	0.101845	1760.92
ST	ss715578790	GM01	2506568	2	0.533364	0.58681	NaN	NaN	NaN	NaN	NaN	NaN	924	0.00114767	0.315417	0.101845	1760.92
ST	ss715578792	GM01	2510357	0	NaN	NaN	NaN	NaN	NaN	NaN	NaN	NaN	924	0	0.315417	0.101845	1760.92
ST	ss715578794	GM01	2523130	2	0.543267	0.581034	NaN	NaN	NaN	NaN	NaN	NaN	924	0.00116898	0.315417	0.101845	1760.92
ST	ss715578795	GM01	2525149	2	0.223396	0.799842	NaN	NaN	NaN	NaN	NaN	NaN	924	0.000481	0.315417	0.101845	1760.92
ST	ss715578799	GM01	2555747	2	0.417298	0.65895	NaN	NaN	NaN	NaN	NaN	NaN	924	0.000898	0.315417	0.101845	1760.92
ST	ss715578801	GM01	2560021	2	0.753426	0.471042	NaN	NaN	NaN	NaN	NaN	NaN	924	0.00162119	0.315417	0.101845	1760.92
ST	ss715578803	GM01	2565976	1	0.256255	0.612826	NaN	NaN	NaN	NaN	NaN	NaN	924	0.000276	0.315417	0.101845	1760.92
ST	ss715578805	GM01	2580590	2	0.320061	0.726186	NaN	NaN	NaN	NaN	NaN	NaN	924	0.000689	0.315417	0.101845	1760.92
ST	ss715578810	GM01	2601764	2	0.509961	0.600689	NaN	NaN	NaN	NaN	NaN	NaN	924	0.00109731	0.315417	0.101845	1760.92
ST	ss715578812	GM01	2605265	2	1.19246	0.303943	NaN	NaN	NaN	NaN	NaN	NaN	924	0.00256589	0.315417	0.101845	1760.92
ST	ss715578815	GM01	2610178	2	0.531112	0.588132	NaN	NaN	NaN	NaN	NaN	NaN	924	0.00114283	0.315417	0.101845	1760.92
ST	ss715578816	GM01	2611571	2	0.898231	0.407647	NaN	NaN	NaN	NaN	NaN	NaN	924	0.00193278	0.315417	0.101845	1760.92
ST	ss715578817	GM01	2614460	2	0.601839	0.548019	NaN	NaN	NaN	NaN	NaN	NaN	924	0.00129502	0.315417	0.101845	1760.92
ST	ss715578820	GM01	2617317	2	2.05396	0.128816	NaN	NaN	NaN	NaN	NaN	NaN	924	0.00441962	0.315417	0.101845	1760.92
ST	ss715578822	GM01	2626192	2	0.274003	0.760392	NaN	NaN	NaN	NaN	NaN	NaN	924	0.00059	0.315417	0.101845	1760.92
ST	ss715578826	GM01	2635762	2	0.931466	0.394348	NaN	NaN	NaN	NaN	NaN	NaN	924	0.00200429	0.315417	0.101845	1760.92
ST	ss715578827	GM01	2637003	2	0.137846	0.871251	NaN	NaN	NaN	NaN	NaN	NaN	924	0.000297	0.315417	0.101845	1760.92
ST	ss715578832	GM01	2654324	1	0.160984	0.688345	NaN	NaN	NaN	NaN	NaN	NaN	924	0.000173	0.315417	0.101845	1760.92
ST	ss715578838	GM01	2691624	2	1.57327	0.207924	NaN	NaN	NaN	NaN	NaN	NaN	924	0.00338531	0.315417	0.101845	1760.92
ST	ss715578842	GM01	2705392	2	0.888293	0.411711	NaN	NaN	NaN	NaN	NaN	NaN	924	0.00191139	0.315417	0.101845	1760.92
ST	ss715578845	GM01	2715338	1	0.226657	0.634127	NaN	NaN	NaN	NaN	NaN	NaN	924	0.000244	0.315417	0.101845	1760.92
ST	ss715578848	GM01	2724688	2	0.253022	0.776505	NaN	NaN	NaN	NaN	NaN	NaN	924	0.000544	0.315417	0.101845	1760.92
ST	ss715578856	GM01	2753216	2	1.50401	0.222785	NaN	NaN	NaN	NaN	NaN	NaN	924	0.00323627	0.315417	0.101845	1760.92
ST	ss715578858	GM01	2755143	2	6.13111	0.00226422	NaN	NaN	NaN	NaN	NaN	NaN	924	0.0131927	0.315417	0.101845	1760.92
ST	ss715578860	GM01	2763102	2	1.66357	0.190031	NaN	NaN	NaN	NaN	NaN	NaN	924	0.00357961	0.315417	0.101845	1760.92
ST	ss715578862	GM01	2769018	2	0.481102	0.618258	NaN	NaN	NaN	NaN	NaN	NaN	924	0.00103522	0.315417	0.101845	1760.92
ST	ss715578865	GM01	2778279	2	1.31535	0.268887	NaN	NaN	NaN	NaN	NaN	NaN	924	0.00283031	0.315417	0.101845	1760.92
ST	ss715578870	GM01	2790162	2	1.07428	0.341973	NaN	NaN	NaN	NaN	NaN	NaN	924	0.00231159	0.315417	0.101845	1760.92
ST	ss715578872	GM01	2791752	2	1.91639	0.147725	NaN	NaN	NaN	NaN	NaN	NaN	924	0.00412362	0.315417	0.101845	1760.92
ST	ss715578874	GM01	2796266	2	2.17499	0.114194	NaN	NaN	NaN	NaN	NaN	NaN	924	0.00468007	0.315417	0.101845	1760.92
ST	ss715578876	GM01	2801896	2	0.237318	0.788789	NaN	NaN	NaN	NaN	NaN	NaN	924	0.000511	0.315417	0.101845	1760.92
ST	ss715578879	GM01	2812412	2	1.88974	0.151699	NaN	NaN	NaN	NaN	NaN	NaN	924	0.00406626	0.315417	0.101845	1760.92
ST	ss715578882	GM01	2825569	2	2.60483	0.0744616	NaN	NaN	NaN	NaN	NaN	NaN	924	0.00560498	0.315417	0.101845	1760.92
ST	ss715578885	GM01	2829751	2	1.43144	0.239497	NaN	NaN	NaN	NaN	NaN	NaN	924	0.00308013	0.315417	0.101845	1760.92
ST	ss715578902	GM01	2892575	1	0.649169	0.420619	NaN	NaN	NaN	NaN	NaN	NaN	924	0.000698	0.315417	0.101845	1760.92
ST	ss715578907	GM01	2915019	2	2.14895	0.117193	NaN	NaN	NaN	NaN	NaN	NaN	924	0.00462402	0.315417	0.101845	1760.92
ST	ss715578913	GM01	2944680	2	2.43839	0.0878662	NaN	NaN	NaN	NaN	NaN	NaN	924	0.00524684	0.315417	0.101845	1760.92
ST	ss715578941	GM01	3031424	2	0.301413	0.739846	NaN	NaN	NaN	NaN	NaN	NaN	924	0.000649	0.315417	0.101845	1760.92
ST	ss715578942	GM01	3033126	2	0.314823	0.729997	NaN	NaN	NaN	NaN	NaN	NaN	924	0.000677	0.315417	0.101845	1760.92
ST	ss715578946	GM01	3038334	2	0.107746	0.897867	NaN	NaN	NaN	NaN	NaN	NaN	924	0.000232	0.315417	0.101845	1760.92
ST	ss715578951	GM01	3051719	2	0.000414	0.999586	NaN	NaN	NaN	NaN	NaN	NaN	924	8.91e-07	0.315417	0.101845	1760.92
ST	ss715578954	GM01	3071924	2	1.28674	0.276666	NaN	NaN	NaN	NaN	NaN	NaN	924	0.00276876	0.315417	0.101845	1760.92
ST	ss715578957	GM01	3080035	2	0.775857	0.460611	NaN	NaN	NaN	NaN	NaN	NaN	924	0.00166946	0.315417	0.101845	1760.92
ST	ss715578964	GM01	3099830	2	4.03302	0.0180357	NaN	NaN	NaN	NaN	NaN	NaN	924	0.0086781	0.315417	0.101845	1760.92
ST	ss715578972	GM01	3128484	2	0.295501	0.744229	NaN	NaN	NaN	NaN	NaN	NaN	924	0.000636	0.315417	0.101845	1760.92
ST	ss715578975	GM01	3137444	2	0.9394	0.391238	NaN	NaN	NaN	NaN	NaN	NaN	924	0.00202136	0.315417	0.101845	1760.92
ST	ss715578982	GM01	3160446	2	1.79492	0.166723	NaN	NaN	NaN	NaN	NaN	NaN	924	0.00386225	0.315417	0.101845	1760.92
ST	ss715578983	GM01	3162076	2	0.454787	0.634726	NaN	NaN	NaN	NaN	NaN	NaN	924	0.000979	0.315417	0.101845	1760.92
ST	ss715578986	GM01	3176824	1	0.0841883	0.771765	NaN	NaN	NaN	NaN	NaN	NaN	924	9.06e-05	0.315417	0.101845	1760.92
ST	ss715578987	GM01	3178447	2	1.32745	0.26566	NaN	NaN	NaN	NaN	NaN	NaN	924	0.00285637	0.315417	0.101845	1760.92
ST	ss715579001	GM01	3237203	2	0.149982	0.860744	NaN	NaN	NaN	NaN	NaN	NaN	924	0.000323	0.315417	0.101845	1760.92
ST	ss715579006	GM01	3251994	0	NaN	NaN	NaN	NaN	NaN	NaN	NaN	NaN	924	0	0.315417	0.101845	1760.92
ST	ss715579012	GM01	3276003	2	1.18797	0.305307	NaN	NaN	NaN	NaN	NaN	NaN	924	0.00255624	0.315417	0.101845	1760.92
ST	ss715579013	GM01	3281308	2	0.732949	0.480771	NaN	NaN	NaN	NaN	NaN	NaN	924	0.00157713	0.315417	0.101845	1760.92
ST	ss715579018	GM01	3290574	2	0.0189092	0.981269	NaN	NaN	NaN	NaN	NaN	NaN	924	4.07e-05	0.315417	0.101845	1760.92
ST	ss715579021	GM01	3296361	2	0.244925	0.782814	NaN	NaN	NaN	NaN	NaN	NaN	924	0.000527	0.315417	0.101845	1760.92
ST	ss715579023	GM01	3300420	2	0.122271	0.884923	NaN	NaN	NaN	NaN	NaN	NaN	924	0.000263	0.315417	0.101845	1760.92
ST	ss715579027	GM01	3312803	2	0.118158	0.888569	NaN	NaN	NaN	NaN	NaN	NaN	924	0.000254	0.315417	0.101845	1760.92
ST	ss715579028	GM01	3313958	2	0.062168	0.939729	NaN	NaN	NaN	NaN	NaN	NaN	924	0.000134	0.315417	0.101845	1760.92
ST	ss715579029	GM01	3315586	2	0.749778	0.47276	NaN	NaN	NaN	NaN	NaN	NaN	924	0.00161334	0.315417	0.101845	1760.92
ST	ss715579032	GM01	3320292	2	0.144874	0.865151	NaN	NaN	NaN	NaN	NaN	NaN	924	0.000312	0.315417	0.101845	1760.92
ST	ss715579033	GM01	3323142	2	1.11441	0.328553	NaN	NaN	NaN	NaN	NaN	NaN	924	0.00239794	0.315417	0.101845	1760.92
ST	ss715579035	GM01	3328987	1	0.038002	0.845482	NaN	NaN	NaN	NaN	NaN	NaN	924	4.09e-05	0.315417	0.101845	1760.92
ST	ss715579037	GM01	3333585	2	0.635828	0.52973	NaN	NaN	NaN	NaN	NaN	NaN	924	0.00136815	0.315417	0.101845	1760.92
ST	ss715579038	GM01	3336772	2	0.497956	0.607936	NaN	NaN	NaN	NaN	NaN	NaN	924	0.00107148	0.315417	0.101845	1760.92
ST	ss715579040	GM01	3342559	2	1.06832	0.344013	NaN	NaN	NaN	NaN	NaN	NaN	924	0.00229876	0.315417	0.101845	1760.92
ST	ss715579042	GM01	3345138	2	1.38123	0.251792	NaN	NaN	NaN	NaN	NaN	NaN	924	0.00297207	0.315417	0.101845	1760.92
ST	ss715579044	GM01	3355052	2	1.64654	0.193283	NaN	NaN	NaN	NaN	NaN	NaN	924	0.00354297	0.315417	0.101845	1760.92
ST	ss715579053	GM01	3375794	2	0.580079	0.560059	NaN	NaN	NaN	NaN	NaN	NaN	924	0.00124819	0.315417	0.101845	1760.92
ST	ss715579054	GM01	3378315	2	1.33068	0.264808	NaN	NaN	NaN	NaN	NaN	NaN	924	0.0028633	0.315417	0.101845	1760.92
ST	ss715579055	GM01	3382442	2	0.564752	0.568698	NaN	NaN	NaN	NaN	NaN	NaN	924	0.00121521	0.315417	0.101845	1760.92
ST	ss715579057	GM01	3387651	2	1.78378	0.168583	NaN	NaN	NaN	NaN	NaN	NaN	924	0.00383828	0.315417	0.101845	1760.92
ST	ss715579060	GM01	3404910	1	0.649875	0.420366	NaN	NaN	NaN	NaN	NaN	NaN	924	0.000699	0.315417	0.101845	1760.92
ST	ss715579065	GM01	3415315	2	0.206627	0.813361	NaN	NaN	NaN	NaN	NaN	NaN	924	0.000445	0.315417	0.101845	1760.92
ST	ss715579069	GM01	3427220	2	0.262472	0.769205	NaN	NaN	NaN	NaN	NaN	NaN	924	0.000565	0.315417	0.101845	1760.92
ST	ss715579081	GM01	3458900	2	0.748967	0.473144	NaN	NaN	NaN	NaN	NaN	NaN	924	0.0016116	0.315417	0.101845	1760.92
ST	ss715579089	GM01	3483188	2	0.149759	0.860936	NaN	NaN	NaN	NaN	NaN	NaN	924	0.000322	0.315417	0.101845	1760.92
ST	ss715579100	GM01	3518783	2	0.253443	0.776178	NaN	NaN	NaN	NaN	NaN	NaN	924	0.000545	0.315417	0.101845	1760.92
ST	ss715579102	GM01	3524524	2	0.0509606	0.950319	NaN	NaN	NaN	NaN	NaN	NaN	924	0.00011	0.315417	0.101845	1760.92
ST	ss715579104	GM01	3530881	2	0.175816	0.8388	NaN	NaN	NaN	NaN	NaN	NaN	924	0.000378	0.315417	0.101845	1760.92
ST	ss715579107	GM01	3536177	2	0.125502	0.882069	NaN	NaN	NaN	NaN	NaN	NaN	924	0.00027	0.315417	0.101845	1760.92
ST	ss715579112	GM01	3548683	2	0.196111	0.821956	NaN	NaN	NaN	NaN	NaN	NaN	924	0.000422	0.315417	0.101845	1760.92
ST	ss715579118	GM01	3562237	2	0.093912	0.910372	NaN	NaN	NaN	NaN	NaN	NaN	924	0.000202	0.315417	0.101845	1760.92
ST	ss715579123	GM01	3571972	2	0.0774811	0.925451	NaN	NaN	NaN	NaN	NaN	NaN	924	0.000167	0.315417	0.101845	1760.92
ST	ss715579125	GM01	3574425	2	0.452543	0.63615	NaN	NaN	NaN	NaN	NaN	NaN	924	0.000974	0.315417	0.101845	1760.92
ST	ss715579127	GM01	3579099	2	0.00538318	0.994631	NaN	NaN	NaN	NaN	NaN	NaN	924	1.16e-05	0.315417	0.101845	1760.92
ST	ss715579129	GM01	3581262	2	0.388404	0.67825	NaN	NaN	NaN	NaN	NaN	NaN	924	0.000836	0.315417	0.101845	1760.92
ST	ss715579131	GM01	3582745	2	0.233227	0.79202	NaN	NaN	NaN	NaN	NaN	NaN	924	0.000502	0.315417	0.101845	1760.92
ST	ss715579132	GM01	3585591	2	0.159745	0.852385	NaN	NaN	NaN	NaN	NaN	NaN	924	0.000344	0.315417	0.101845	1760.92
ST	ss715579135	GM01	3589812	2	0.048734	0.952437	NaN	NaN	NaN	NaN	NaN	NaN	924	0.000105	0.315417	0.101845	1760.92
ST	ss715579138	GM01	3593529	2	0.293425	0.745775	NaN	NaN	NaN	NaN	NaN	NaN	924	0.000631	0.315417	0.101845	1760.92
ST	ss715579139	GM01	3595146	2	0.330656	0.718538	NaN	NaN	NaN	NaN	NaN	NaN	924	0.000711	0.315417	0.101845	1760.92
ST	ss715579141	GM01	3597388	2	1.18446	0.306378	NaN	NaN	NaN	NaN	NaN	NaN	924	0.00254868	0.315417	0.101845	1760.92
ST	ss715579145	GM01	3605511	2	0.681474	0.506127	NaN	NaN	NaN	NaN	NaN	NaN	924	0.00146637	0.315417	0.101845	1760.92
ST	ss715579147	GM01	3608479	2	0.0904746	0.913506	NaN	NaN	NaN	NaN	NaN	NaN	924	0.000195	0.315417	0.101845	1760.92
ST	ss715579153	GM01	3621743	2	0.925983	0.396512	NaN	NaN	NaN	NaN	NaN	NaN	924	0.00199249	0.315417	0.101845	1760.92
ST	ss715579156	GM01	3629512	2	0.290598	0.747885	NaN	NaN	NaN	NaN	NaN	NaN	924	0.000625	0.315417	0.101845	1760.92
ST	ss715579157	GM01	3632583	2	1.50352	0.222894	NaN	NaN	NaN	NaN	NaN	NaN	924	0.00323521	0.315417	0.101845	1760.92
ST	ss715579164	GM01	3649944	2	0.853123	0.42642	NaN	NaN	NaN	NaN	NaN	NaN	924	0.00183572	0.315417	0.101845	1760.92
ST	ss715579168	GM01	3655869	2	1.43053	0.239716	NaN	NaN	NaN	NaN	NaN	NaN	924	0.00307815	0.315417	0.101845	1760.92
ST	ss715579174	GM01	3685509	2	1.07491	0.341758	NaN	NaN	NaN	NaN	NaN	NaN	924	0.00231295	0.315417	0.101845	1760.92
ST	ss715579176	GM01	3687367	2	0.24585	0.782091	NaN	NaN	NaN	NaN	NaN	NaN	924	0.000529	0.315417	0.101845	1760.92
ST	ss715579177	GM01	3689171	2	0.284736	0.752279	NaN	NaN	NaN	NaN	NaN	NaN	924	0.000613	0.315417	0.101845	1760.92
ST	ss715579181	GM01	3694704	2	0.298497	0.742005	NaN	NaN	NaN	NaN	NaN	NaN	924	0.000642	0.315417	0.101845	1760.92
ST	ss715579183	GM01	3698664	2	0.609161	0.544027	NaN	NaN	NaN	NaN	NaN	NaN	924	0.00131077	0.315417	0.101845	1760.92
ST	ss715579198	GM01	3734020	2	0.241166	0.785761	NaN	NaN	NaN	NaN	NaN	NaN	924	0.000519	0.315417	0.101845	1760.92
ST	ss715579200	GM01	3735682	2	0.373945	0.68812	NaN	NaN	NaN	NaN	NaN	NaN	924	0.000805	0.315417	0.101845	1760.92
ST	ss715579201	GM01	3737074	2	0.749805	0.472748	NaN	NaN	NaN	NaN	NaN	NaN	924	0.0016134	0.315417	0.101845	1760.92
ST	ss715579213	GM01	3764966	0	NaN	NaN	NaN	NaN	NaN	NaN	NaN	NaN	924	0	0.315417	0.101845	1760.92
ST	ss715579214	GM01	3766042	2	0.182694	0.833053	NaN	NaN	NaN	NaN	NaN	NaN	924	0.000393	0.315417	0.101845	1760.92
ST	ss715579216	GM01	3767728	2	0.546926	0.578914	NaN	NaN	NaN	NaN	NaN	NaN	924	0.00117686	0.315417	0.101845	1760.92
ST	ss715579221	GM01	3783569	2	0.607165	0.545112	NaN	NaN	NaN	NaN	NaN	NaN	924	0.00130647	0.315417	0.101845	1760.92
ST	ss715579222	GM01	3788872	2	0.0895258	0.914373	NaN	NaN	NaN	NaN	NaN	NaN	924	0.000193	0.315417	0.101845	1760.92
ST	ss715579224	GM01	3791530	2	0.137094	0.871906	NaN	NaN	NaN	NaN	NaN	NaN	924	0.000295	0.315417	0.101845	1760.92
ST	ss715579228	GM01	3796366	2	0.26736	0.765457	NaN	NaN	NaN	NaN	NaN	NaN	924	0.000575	0.315417	0.101845	1760.92
ST	ss715579230	GM01	3799569	2	0.338324	0.713053	NaN	NaN	NaN	NaN	NaN	NaN	924	0.000728	0.315417	0.101845	1760.92
ST	ss715579231	GM01	3801245	2	0.39543	0.673505	NaN	NaN	NaN	NaN	NaN	NaN	924	0.000851	0.315417	0.101845	1760.92
ST	ss715579232	GM01	3802899	2	0.170665	0.843131	NaN	NaN	NaN	NaN	NaN	NaN	924	0.000367	0.315417	0.101845	1760.92
ST	ss715579233	GM01	3804490	2	0.177761	0.837171	NaN	NaN	NaN	NaN	NaN	NaN	924	0.000382	0.315417	0.101845	1760.92
ST	ss715579239	GM01	3815743	2	0.126482	0.881205	NaN	NaN	NaN	NaN	NaN	NaN	924	0.000272	0.315417	0.101845	1760.92
ST	ss715579244	GM01	3828570	2	0.385842	0.679988	NaN	NaN	NaN	NaN	NaN	NaN	924	0.00083	0.315417	0.101845	1760.92
ST	ss715579246	GM01	3829800	2	0.136308	0.872591	NaN	NaN	NaN	NaN	NaN	NaN	924	0.000293	0.315417	0.101845	1760.92
ST	ss715579249	GM01	3836502	2	0.00254063	0.997463	NaN	NaN	NaN	NaN	NaN	NaN	924	5.47e-06	0.315417	0.101845	1760.92
ST	ss715579255	GM01	3853942	2	0.37178	0.68961	NaN	NaN	NaN	NaN	NaN	NaN	924	0.0008	0.315417	0.101845	1760.92
ST	ss715579256	GM01	3859993	2	0.133086	0.875407	NaN	NaN	NaN	NaN	NaN	NaN	924	0.000286	0.315417	0.101845	1760.92
ST	ss715579258	GM01	3861711	2	0.138784	0.870434	NaN	NaN	NaN	NaN	NaN	NaN	924	0.000299	0.315417	0.101845	1760.92
ST	ss715579260	GM01	3863726	2	0.788892	0.454656	NaN	NaN	NaN	NaN	NaN	NaN	924	0.00169751	0.315417	0.101845	1760.92
ST	ss715579268	GM01	3871133	1	0.138552	0.70981	NaN	NaN	NaN	NaN	NaN	NaN	924	0.000149	0.315417	0.101845	1760.92
ST	ss715579270	GM01	3875155	2	0.619914	0.538216	NaN	NaN	NaN	NaN	NaN	NaN	924	0.00133391	0.315417	0.101845	1760.92
ST	ss715579284	GM01	3913764	2	0.306309	0.736234	NaN	NaN	NaN	NaN	NaN	NaN	924	0.000659	0.315417	0.101845	1760.92
ST	ss715579286	GM01	3917724	2	0.632257	0.531622	NaN	NaN	NaN	NaN	NaN	NaN	924	0.00136047	0.315417	0.101845	1760.92
ST	ss715579291	GM01	3926357	2	0.204815	0.814835	NaN	NaN	NaN	NaN	NaN	NaN	924	0.000441	0.315417	0.101845	1760.92
ST	ss715579294	GM01	3932050	2	0.0163308	0.983802	NaN	NaN	NaN	NaN	NaN	NaN	924	3.51e-05	0.315417	0.101845	1760.92
ST	ss715579295	GM01	3937221	1	0.75595	0.384826	NaN	NaN	NaN	NaN	NaN	NaN	924	0.000813	0.315417	0.101845	1760.92
ST	ss715579299	GM01	3947231	2	0.247257	0.780992	NaN	NaN	NaN	NaN	NaN	NaN	924	0.000532	0.315417	0.101845	1760.92
ST	ss715579303	GM01	3956145	2	0.150009	0.860721	NaN	NaN	NaN	NaN	NaN	NaN	924	0.000323	0.315417	0.101845	1760.92
ST	ss715579313	GM01	3986233	2	0.129909	0.878192	NaN	NaN	NaN	NaN	NaN	NaN	924	0.00028	0.315417	0.101845	1760.92
ST	ss715579316	GM01	3994984	1	0.0421509	0.837378	NaN	NaN	NaN	NaN	NaN	NaN	924	4.53e-05	0.315417	0.101845	1760.92
ST	ss715579324	GM01	4015639	2	0.135672	0.873147	NaN	NaN	NaN	NaN	NaN	NaN	924	0.000292	0.315417	0.101845	1760.92
ST	ss715579327	GM01	4023442	2	0.248459	0.780054	NaN	NaN	NaN	NaN	NaN	NaN	924	0.000535	0.315417	0.101845	1760.92
ST	ss715579330	GM01	4030428	2	0.383351	0.681683	NaN	NaN	NaN	NaN	NaN	NaN	924	0.000825	0.315417	0.101845	1760.92
ST	ss715579332	GM01	4034488	2	0.0877784	0.915972	NaN	NaN	NaN	NaN	NaN	NaN	924	0.000189	0.315417	0.101845	1760.92
ST	ss715579333	GM01	4036276	2	0.0245963	0.975704	NaN	NaN	NaN	NaN	NaN	NaN	924	5.29e-05	0.315417	0.101845	1760.92
ST	ss715579335	GM01	4040493	2	0.0301915	0.970261	NaN	NaN	NaN	NaN	NaN	NaN	924	6.5e-05	0.315417	0.101845	1760.92
ST	ss715579338	GM01	4042298	2	0.0869973	0.916687	NaN	NaN	NaN	NaN	NaN	NaN	924	0.000187	0.315417	0.101845	1760.92
ST	ss715579343	GM01	4062705	2	0.283506	0.753205	NaN	NaN	NaN	NaN	NaN	NaN	924	0.00061	0.315417	0.101845	1760.92
ST	ss715579345	GM01	4067425	2	1.0298	0.357491	NaN	NaN	NaN	NaN	NaN	NaN	924	0.00221588	0.315417	0.101845	1760.92
ST	ss715579347	GM01	4070365	2	0.0989152	0.905829	NaN	NaN	NaN	NaN	NaN	NaN	924	0.000213	0.315417	0.101845	1760.92
ST	ss715579351	GM01	4075049	2	0.107746	0.897867	NaN	NaN	NaN	NaN	NaN	NaN	924	0.000232	0.315417	0.101845	1760.92
ST	ss715579353	GM01	4078329	2	0.432985	0.648702	NaN	NaN	NaN	NaN	NaN	NaN	924	0.000932	0.315417	0.101845	1760.92
ST	ss715579357	GM01	4093842	2	0.52366	0.592526	NaN	NaN	NaN	NaN	NaN	NaN	924	0.00112679	0.315417	0.101845	1760.92
ST	ss715579360	GM01	4101961	2	1.07326	0.342321	NaN	NaN	NaN	NaN	NaN	NaN	924	0.0023094	0.315417	0.101845	1760.92
ST	ss715579362	GM01	4105666	2	0.927399	0.395951	NaN	NaN	NaN	NaN	NaN	NaN	924	0.00199554	0.315417	0.101845	1760.92
ST	ss715579364	GM01	4111294	2	1.39907	0.247352	NaN	NaN	NaN	NaN	NaN	NaN	924	0.00301047	0.315417	0.101845	1760.92
ST	ss715579365	GM01	4112838	2	1.76829	0.171205	NaN	NaN	NaN	NaN	NaN	NaN	924	0.00380494	0.315417	0.101845	1760.92
ST	ss715579368	GM01	4117729	2	1.89271	0.151251	NaN	NaN	NaN	NaN	NaN	NaN	924	0.00407265	0.315417	0.101845	1760.92
ST	ss715579372	GM01	4129901	2	0.882882	0.41394	NaN	NaN	NaN	NaN	NaN	NaN	924	0.00189975	0.315417	0.101845	1760.92
ST	ss715579375	GM01	4136807	2	0.0522407	0.949103	NaN	NaN	NaN	NaN	NaN	NaN	924	0.000112	0.315417	0.101845	1760.92
ST	ss715579377	GM01	4140959	2	0.306157	0.736346	NaN	NaN	NaN	NaN	NaN	NaN	924	0.000659	0.315417	0.101845	1760.92
ST	ss715579379	GM01	4142416	2	0.0294862	0.970945	NaN	NaN	NaN	NaN	NaN	NaN	924	6.34e-05	0.315417	0.101845	1760.92
ST	ss715579385	GM01	4164360	2	1.37348	0.253744	NaN	NaN	NaN	NaN	NaN	NaN	924	0.0029554	0.315417	0.101845	1760.92
ST	ss715579386	GM01	4166554	2	0.358431	0.69887	NaN	NaN	NaN	NaN	NaN	NaN	924	0.000771	0.315417	0.101845	1760.92
ST	ss715579400	GM01	4208905	2	1.8692	0.154833	NaN	NaN	NaN	NaN	NaN	NaN	924	0.00402208	0.315417	0.101845	1760.92
ST	ss715579403	GM01	4217710	2	0.323644	0.723591	NaN	NaN	NaN	NaN	NaN	NaN	924	0.000696	0.315417	0.101845	1760.92
ST	ss715579408	GM01	4230585	2	0.237313	0.788793	NaN	NaN	NaN	NaN	NaN	NaN	924	0.000511	0.315417	0.101845	1760.92
ST	ss715579410	GM01	4235320	2	0.00246014	0.997543	NaN	NaN	NaN	NaN	NaN	NaN	924	5.29e-06	0.315417	0.101845	1760.92
ST	ss715579412	GM01	4241138	2	0.0459998	0.955044	NaN	NaN	NaN	NaN	NaN	NaN	924	9.9e-05	0.315417	0.101845	1760.92
ST	ss715579428	GM01	4286525	2	0.812126	0.444232	NaN	NaN	NaN	NaN	NaN	NaN	924	0.0017475	0.315417	0.101845	1760.92
ST	ss715579430	GM01	4289439	2	0.695325	0.499175	NaN	NaN	NaN	NaN	NaN	NaN	924	0.00149617	0.315417	0.101845	1760.92
ST	ss715579432	GM01	4297976	2	0.148299	0.862194	NaN	NaN	NaN	NaN	NaN	NaN	924	0.000319	0.315417	0.101845	1760.92
ST	ss715579436	GM01	4306329	2	0.74474	0.475144	NaN	NaN	NaN	NaN	NaN	NaN	924	0.0016025	0.315417	0.101845	1760.92
ST	ss715579441	GM01	4312808	2	0.300013	0.740881	NaN	NaN	NaN	NaN	NaN	NaN	924	0.000646	0.315417	0.101845	1760.92
ST	ss715579451	GM01	4336306	2	0.367123	0.692826	NaN	NaN	NaN	NaN	NaN	NaN	924	0.00079	0.315417	0.101845	1760.92
ST	ss715579455	GM01	4346447	2	0.366739	0.693092	NaN	NaN	NaN	NaN	NaN	NaN	924	0.000789	0.315417	0.101845	1760.92
ST	ss715579461	GM01	4360884	2	0.539771	0.583066	NaN	NaN	NaN	NaN	NaN	NaN	924	0.00116146	0.315417	0.101845	1760.92
ST	ss715579464	GM01	4366543	1	1.63164	0.201799	NaN	NaN	NaN	NaN	NaN	NaN	924	0.00175545	0.315417	0.101845	1760.92
ST	ss715579468	GM01	4374694	2	2.80033	0.0613097	NaN	NaN	NaN	NaN	NaN	NaN	924	0.00602563	0.315417	0.101845	1760.92
ST	ss715579472	GM01	4387206	2	0.72904	0.482651	NaN	NaN	NaN	NaN	NaN	NaN	924	0.00156872	0.315417	0.101845	1760.92
ST	ss715579475	GM01	4394511	2	0.757713	0.46903	NaN	NaN	NaN	NaN	NaN	NaN	924	0.00163042	0.315417	0.101845	1760.92
ST	ss715579481	GM01	4408827	2	0.524971	0.59175	NaN	NaN	NaN	NaN	NaN	NaN	924	0.00112961	0.315417	0.101845	1760.92
ST	ss715579489	GM01	4432428	2	1.43254	0.239234	NaN	NaN	NaN	NaN	NaN	NaN	924	0.0030825	0.315417	0.101845	1760.92
ST	ss715579491	GM01	4439120	2	0.277212	0.757957	NaN	NaN	NaN	NaN	NaN	NaN	924	0.000596	0.315417	0.101845	1760.92
ST	ss715579493	GM01	4442795	2	0.418078	0.658436	NaN	NaN	NaN	NaN	NaN	NaN	924	0.0009	0.315417	0.101845	1760.92
ST	ss715579499	GM01	4459620	2	0.105817	0.8996	NaN	NaN	NaN	NaN	NaN	NaN	924	0.000228	0.315417	0.101845	1760.92
ST	ss715579501	GM01	4464958	2	0.22152	0.801343	NaN	NaN	NaN	NaN	NaN	NaN	924	0.000477	0.315417	0.101845	1760.92
ST	ss715579503	GM01	4467252	2	0.0034795	0.996527	NaN	NaN	NaN	NaN	NaN	NaN	924	7.49e-06	0.315417	0.101845	1760.92
ST	ss715579505	GM01	4473179	2	0.0520795	0.949256	NaN	NaN	NaN	NaN	NaN	NaN	924	0.000112	0.315417	0.101845	1760.92
ST	ss715579508	GM01	4480272	2	0.292722	0.746299	NaN	NaN	NaN	NaN	NaN	NaN	924	0.00063	0.315417	0.101845	1760.92
ST	ss715579509	GM01	4482461	2	1.3966	0.247961	NaN	NaN	NaN	NaN	NaN	NaN	924	0.00300516	0.315417	0.101845	1760.92
ST	ss715579515	GM01	4496361	2	0.820051	0.440732	NaN	NaN	NaN	NaN	NaN	NaN	924	0.00176455	0.315417	0.101845	1760.92
ST	ss715579521	GM01	4510338	2	2.17305	0.114415	NaN	NaN	NaN	NaN	NaN	NaN	924	0.00467589	0.315417	0.101845	1760.92
ST	ss715579526	GM01	4536567	2	0.738728	0.478005	NaN	NaN	NaN	NaN	NaN	NaN	924	0.00158957	0.315417	0.101845	1760.92
ST	ss715579527	GM01	4537674	2	0.197849	0.820529	NaN	NaN	NaN	NaN	NaN	NaN	924	0.000426	0.315417	0.101845	1760.92
ST	ss715579529	GM01	4539492	2	0.00898554	0.991055	NaN	NaN	NaN	NaN	NaN	NaN	924	1.93e-05	0.315417	0.101845	1760.92
ST	ss715579530	GM01	4540937	2	0.874617	0.417369	NaN	NaN	NaN	NaN	NaN	NaN	924	0.00188197	0.315417	0.101845	1760.92
ST	ss715579536	GM01	4554193	2	0.230402	0.79426	NaN	NaN	NaN	NaN	NaN	NaN	924	0.000496	0.315417	0.101845	1760.92
ST	ss715579545	GM01	4576595	2	0.411845	0.66255	NaN	NaN	NaN	NaN	NaN	NaN	924	0.000886	0.315417	0.101845	1760.92
ST	ss715579548	GM01	4587081	2	0.667073	0.513457	NaN	NaN	NaN	NaN	NaN	NaN	924	0.00143538	0.315417	0.101845	1760.92
ST	ss715579551	GM01	4600480	2	0.576137	0.562269	NaN	NaN	NaN	NaN	NaN	NaN	924	0.00123971	0.315417	0.101845	1760.92
ST	ss715579554	GM01	4604586	2	0.537839	0.584193	NaN	NaN	NaN	NaN	NaN	NaN	924	0.0011573	0.315417	0.101845	1760.92
ST	ss715579559	GM01	4617792	2	2.02337	0.132798	NaN	NaN	NaN	NaN	NaN	NaN	924	0.00435381	0.315417	0.101845	1760.92
ST	ss715579566	GM01	4637369	2	0.895504	0.408758	NaN	NaN	NaN	NaN	NaN	NaN	924	0.00192691	0.315417	0.101845	1760.92
ST	ss715579567	GM01	4639482	2	0.269919	0.763502	NaN	NaN	NaN	NaN	NaN	NaN	924	0.000581	0.315417	0.101845	1760.92
ST	ss715579571	GM01	4650267	2	1.456	0.233706	NaN	NaN	NaN	NaN	NaN	NaN	924	0.00313296	0.315417	0.101845	1760.92
ST	ss715579573	GM01	4656361	2	0.185696	0.830557	NaN	NaN	NaN	NaN	NaN	NaN	924	0.0004	0.315417	0.101845	1760.92
ST	ss715579575	GM01	4657790	2	0.00820894	0.991825	NaN	NaN	NaN	NaN	NaN	NaN	924	1.77e-05	0.315417	0.101845	1760.92
ST	ss715579578	GM01	4664561	2	0.0244314	0.975865	NaN	NaN	NaN	NaN	NaN	NaN	924	5.26e-05	0.315417	0.101845	1760.92
ST	ss715579585	GM01	4676326	2	0.599916	0.549073	NaN	NaN	NaN	NaN	NaN	NaN	924	0.00129088	0.315417	0.101845	1760.92
ST	ss715579595	GM01	4681959	2	0.385878	0.679963	NaN	NaN	NaN	NaN	NaN	NaN	924	0.00083	0.315417	0.101845	1760.92
ST	ss715579600	GM01	4684460	2	0.46346	0.62925	NaN	NaN	NaN	NaN	NaN	NaN	924	0.000997	0.315417	0.101845	1760.92
ST	ss715579636	GM01	4716654	2	0.5983	0.54996	NaN	NaN	NaN	NaN	NaN	NaN	924	0.0012874	0.315417	0.101845	1760.92
ST	ss715579672	GM01	4742194	2	1.81989	0.162628	NaN	NaN	NaN	NaN	NaN	NaN	924	0.00391597	0.315417	0.101845	1760.92
ST	ss715579689	GM01	4748809	2	1.13831	0.320813	NaN	NaN	NaN	NaN	NaN	NaN	924	0.00244936	0.315417	0.101845	1760.92
ST	ss715579712	GM01	4762149	2	0.808006	0.446063	NaN	NaN	NaN	NaN	NaN	NaN	924	0.00173864	0.315417	0.101845	1760.92
ST	ss715579718	GM01	4773298	2	0.0215262	0.978704	NaN	NaN	NaN	NaN	NaN	NaN	924	4.63e-05	0.315417	0.101845	1760.92
ST	ss715579721	GM01	4781005	2	0.108293	0.897376	NaN	NaN	NaN	NaN	NaN	NaN	924	0.000233	0.315417	0.101845	1760.92
ST	ss715579727	GM01	4789563	2	0.622052	0.537068	NaN	NaN	NaN	NaN	NaN	NaN	924	0.00133851	0.315417	0.101845	1760.92
ST	ss715579734	GM01	4798023	2	0.135067	0.873675	NaN	NaN	NaN	NaN	NaN	NaN	924	0.000291	0.315417	0.101845	1760.92
ST	ss715579736	GM01	4799896	2	0.16276	0.849819	NaN	NaN	NaN	NaN	NaN	NaN	924	0.00035	0.315417	0.101845	1760.92
ST	ss715579784	GM01	4830227	2	1.93383	0.145182	NaN	NaN	NaN	NaN	NaN	NaN	924	0.00416114	0.315417	0.101845	1760.92
ST	ss715579835	GM01	4857737	2	0.0916234	0.912457	NaN	NaN	NaN	NaN	NaN	NaN	924	0.000197	0.315417	0.101845	1760.92
ST	ss715579844	GM01	4862397	2	1.83838	0.15966	NaN	NaN	NaN	NaN	NaN	NaN	924	0.00395576	0.315417	0.101845	1760.92
ST	ss715579846	GM01	4863611	2	1.71369	0.180776	NaN	NaN	NaN	NaN	NaN	NaN	924	0.00368745	0.315417	0.101845	1760.92
ST	ss715579850	GM01	4865275	2	1.95626	0.141975	NaN	NaN	NaN	NaN	NaN	NaN	924	0.00420941	0.315417	0.101845	1760.92
ST	ss715579855	GM01	4868612	2	0.947829	0.38796	NaN	NaN	NaN	NaN	NaN	NaN	924	0.0020395	0.315417	0.101845	1760.92
ST	ss715579885	GM01	4888243	2	2.16147	0.115741	NaN	NaN	NaN	NaN	NaN	NaN	924	0.00465098	0.315417	0.101845	1760.92
ST	ss715579892	GM01	4893026	0	NaN	NaN	NaN	NaN	NaN	NaN	NaN	NaN	924	0	0.315417	0.101845	1760.92
ST	ss715579900	GM01	4895615	1	1.54833	0.213699	NaN	NaN	NaN	NaN	NaN	NaN	924	0.00166582	0.315417	0.101845	1760.92
ST	ss715579934	GM01	4934180	2	0.25407	0.775692	NaN	NaN	NaN	NaN	NaN	NaN	924	0.000547	0.315417	0.101845	1760.92
ST	ss715579935	GM01	4937188	2	0.866115	0.420926	NaN	NaN	NaN	NaN	NaN	NaN	924	0.00186367	0.315417	0.101845	1760.92
ST	ss715579947	GM01	4948161	2	1.93451	0.145084	NaN	NaN	NaN	NaN	NaN	NaN	924	0.0041626	0.315417	0.101845	1760.92
ST	ss715579960	GM01	4955131	2	0.614322	0.54123	NaN	NaN	NaN	NaN	NaN	NaN	924	0.00132187	0.315417	0.101845	1760.92
ST	ss715579984	GM01	4965066	2	0.450359	0.63754	NaN	NaN	NaN	NaN	NaN	NaN	924	0.000969	0.315417	0.101845	1760.92
ST	ss715579999	GM01	4976569	2	1.24177	0.289358	NaN	NaN	NaN	NaN	NaN	NaN	924	0.00267199	0.315417	0.101845	1760.92
ST	ss715580002	GM01	4978353	2	0.616485	0.540062	NaN	NaN	NaN	NaN	NaN	NaN	924	0.00132653	0.315417	0.101845	1760.92
ST	ss715580026	GM01	4993000	2	2.31221	0.0996184	NaN	NaN	NaN	NaN	NaN	NaN	924	0.00497533	0.315417	0.101845	1760.92
ST	ss715580033	GM01	4997757	2	0.474223	0.622521	NaN	NaN	NaN	NaN	NaN	NaN	924	0.00102041	0.315417	0.101845	1760.92
ST	ss715580049	GM01	5013686	2	0.559247	0.571834	NaN	NaN	NaN	NaN	NaN	NaN	924	0.00120337	0.315417	0.101845	1760.92
ST	ss715580115	GM01	5066554	2	1.8682	0.154988	NaN	NaN	NaN	NaN	NaN	NaN	924	0.00401991	0.315417	0.101845	1760.92
ST	ss715580191	GM01	5132918	2	1.76414	0.171914	NaN	NaN	NaN	NaN	NaN	NaN	924	0.00379601	0.315417	0.101845	1760.92
ST	ss715580195	GM01	5137766	2	0.647731	0.523471	NaN	NaN	NaN	NaN	NaN	NaN	924	0.00139376	0.315417	0.101845	1760.92
ST	ss715580207	GM01	5149033	2	0.160513	0.851731	NaN	NaN	NaN	NaN	NaN	NaN	924	0.000345	0.315417	0.101845	1760.92
ST	ss715580229	GM01	5166143	2	1.37724	0.252796	NaN	NaN	NaN	NaN	NaN	NaN	924	0.00296348	0.315417	0.101845	1760.92
ST	ss715580248	GM01	5181297	2	2.26549	0.104359	NaN	NaN	NaN	NaN	NaN	NaN	924	0.0048748	0.315417	0.101845	1760.92
ST	ss715580278	GM01	5200744	2	0.315758	0.729315	NaN	NaN	NaN	NaN	NaN	NaN	924	0.000679	0.315417	0.101845	1760.92
ST	ss715580285	GM01	5203935	2	0.130966	0.877264	NaN	NaN	NaN	NaN	NaN	NaN	924	0.000282	0.315417	0.101845	1760.92
ST	ss715580293	GM01	5206197	2	0.88139	0.414557	NaN	NaN	NaN	NaN	NaN	NaN	924	0.00189654	0.315417	0.101845	1760.92
ST	ss715580296	GM01	5207243	2	1.42467	0.241119	NaN	NaN	NaN	NaN	NaN	NaN	924	0.00306555	0.315417	0.101845	1760.92
ST	ss715580319	GM01	5215085	2	1.25665	0.285095	NaN	NaN	NaN	NaN	NaN	NaN	924	0.00270402	0.315417	0.101845	1760.92
ST	ss715580323	GM01	5219984	2	1.12469	0.325199	NaN	NaN	NaN	NaN	NaN	NaN	924	0.00242007	0.315417	0.101845	1760.92
ST	ss715580324	GM01	5222865	2	1.18162	0.307249	NaN	NaN	NaN	NaN	NaN	NaN	924	0.00254256	0.315417	0.101845	1760.92
ST	ss715580327	GM01	5224516	2	1.59609	0.20325	NaN	NaN	NaN	NaN	NaN	NaN	924	0.0034344	0.315417	0.101845	1760.92
ST	ss715580349	GM01	5251363	2	3.2165	0.0405474	NaN	NaN	NaN	NaN	NaN	NaN	924	0.00692115	0.315417	0.101845	1760.92
ST	ss715580351	GM01	5252546	2	0.695657	0.49901	NaN	NaN	NaN	NaN	NaN	NaN	924	0.00149689	0.315417	0.101845	1760.92
ST	ss715580360	GM01	5261279	2	0.410419	0.663494	NaN	NaN	NaN	NaN	NaN	NaN	924	0.000883	0.315417	0.101845	1760.92
ST	ss715580362	GM01	5265412	2	1.28282	0.27775	NaN	NaN	NaN	NaN	NaN	NaN	924	0.00276033	0.315417	0.101845	1760.92
ST	ss715580393	GM01	5286729	2	0.1012	0.903762	NaN	NaN	NaN	NaN	NaN	NaN	924	0.000218	0.315417	0.101845	1760.92
ST	ss715580423	GM01	5313416	2	0.919569	0.399058	NaN	NaN	NaN	NaN	NaN	NaN	924	0.00197869	0.315417	0.101845	1760.92
ST	ss715580437	GM01	5338663	2	0.510169	0.600564	NaN	NaN	NaN	NaN	NaN	NaN	924	0.00109776	0.315417	0.101845	1760.92
ST	ss715580526	GM01	5434257	2	2.30931	0.0999063	NaN	NaN	NaN	NaN	NaN	NaN	924	0.00496909	0.315417	0.101845	1760.92
ST	ss715580578	GM01	5466375	2	1.28352	0.277558	NaN	NaN	NaN	NaN	NaN	NaN	924	0.00276182	0.315417	0.101845	1760.92
ST	ss715580702	GM01	5568956	2	0.258379	0.772358	NaN	NaN	NaN	NaN	NaN	NaN	924	0.000556	0.315417	0.101845	1760.92
ST	ss715580735	GM01	5611496	2	2.06112	0.1279	NaN	NaN	NaN	NaN	NaN	NaN	924	0.00443504	0.315417	0.101845	1760.92
ST	ss715580736	GM01	5647261	2	1.00912	0.364942	NaN	NaN	NaN	NaN	NaN	NaN	924	0.0021714	0.315417	0.101845	1760.92
ST	ss715580740	GM01	5729824	2	0.149589	0.861083	NaN	NaN	NaN	NaN	NaN	NaN	924	0.000322	0.315417	0.101845	1760.92
ST	ss715580742	GM01	5790654	2	2.59154	0.0754529	NaN	NaN	NaN	NaN	NaN	NaN	924	0.00557637	0.315417	0.101845	1760.92
ST	ss715580746	GM01	5901905	2	1.07121	0.343021	NaN	NaN	NaN	NaN	NaN	NaN	924	0.00230499	0.315417	0.101845	1760.92
ST	ss715580747	GM01	5949964	2	0.381373	0.683031	NaN	NaN	NaN	NaN	NaN	NaN	924	0.000821	0.315417	0.101845	1760.92
ST	ss715580749	GM01	5987459	2	1.36264	0.256502	NaN	NaN	NaN	NaN	NaN	NaN	924	0.00293207	0.315417	0.101845	1760.92
ST	ss715580752	GM01	6052262	2	1.43099	0.239606	NaN	NaN	NaN	NaN	NaN	NaN	924	0.00307914	0.315417	0.101845	1760.92
ST	ss715580754	GM01	6106278	2	1.6381	0.194916	NaN	NaN	NaN	NaN	NaN	NaN	924	0.0035248	0.315417	0.101845	1760.92
ST	ss715580756	GM01	6150550	2	1.93057	0.145654	NaN	NaN	NaN	NaN	NaN	NaN	924	0.00415412	0.315417	0.101845	1760.92
ST	ss715580757	GM01	6193699	2	0.357018	0.699857	NaN	NaN	NaN	NaN	NaN	NaN	924	0.000768	0.315417	0.101845	1760.92
ST	ss715580758	GM01	6241916	2	0.556721	0.573278	NaN	NaN	NaN	NaN	NaN	NaN	924	0.00119793	0.315417	0.101845	1760.92
ST	ss715580759	GM01	6285536	2	1.97197	0.139771	NaN	NaN	NaN	NaN	NaN	NaN	924	0.00424322	0.315417	0.101845	1760.92
ST	ss715580763	GM01	6389953	2	0.281687	0.754575	NaN	NaN	NaN	NaN	NaN	NaN	924	0.000606	0.315417	0.101845	1760.92
ST	ss715580764	GM01	6428467	2	0.493967	0.610363	NaN	NaN	NaN	NaN	NaN	NaN	924	0.0010629	0.315417	0.101845	1760.92
ST	ss715580766	GM01	6512082	2	1.49314	0.22521	NaN	NaN	NaN	NaN	NaN	NaN	924	0.00321289	0.315417	0.101845	1760.92
ST	ss715580767	GM01	6538586	1	0.038002	0.845482	NaN	NaN	NaN	NaN	NaN	NaN	924	4.09e-05	0.315417	0.101845	1760.92
ST	ss715580769	GM01	6613885	2	0.357178	0.699745	NaN	NaN	NaN	NaN	NaN	NaN	924	0.000769	0.315417	0.101845	1760.92
ST	ss715580770	GM01	6637139	2	0.592789	0.552995	NaN	NaN	NaN	NaN	NaN	NaN	924	0.00127554	0.315417	0.101845	1760.92
ST	ss715580771	GM01	6665846	2	1.19243	0.303952	NaN	NaN	NaN	NaN	NaN	NaN	924	0.00256583	0.315417	0.101845	1760.92
ST	ss715580772	GM01	6708220	2	1.31183	0.269831	NaN	NaN	NaN	NaN	NaN	NaN	924	0.00282275	0.315417	0.101845	1760.92
ST	ss715580773	GM01	6738583	2	0.224598	0.798881	NaN	NaN	NaN	NaN	NaN	NaN	924	0.000483	0.315417	0.101845	1760.92
ST	ss715580774	GM01	6767604	2	0.266841	0.765854	NaN	NaN	NaN	NaN	NaN	NaN	924	0.000574	0.315417	0.101845	1760.92
ST	ss715580776	GM01	6849198	2	0.0430088	0.957905	NaN	NaN	NaN	NaN	NaN	NaN	924	9.25e-05	0.315417	0.101845	1760.92
ST	ss715580779	GM01	6917089	2	0.0451294	0.955876	NaN	NaN	NaN	NaN	NaN	NaN	924	9.71e-05	0.315417	0.101845	1760.92
ST	ss715580781	GM01	6994835	2	0.319616	0.726509	NaN	NaN	NaN	NaN	NaN	NaN	924	0.000688	0.315417	0.101845	1760.92
ST	ss715580784	GM01	7071117	2	0.00275319	0.997251	NaN	NaN	NaN	NaN	NaN	NaN	924	5.92e-06	0.315417	0.101845	1760.92
ST	ss715580785	GM01	7097380	2	1.0665	0.344637	NaN	NaN	NaN	NaN	NaN	NaN	924	0.00229486	0.315417	0.101845	1760.92
ST	ss715580787	GM01	7139371	0	NaN	NaN	NaN	NaN	NaN	NaN	NaN	NaN	924	0	0.315417	0.101845	1760.92
ST	ss715580788	GM01	7167156	2	1.02616	0.358793	NaN	NaN	NaN	NaN	NaN	NaN	924	0.00220804	0.315417	0.101845	1760.92
ST	ss715580789	GM01	7243107	2	1.01829	0.36162	NaN	NaN	NaN	NaN	NaN	NaN	924	0.00219111	0.315417	0.101845	1760.92
ST	ss715580790	GM01	7320074	2	0.426611	0.652847	NaN	NaN	NaN	NaN	NaN	NaN	924	0.000918	0.315417	0.101845	1760.92
ST	ss715580792	GM01	7374320	2	0.599692	0.549196	NaN	NaN	NaN	NaN	NaN	NaN	924	0.00129039	0.315417	0.101845	1760.92
ST	ss715580793	GM01	7396867	2	0.113771	0.892475	NaN	NaN	NaN	NaN	NaN	NaN	924	0.000245	0.315417	0.101845	1760.92
ST	ss715580795	GM01	7439327	2	0.504975	0.603688	NaN	NaN	NaN	NaN	NaN	NaN	924	0.00108658	0.315417	0.101845	1760.92
ST	ss715580796	GM01	7477081	2	0.483374	0.616856	NaN	NaN	NaN	NaN	NaN	NaN	924	0.0010401	0.315417	0.101845	1760.92
ST	ss715580797	GM01	7504231	2	0.526392	0.59091	NaN	NaN	NaN	NaN	NaN	NaN	924	0.00113267	0.315417	0.101845	1760.92
ST	ss715580798	GM01	7536147	2	0.19618	0.821899	NaN	NaN	NaN	NaN	NaN	NaN	924	0.000422	0.315417	0.101845	1760.92
ST	ss715580799	GM01	7572396	2	0.0909551	0.913067	NaN	NaN	NaN	NaN	NaN	NaN	924	0.000196	0.315417	0.101845	1760.92
ST	ss715580801	GM01	7627267	2	0.0759526	0.926866	NaN	NaN	NaN	NaN	NaN	NaN	924	0.000163	0.315417	0.101845	1760.92
ST	ss715580802	GM01	7657957	2	0.0935639	0.910689	NaN	NaN	NaN	NaN	NaN	NaN	924	0.000201	0.315417	0.101845	1760.92
ST	ss715580803	GM01	7687334	2	0.162707	0.849865	NaN	NaN	NaN	NaN	NaN	NaN	924	0.00035	0.315417	0.101845	1760.92
ST	ss715580804	GM01	7711214	2	0.130628	0.877561	NaN	NaN	NaN	NaN	NaN	NaN	924	0.000281	0.315417	0.101845	1760.92
ST	ss715580807	GM01	7803900	2	0.320109	0.726151	NaN	NaN	NaN	NaN	NaN	NaN	924	0.000689	0.315417	0.101845	1760.92
ST	ss715580808	GM01	7845924	2	0.00412413	0.995884	NaN	NaN	NaN	NaN	NaN	NaN	924	8.87e-06	0.315417	0.101845	1760.92
ST	ss715580812	GM01	7949304	2	0.00296572	0.997039	NaN	NaN	NaN	NaN	NaN	NaN	924	6.38e-06	0.315417	0.101845	1760.92
ST	ss715580813	GM01	7985538	2	0.316954	0.728444	NaN	NaN	NaN	NaN	NaN	NaN	924	0.000682	0.315417	0.101845	1760.92
ST	ss715580814	GM01	8029741	2	0.286809	0.750723	NaN	NaN	NaN	NaN	NaN	NaN	924	0.000617	0.315417	0.101845	1760.92
ST	ss715580816	GM01	8075001	1	0.038002	0.845482	NaN	NaN	NaN	NaN	NaN	NaN	924	4.09e-05	0.315417	0.101845	1760.92
ST	ss715580819	GM01	8145490	2	1.28437	0.277322	NaN	NaN	NaN	NaN	NaN	NaN	924	0.00276366	0.315417	0.101845	1760.92
ST	ss715580820	GM01	8191754	2	0.72581	0.48421	NaN	NaN	NaN	NaN	NaN	NaN	924	0.00156177	0.315417	0.101845	1760.92
ST	ss715580824	GM01	8285638	2	1.12197	0.326083	NaN	NaN	NaN	NaN	NaN	NaN	924	0.00241421	0.315417	0.101845	1760.92
ST	ss715580829	GM01	8387058	2	0.63821	0.528471	NaN	NaN	NaN	NaN	NaN	NaN	924	0.00137328	0.315417	0.101845	1760.92
ST	ss715580830	GM01	8433079	2	0.636864	0.529182	NaN	NaN	NaN	NaN	NaN	NaN	924	0.00137038	0.315417	0.101845	1760.92
ST	ss715580832	GM01	8533425	2	0.0413706	0.959475	NaN	NaN	NaN	NaN	NaN	NaN	924	8.9e-05	0.315417	0.101845	1760.92
ST	ss715580834	GM01	8588978	2	0.0522013	0.949141	NaN	NaN	NaN	NaN	NaN	NaN	924	0.000112	0.315417	0.101845	1760.92
ST	ss715580836	GM01	8648807	2	0.535934	0.585305	NaN	NaN	NaN	NaN	NaN	NaN	924	0.0011532	0.315417	0.101845	1760.92
ST	ss715580838	GM01	8687918	2	0.428949	0.651323	NaN	NaN	NaN	NaN	NaN	NaN	924	0.000923	0.315417	0.101845	1760.92
ST	ss715580839	GM01	8720452	2	0.550389	0.576916	NaN	NaN	NaN	NaN	NaN	NaN	924	0.00118431	0.315417	0.101845	1760.92
ST	ss715580840	GM01	8768272	2	0.280164	0.755724	NaN	NaN	NaN	NaN	NaN	NaN	924	0.000603	0.315417	0.101845	1760.92
ST	ss715580842	GM01	8797083	2	0.123707	0.883653	NaN	NaN	NaN	NaN	NaN	NaN	924	0.000266	0.315417	0.101845	1760.92
ST	ss715580843	GM01	8839942	2	0.230895	0.793869	NaN	NaN	NaN	NaN	NaN	NaN	924	0.000497	0.315417	0.101845	1760.92
ST	ss715580844	GM01	8869123	2	0.13299	0.875491	NaN	NaN	NaN	NaN	NaN	NaN	924	0.000286	0.315417	0.101845	1760.92
ST	ss715580845	GM01	8892601	2	0.046114	0.954935	NaN	NaN	NaN	NaN	NaN	NaN	924	9.92e-05	0.315417	0.101845	1760.92
ST	ss715580848	GM01	8979855	2	0.871566	0.418642	NaN	NaN	NaN	NaN	NaN	NaN	924	0.0018754	0.315417	0.101845	1760.92
ST	ss715580849	GM01	9012496	2	1.82803	0.161314	NaN	NaN	NaN	NaN	NaN	NaN	924	0.00393349	0.315417	0.101845	1760.92
ST	ss715580850	GM01	9062511	2	0.202913	0.816386	NaN	NaN	NaN	NaN	NaN	NaN	924	0.000437	0.315417	0.101845	1760.92
ST	ss715580852	GM01	9088305	2	1.60641	0.20117	NaN	NaN	NaN	NaN	NaN	NaN	924	0.00345661	0.315417	0.101845	1760.92
ST	ss715580856	GM01	9193606	1	1.87226	0.171551	NaN	NaN	NaN	NaN	NaN	NaN	924	0.00201433	0.315417	0.101845	1760.92
ST	ss715580857	GM01	9219416	2	1.06825	0.344035	NaN	NaN	NaN	NaN	NaN	NaN	924	0.00229863	0.315417	0.101845	1760.92
ST	ss715580858	GM01	9256932	2	2.05491	0.128693	NaN	NaN	NaN	NaN	NaN	NaN	924	0.00442167	0.315417	0.101845	1760.92
ST	ss715580860	GM01	9284428	2	1.33558	0.263515	NaN	NaN	NaN	NaN	NaN	NaN	924	0.00287386	0.315417	0.101845	1760.92
ST	ss715580863	GM01	9313902	2	2.24694	0.106303	NaN	NaN	NaN	NaN	NaN	NaN	924	0.00483488	0.315417	0.101845	1760.92
ST	ss715580864	GM01	9354998	2	3.6744	0.0257385	NaN	NaN	NaN	NaN	NaN	NaN	924	0.00790643	0.315417	0.101845	1760.92
ST	ss715580865	GM01	9410680	2	0.740901	0.476969	NaN	NaN	NaN	NaN	NaN	NaN	924	0.00159424	0.315417	0.101845	1760.92
ST	ss715580867	GM01	9489743	0	NaN	NaN	NaN	NaN	NaN	NaN	NaN	NaN	924	0	0.315417	0.101845	1760.92
ST	ss715580868	GM01	9532415	2	0.939954	0.391021	NaN	NaN	NaN	NaN	NaN	NaN	924	0.00202256	0.315417	0.101845	1760.92
ST	ss715580874	GM01	9679501	2	1.49168	0.22554	NaN	NaN	NaN	NaN	NaN	NaN	924	0.00320973	0.315417	0.101845	1760.92
ST	ss715580876	GM01	9707810	2	2.46134	0.0858838	NaN	NaN	NaN	NaN	NaN	NaN	924	0.00529621	0.315417	0.101845	1760.92
ST	ss715580877	GM01	9736511	2	2.75493	0.0641398	NaN	NaN	NaN	NaN	NaN	NaN	924	0.00592794	0.315417	0.101845	1760.92
ST	ss715580879	GM01	9763709	2	0.0637283	0.938264	NaN	NaN	NaN	NaN	NaN	NaN	924	0.000137	0.315417	0.101845	1760.92
ST	ss715580882	GM01	9822309	2	0.966974	0.380619	NaN	NaN	NaN	NaN	NaN	NaN	924	0.0020807	0.315417	0.101845	1760.92
ST	ss715580886	GM01	9893154	2	0.854675	0.425759	NaN	NaN	NaN	NaN	NaN	NaN	924	0.00183906	0.315417	0.101845	1760.92
ST	ss715580888	GM01	9976662	2	1.03297	0.35636	NaN	NaN	NaN	NaN	NaN	NaN	924	0.00222271	0.315417	0.101845	1760.92
ST	ss715580889	GM01	10015821	2	0.400908	0.669829	NaN	NaN	NaN	NaN	NaN	NaN	924	0.000863	0.315417	0.101845	1760.92
ST	ss715578401	GM01	10064358	2	0.470067	0.625111	NaN	NaN	NaN	NaN	NaN	NaN	924	0.00101147	0.315417	0.101845	1760.92
ST	ss715578402	GM01	10100934	2	0.631985	0.531767	NaN	NaN	NaN	NaN	NaN	NaN	924	0.00135988	0.315417	0.101845	1760.92
ST	ss715578404	GM01	10123413	2	0.658401	0.517922	NaN	NaN	NaN	NaN	NaN	NaN	924	0.00141672	0.315417	0.101845	1760.92
ST	ss715578409	GM01	10226830	2	0.609855	0.54365	NaN	NaN	NaN	NaN	NaN	NaN	924	0.00131226	0.315417	0.101845	1760.92
ST	ss715578410	GM01	10286784	2	1.03163	0.35684	NaN	NaN	NaN	NaN	NaN	NaN	924	0.00221981	0.315417	0.101845	1760.92
ST	ss715578411	GM01	10323008	2	0.613361	0.541749	NaN	NaN	NaN	NaN	NaN	NaN	924	0.00131981	0.315417	0.101845	1760.92
ST	ss715578413	GM01	10475713	2	0.0562292	0.945326	NaN	NaN	NaN	NaN	NaN	NaN	924	0.000121	0.315417	0.101845	1760.92
ST	ss715578417	GM01	10565577	2	0.75371	0.470908	NaN	NaN	NaN	NaN	NaN	NaN	924	0.00162181	0.315417	0.101845	1760.92
ST	ss715578419	GM01	10642573	1	1.40806	0.235685	NaN	NaN	NaN	NaN	NaN	NaN	924	0.00151491	0.315417	0.101845	1760.92
ST	ss715578420	GM01	10689836	2	1.13525	0.321793	NaN	NaN	NaN	NaN	NaN	NaN	924	0.00244278	0.315417	0.101845	1760.92
ST	ss715578422	GM01	10741865	2	1.38934	0.249764	NaN	NaN	NaN	NaN	NaN	NaN	924	0.00298952	0.315417	0.101845	1760.92
ST	ss715578423	GM01	10781745	2	0.625076	0.535448	NaN	NaN	NaN	NaN	NaN	NaN	924	0.00134501	0.315417	0.101845	1760.92
ST	ss715578424	GM01	10813099	2	0.167587	0.845729	NaN	NaN	NaN	NaN	NaN	NaN	924	0.000361	0.315417	0.101845	1760.92
ST	ss715578426	GM01	10839867	2	1.33797	0.262888	NaN	NaN	NaN	NaN	NaN	NaN	924	0.002879	0.315417	0.101845	1760.92
ST	ss715578427	GM01	10895999	2	1.27911	0.278781	NaN	NaN	NaN	NaN	NaN	NaN	924	0.00275233	0.315417	0.101845	1760.92
ST	ss715578429	GM01	10981282	2	1.14213	0.319593	NaN	NaN	NaN	NaN	NaN	NaN	924	0.00245758	0.315417	0.101845	1760.92
ST	ss715578432	GM01	11088014	2	0.0947008	0.909654	NaN	NaN	NaN	NaN	NaN	NaN	924	0.000204	0.315417	0.101845	1760.92
ST	ss715578434	GM01	11114270	0	NaN	NaN	NaN	NaN	NaN	NaN	NaN	NaN	924	0	0.315417	0.101845	1760.92
ST	ss715578436	GM01	11166516	2	0.495132	0.609653	NaN	NaN	NaN	NaN	NaN	NaN	924	0.00106541	0.315417	0.101845	1760.92
ST	ss715578437	GM01	11202606	2	0.494851	0.609824	NaN	NaN	NaN	NaN	NaN	NaN	924	0.0010648	0.315417	0.101845	1760.92
ST	ss715578438	GM01	11279779	2	1.25037	0.286885	NaN	NaN	NaN	NaN	NaN	NaN	924	0.00269051	0.315417	0.101845	1760.92
ST	ss715578439	GM01	11302991	2	0.401564	0.66939	NaN	NaN	NaN	NaN	NaN	NaN	924	0.000864	0.315417	0.101845	1760.92
ST	ss715578441	GM01	11463541	1	0.158757	0.690396	NaN	NaN	NaN	NaN	NaN	NaN	924	0.000171	0.315417	0.101845	1760.92
ST	ss715578443	GM01	11615072	2	1.95422	0.142265	NaN	NaN	NaN	NaN	NaN	NaN	924	0.00420501	0.315417	0.101845	1760.92
ST	ss715578444	GM01	11718596	2	0.270076	0.763382	NaN	NaN	NaN	NaN	NaN	NaN	924	0.000581	0.315417	0.101845	1760.92
ST	ss715578446	GM01	11872068	2	1.48309	0.22748	NaN	NaN	NaN	NaN	NaN	NaN	924	0.00319125	0.315417	0.101845	1760.92
ST	ss715578448	GM01	11941473	2	1.28955	0.275894	NaN	NaN	NaN	NaN	NaN	NaN	924	0.0027748	0.315417	0.101845	1760.92
ST	ss715578449	GM01	11988400	0	NaN	NaN	NaN	NaN	NaN	NaN	NaN	NaN	924	0	0.315417	0.101845	1760.92
ST	ss715578452	GM01	12260888	2	3.47284	0.0314371	NaN	NaN	NaN	NaN	NaN	NaN	924	0.00747272	0.315417	0.101845	1760.92
ST	ss715578467	GM01	12937837	2	2.36069	0.0949272	NaN	NaN	NaN	NaN	NaN	NaN	924	0.00507965	0.315417	0.101845	1760.92
ST	ss715578471	GM01	13099009	1	0.849207	0.357019	NaN	NaN	NaN	NaN	NaN	NaN	924	0.000914	0.315417	0.101845	1760.92
ST	ss715578479	GM01	13365532	2	2.28423	0.102432	NaN	NaN	NaN	NaN	NaN	NaN	924	0.00491511	0.315417	0.101845	1760.92
ST	ss715578480	GM01	13411319	2	0.807325	0.446366	NaN	NaN	NaN	NaN	NaN	NaN	924	0.00173717	0.315417	0.101845	1760.92
ST	ss715578608	GM01	14138718	1	0.314804	0.574884	NaN	NaN	NaN	NaN	NaN	NaN	924	0.000339	0.315417	0.101845	1760.92
ST	ss715578606	GM01	14193902	2	1.31567	0.2688	NaN	NaN	NaN	NaN	NaN	NaN	924	0.00283101	0.315417	0.101845	1760.92
ST	ss715578604	GM01	14237127	1	0.0740492	0.785591	NaN	NaN	NaN	NaN	NaN	NaN	924	7.97e-05	0.315417	0.101845	1760.92
ST	ss715578596	GM01	14460880	2	0.569135	0.566215	NaN	NaN	NaN	NaN	NaN	NaN	924	0.00122464	0.315417	0.101845	1760.92
ST	ss715578594	GM01	14522196	0	NaN	NaN	NaN	NaN	NaN	NaN	NaN	NaN	924	0	0.315417	0.101845	1760.92
ST	ss715578592	GM01	14599403	0	NaN	NaN	NaN	NaN	NaN	NaN	NaN	NaN	924	0	0.315417	0.101845	1760.92
ST	ss715578590	GM01	14664794	2	1.68946	0.185193	NaN	NaN	NaN	NaN	NaN	NaN	924	0.00363531	0.315417	0.101845	1760.92
ST	ss715578586	GM01	14901290	2	1.55159	0.212466	NaN	NaN	NaN	NaN	NaN	NaN	924	0.00333866	0.315417	0.101845	1760.92
ST	ss715639143	GM01	15183989	2	1.33127	0.264652	NaN	NaN	NaN	NaN	NaN	NaN	924	0.00286457	0.315417	0.101845	1760.92
ST	ss715578627	GM01	16863260	1	0.670613	0.41305	NaN	NaN	NaN	NaN	NaN	NaN	924	0.000721	0.315417	0.101845	1760.92
ST	ss715578630	GM01	16940732	1	0.0138094	0.906479	NaN	NaN	NaN	NaN	NaN	NaN	924	1.49e-05	0.315417	0.101845	1760.92
ST	ss715578631	GM01	16990519	0	NaN	NaN	NaN	NaN	NaN	NaN	NaN	NaN	924	0	0.315417	0.101845	1760.92
ST	ss715578637	GM01	17214250	1	0.0196259	0.888618	NaN	NaN	NaN	NaN	NaN	NaN	924	2.11e-05	0.315417	0.101845	1760.92
ST	ss715578644	GM01	17436477	2	0.0766293	0.926239	NaN	NaN	NaN	NaN	NaN	NaN	924	0.000165	0.315417	0.101845	1760.92
ST	ss715578645	GM01	17495414	2	0.183135	0.832686	NaN	NaN	NaN	NaN	NaN	NaN	924	0.000394	0.315417	0.101845	1760.92
ST	ss715578650	GM01	17642372	2	0.0304076	0.970051	NaN	NaN	NaN	NaN	NaN	NaN	924	6.54e-05	0.315417	0.101845	1760.92
ST	ss715578652	GM01	17744551	1	1.27852	0.25847	NaN	NaN	NaN	NaN	NaN	NaN	924	0.00137553	0.315417	0.101845	1760.92
ST	ss715578657	GM01	17900123	2	0.027731	0.972651	NaN	NaN	NaN	NaN	NaN	NaN	924	5.97e-05	0.315417	0.101845	1760.92
ST	ss715578667	GM01	18443259	2	0.102351	0.902723	NaN	NaN	NaN	NaN	NaN	NaN	924	0.00022	0.315417	0.101845	1760.92
ST	ss715578670	GM01	18701052	0	NaN	NaN	NaN	NaN	NaN	NaN	NaN	NaN	924	0	0.315417	0.101845	1760.92
ST	ss715578680	GM01	19000262	2	0.143807	0.866074	NaN	NaN	NaN	NaN	NaN	NaN	924	0.000309	0.315417	0.101845	1760.92
ST	ss715578681	GM01	19044380	2	0.0681813	0.934096	NaN	NaN	NaN	NaN	NaN	NaN	924	0.000147	0.315417	0.101845	1760.92
ST	ss715578686	GM01	19301492	0	NaN	NaN	NaN	NaN	NaN	NaN	NaN	NaN	924	0	0.315417	0.101845	1760.92
ST	ss715578691	GM01	19626913	2	0.273294	0.760931	NaN	NaN	NaN	NaN	NaN	NaN	924	0.000588	0.315417	0.101845	1760.92
ST	ss715578693	GM01	19710863	0	NaN	NaN	NaN	NaN	NaN	NaN	NaN	NaN	924	0	0.315417	0.101845	1760.92
ST	ss715578695	GM01	19775307	2	0.0797198	0.923381	NaN	NaN	NaN	NaN	NaN	NaN	924	0.000172	0.315417	0.101845	1760.92
ST	ss715578699	GM01	19997024	2	0.917441	0.399906	NaN	NaN	NaN	NaN	NaN	NaN	924	0.00197411	0.315417	0.101845	1760.92
ST	ss715578702	GM01	20305604	2	1.90207	0.149847	NaN	NaN	NaN	NaN	NaN	NaN	924	0.0040928	0.315417	0.101845	1760.92
ST	ss715578704	GM01	20362413	2	0.194179	0.823545	NaN	NaN	NaN	NaN	NaN	NaN	924	0.000418	0.315417	0.101845	1760.92
ST	ss715578705	GM01	20384801	2	1.07559	0.341527	NaN	NaN	NaN	NaN	NaN	NaN	924	0.00231441	0.315417	0.101845	1760.92
ST	ss715578708	GM01	20440348	2	0.12597	0.881656	NaN	NaN	NaN	NaN	NaN	NaN	924	0.000271	0.315417	0.101845	1760.92
ST	ss715578718	GM01	20785378	2	0.441829	0.642996	NaN	NaN	NaN	NaN	NaN	NaN	924	0.000951	0.315417	0.101845	1760.92
ST	ss715578723	GM01	20892406	2	1.13781	0.320972	NaN	NaN	NaN	NaN	NaN	NaN	924	0.00244829	0.315417	0.101845	1760.92
ST	ss715578732	GM01	21336814	1	1.07932	0.299124	NaN	NaN	NaN	NaN	NaN	NaN	924	0.00116122	0.315417	0.101845	1760.92
ST	ss715578735	GM01	21453879	2	0.0335901	0.966969	NaN	NaN	NaN	NaN	NaN	NaN	924	7.23e-05	0.315417	0.101845	1760.92
ST	ss715578739	GM01	21705175	2	0.202048	0.817092	NaN	NaN	NaN	NaN	NaN	NaN	924	0.000435	0.315417	0.101845	1760.92
ST	ss715578745	GM01	21992016	2	0.00550375	0.994511	NaN	NaN	NaN	NaN	NaN	NaN	924	1.18e-05	0.315417	0.101845	1760.92
ST	ss715578751	GM01	22123142	2	1.1137	0.328785	NaN	NaN	NaN	NaN	NaN	NaN	924	0.00239642	0.315417	0.101845	1760.92
ST	ss715578756	GM01	22279847	2	0.0882258	0.915562	NaN	NaN	NaN	NaN	NaN	NaN	924	0.00019	0.315417	0.101845	1760.92
ST	ss715578758	GM01	22338107	2	0.319653	0.726482	NaN	NaN	NaN	NaN	NaN	NaN	924	0.000688	0.315417	0.101845	1760.92
ST	ss715578759	GM01	22369413	1	1.38301	0.239894	NaN	NaN	NaN	NaN	NaN	NaN	924	0.00148795	0.315417	0.101845	1760.92
ST	ss715578762	GM01	22425345	2	0.0765488	0.926314	NaN	NaN	NaN	NaN	NaN	NaN	924	0.000165	0.315417	0.101845	1760.92
ST	ss715578764	GM01	22446750	1	0.00709425	0.932894	NaN	NaN	NaN	NaN	NaN	NaN	924	7.63e-06	0.315417	0.101845	1760.92
ST	ss715578766	GM01	22584903	2	0.360095	0.697708	NaN	NaN	NaN	NaN	NaN	NaN	924	0.000775	0.315417	0.101845	1760.92
ST	ss715578774	GM01	22792138	2	0.0546429	0.946826	NaN	NaN	NaN	NaN	NaN	NaN	924	0.000118	0.315417	0.101845	1760.92
ST	ss715578779	GM01	22962093	2	0.486951	0.614656	NaN	NaN	NaN	NaN	NaN	NaN	924	0.0010478	0.315417	0.101845	1760.92
ST	ss715578781	GM01	23041534	2	0.0248511	0.975456	NaN	NaN	NaN	NaN	NaN	NaN	924	5.35e-05	0.315417	0.101845	1760.92
ST	ss715578782	GM01	23147121	2	0.0422195	0.958661	NaN	NaN	NaN	NaN	NaN	NaN	924	9.08e-05	0.315417	0.101845	1760.92
ST	ss715578786	GM01	23246736	2	0.941616	0.390373	NaN	NaN	NaN	NaN	NaN	NaN	924	0.00202613	0.315417	0.101845	1760.92
ST	ss715578789	GM01	23391913	0	NaN	NaN	NaN	NaN	NaN	NaN	NaN	NaN	924	0	0.315417	0.101845	1760.92
ST	ss715578793	GM01	23561948	1	0.778708	0.377767	NaN	NaN	NaN	NaN	NaN	NaN	924	0.000838	0.315417	0.101845	1760.92
ST	ss715578797	GM01	23814920	1	0.049849	0.823376	NaN	NaN	NaN	NaN	NaN	NaN	924	5.36e-05	0.315417	0.101845	1760.92
ST	ss715578798	GM01	23904568	2	0.0458571	0.955181	NaN	NaN	NaN	NaN	NaN	NaN	924	9.87e-05	0.315417	0.101845	1760.92
ST	ss715578804	GM01	24154959	2	0.0557483	0.94578	NaN	NaN	NaN	NaN	NaN	NaN	924	0.00012	0.315417	0.101845	1760.92
ST	ss715578809	GM01	24297264	1	0.00714334	0.932663	NaN	NaN	NaN	NaN	NaN	NaN	924	7.69e-06	0.315417	0.101845	1760.92
ST	ss715578823	GM01	24565748	2	0.500097	0.606637	NaN	NaN	NaN	NaN	NaN	NaN	924	0.00107609	0.315417	0.101845	1760.92
ST	ss715578824	GM01	24611011	2	0.884382	0.413321	NaN	NaN	NaN	NaN	NaN	NaN	924	0.00190298	0.315417	0.101845	1760.92
ST	ss715578825	GM01	24643305	2	2.48272	0.0840762	NaN	NaN	NaN	NaN	NaN	NaN	924	0.00534223	0.315417	0.101845	1760.92
ST	ss715578828	GM01	24685926	1	0.166508	0.683329	NaN	NaN	NaN	NaN	NaN	NaN	924	0.000179	0.315417	0.101845	1760.92
ST	ss715578829	GM01	24729115	0	NaN	NaN	NaN	NaN	NaN	NaN	NaN	NaN	924	0	0.315417	0.101845	1760.92
ST	ss715578831	GM01	24816261	1	0.0740492	0.785591	NaN	NaN	NaN	NaN	NaN	NaN	924	7.97e-05	0.315417	0.101845	1760.92
ST	ss715578835	GM01	25019562	1	2.07387	0.150181	NaN	NaN	NaN	NaN	NaN	NaN	924	0.00223124	0.315417	0.101845	1760.92
ST	ss715578837	GM01	25114399	1	1.37601	0.241087	NaN	NaN	NaN	NaN	NaN	NaN	924	0.00148042	0.315417	0.101845	1760.92
ST	ss715578840	GM01	25311369	2	0.0652594	0.936829	NaN	NaN	NaN	NaN	NaN	NaN	924	0.00014	0.315417	0.101845	1760.92
ST	ss715578843	GM01	25358507	1	1.58319	0.208622	NaN	NaN	NaN	NaN	NaN	NaN	924	0.00170332	0.315417	0.101845	1760.92
ST	ss715578844	GM01	25390596	1	6.42978	0.011387	NaN	NaN	NaN	NaN	NaN	NaN	924	0.00691767	0.315417	0.101845	1760.92
ST	ss715578846	GM01	25465382	2	0.46384	0.629011	NaN	NaN	NaN	NaN	NaN	NaN	924	0.000998	0.315417	0.101845	1760.92
ST	ss715578851	GM01	25626349	2	2.18406	0.113168	NaN	NaN	NaN	NaN	NaN	NaN	924	0.00469958	0.315417	0.101845	1760.92
ST	ss715578852	GM01	25675205	1	0.466779	0.494645	NaN	NaN	NaN	NaN	NaN	NaN	924	0.000502	0.315417	0.101845	1760.92
ST	ss715578853	GM01	25703053	0	NaN	NaN	NaN	NaN	NaN	NaN	NaN	NaN	924	0	0.315417	0.101845	1760.92
ST	ss715578855	GM01	25794724	2	0.619987	0.538177	NaN	NaN	NaN	NaN	NaN	NaN	924	0.00133406	0.315417	0.101845	1760.92
ST	ss715578857	GM01	25854967	1	0.106601	0.744121	NaN	NaN	NaN	NaN	NaN	NaN	924	0.000115	0.315417	0.101845	1760.92
ST	ss715578859	GM01	25928596	2	0.53173	0.587768	NaN	NaN	NaN	NaN	NaN	NaN	924	0.00114416	0.315417	0.101845	1760.92
ST	ss715578861	GM01	25952266	2	0.216929	0.805028	NaN	NaN	NaN	NaN	NaN	NaN	924	0.000467	0.315417	0.101845	1760.92
ST	ss715578863	GM01	26041050	2	0.089981	0.913957	NaN	NaN	NaN	NaN	NaN	NaN	924	0.000194	0.315417	0.101845	1760.92
ST	ss715578866	GM01	26100753	2	0.119345	0.887516	NaN	NaN	NaN	NaN	NaN	NaN	924	0.000257	0.315417	0.101845	1760.92
ST	ss715578871	GM01	26204557	2	0.627968	0.533904	NaN	NaN	NaN	NaN	NaN	NaN	924	0.00135124	0.315417	0.101845	1760.92
ST	ss715578875	GM01	26305441	0	NaN	NaN	NaN	NaN	NaN	NaN	NaN	NaN	924	0	0.315417	0.101845	1760.92
ST	ss715578877	GM01	26329021	1	0.268237	0.604642	NaN	NaN	NaN	NaN	NaN	NaN	924	0.000289	0.315417	0.101845	1760.92
ST	ss715578883	GM01	26561841	1	0.49627	0.481322	NaN	NaN	NaN	NaN	NaN	NaN	924	0.000534	0.315417	0.101845	1760.92
ST	ss715578886	GM01	26607449	0	NaN	NaN	NaN	NaN	NaN	NaN	NaN	NaN	924	0	0.315417	0.101845	1760.92
ST	ss715578888	GM01	26639178	2	0.0678537	0.934402	NaN	NaN	NaN	NaN	NaN	NaN	924	0.000146	0.315417	0.101845	1760.92
ST	ss715578890	GM01	26704049	2	3.22558	0.0401835	NaN	NaN	NaN	NaN	NaN	NaN	924	0.00694068	0.315417	0.101845	1760.92
ST	ss715578891	GM01	26747534	2	0.0659487	0.936183	NaN	NaN	NaN	NaN	NaN	NaN	924	0.000142	0.315417	0.101845	1760.92
ST	ss715578893	GM01	26824346	1	0.0277122	0.867824	NaN	NaN	NaN	NaN	NaN	NaN	924	2.98e-05	0.315417	0.101845	1760.92
ST	ss715578896	GM01	26926537	1	0.0277122	0.867824	NaN	NaN	NaN	NaN	NaN	NaN	924	2.98e-05	0.315417	0.101845	1760.92
ST	ss715578898	GM01	27034164	1	0.038002	0.845482	NaN	NaN	NaN	NaN	NaN	NaN	924	4.09e-05	0.315417	0.101845	1760.92
ST	ss715578900	GM01	27098957	2	0.520466	0.594419	NaN	NaN	NaN	NaN	NaN	NaN	924	0.00111992	0.315417	0.101845	1760.92
ST	ss715578901	GM01	27230466	2	0.685546	0.504073	NaN	NaN	NaN	NaN	NaN	NaN	924	0.00147513	0.315417	0.101845	1760.92
ST	ss715578904	GM01	27319719	2	0.0839289	0.919504	NaN	NaN	NaN	NaN	NaN	NaN	924	0.000181	0.315417	0.101845	1760.92
ST	ss715578908	GM01	27486344	1	0.0925992	0.760967	NaN	NaN	NaN	NaN	NaN	NaN	924	9.96e-05	0.315417	0.101845	1760.92
ST	ss715578909	GM01	27562614	2	0.559572	0.571649	NaN	NaN	NaN	NaN	NaN	NaN	924	0.00120407	0.315417	0.101845	1760.92
ST	ss715578911	GM01	27641493	2	0.496355	0.608909	NaN	NaN	NaN	NaN	NaN	NaN	924	0.00106804	0.315417	0.101845	1760.92
ST	ss715578915	GM01	27781076	2	2.2667	0.104234	NaN	NaN	NaN	NaN	NaN	NaN	924	0.00487739	0.315417	0.101845	1760.92
ST	ss715578918	GM01	27904127	1	0.00079	0.977579	NaN	NaN	NaN	NaN	NaN	NaN	924	8.5e-07	0.315417	0.101845	1760.92
ST	ss715578920	GM01	28018669	2	0.0603615	0.941428	NaN	NaN	NaN	NaN	NaN	NaN	924	0.00013	0.315417	0.101845	1760.92
ST	ss715578921	GM01	28041072	2	0.0713109	0.931177	NaN	NaN	NaN	NaN	NaN	NaN	924	0.000153	0.315417	0.101845	1760.92
ST	ss715578924	GM01	28154191	2	2.23625	0.107441	NaN	NaN	NaN	NaN	NaN	NaN	924	0.00481187	0.315417	0.101845	1760.92
ST	ss715578926	GM01	28205896	0	NaN	NaN	NaN	NaN	NaN	NaN	NaN	NaN	924	0	0.315417	0.101845	1760.92
ST	ss715578927	GM01	28238375	1	0.00191009	0.965149	NaN	NaN	NaN	NaN	NaN	NaN	924	2.06e-06	0.315417	0.101845	1760.92
ST	ss715578929	GM01	28292204	2	2.24056	0.10698	NaN	NaN	NaN	NaN	NaN	NaN	924	0.00482115	0.315417	0.101845	1760.92
ST	ss715578931	GM01	28349014	2	0.0472495	0.953852	NaN	NaN	NaN	NaN	NaN	NaN	924	0.000102	0.315417	0.101845	1760.92
ST	ss715578932	GM01	28374475	0	NaN	NaN	NaN	NaN	NaN	NaN	NaN	NaN	924	0	0.315417	0.101845	1760.92
ST	ss715578933	GM01	28402659	2	0.378388	0.685072	NaN	NaN	NaN	NaN	NaN	NaN	924	0.000814	0.315417	0.101845	1760.92
ST	ss715578935	GM01	28477581	2	0.0935915	0.910663	NaN	NaN	NaN	NaN	NaN	NaN	924	0.000201	0.315417	0.101845	1760.92
ST	ss715578938	GM01	28567716	2	0.438973	0.644833	NaN	NaN	NaN	NaN	NaN	NaN	924	0.000945	0.315417	0.101845	1760.92
ST	ss715578940	GM01	28625066	2	0.100712	0.904204	NaN	NaN	NaN	NaN	NaN	NaN	924	0.000217	0.315417	0.101845	1760.92
ST	ss715578950	GM01	28817299	2	0.313583	0.730902	NaN	NaN	NaN	NaN	NaN	NaN	924	0.000675	0.315417	0.101845	1760.92
ST	ss715578952	GM01	28841188	2	0.421958	0.655889	NaN	NaN	NaN	NaN	NaN	NaN	924	0.000908	0.315417	0.101845	1760.92
ST	ss715578953	GM01	28982389	2	1.5561	0.211513	NaN	NaN	NaN	NaN	NaN	NaN	924	0.00334836	0.315417	0.101845	1760.92
ST	ss715578498	GM01	29141519	2	0.716084	0.488935	NaN	NaN	NaN	NaN	NaN	NaN	924	0.00154084	0.315417	0.101845	1760.92
ST	ss715578500	GM01	29205531	2	1.1864	0.305786	NaN	NaN	NaN	NaN	NaN	NaN	924	0.00255285	0.315417	0.101845	1760.92
ST	ss715578502	GM01	29238153	2	1.23357	0.291732	NaN	NaN	NaN	NaN	NaN	NaN	924	0.00265436	0.315417	0.101845	1760.92
ST	ss715578504	GM01	29270116	2	0.360508	0.697421	NaN	NaN	NaN	NaN	NaN	NaN	924	0.000776	0.315417	0.101845	1760.92
ST	ss715578495	GM01	29470510	2	0.349746	0.704961	NaN	NaN	NaN	NaN	NaN	NaN	924	0.000753	0.315417	0.101845	1760.92
ST	ss715578493	GM01	29502546	2	0.757679	0.469046	NaN	NaN	NaN	NaN	NaN	NaN	924	0.00163035	0.315417	0.101845	1760.92
ST	ss715578491	GM01	29550337	2	1.43309	0.239103	NaN	NaN	NaN	NaN	NaN	NaN	924	0.00308368	0.315417	0.101845	1760.92
ST	ss715594297	GM01	29715237	2	2.46479	0.0855896	NaN	NaN	NaN	NaN	NaN	NaN	924	0.00530363	0.315417	0.101845	1760.92
ST	ss715578505	GM01	29852273	2	1.47499	0.229322	NaN	NaN	NaN	NaN	NaN	NaN	924	0.00317384	0.315417	0.101845	1760.92
ST	ss715578511	GM01	29945598	2	0.495343	0.609524	NaN	NaN	NaN	NaN	NaN	NaN	924	0.00106586	0.315417	0.101845	1760.92
ST	ss715578514	GM01	30066989	2	0.888484	0.411632	NaN	NaN	NaN	NaN	NaN	NaN	924	0.0019118	0.315417	0.101845	1760.92
ST	ss715578515	GM01	30160150	2	0.679726	0.507011	NaN	NaN	NaN	NaN	NaN	NaN	924	0.00146261	0.315417	0.101845	1760.92
ST	ss715578516	GM01	30222680	2	0.163126	0.849509	NaN	NaN	NaN	NaN	NaN	NaN	924	0.000351	0.315417	0.101845	1760.92
ST	ss715578517	GM01	30258610	2	1.49642	0.224476	NaN	NaN	NaN	NaN	NaN	NaN	924	0.00321994	0.315417	0.101845	1760.92
ST	ss715578519	GM01	30401332	2	1.91941	0.147282	NaN	NaN	NaN	NaN	NaN	NaN	924	0.00413011	0.315417	0.101845	1760.92
ST	ss715578521	GM01	30442329	2	1.09665	0.334426	NaN	NaN	NaN	NaN	NaN	NaN	924	0.00235972	0.315417	0.101845	1760.92
ST	ss715578524	GM01	30490467	2	0.61024	0.543441	NaN	NaN	NaN	NaN	NaN	NaN	924	0.00131309	0.315417	0.101845	1760.92
ST	ss715578526	GM01	30513781	2	0.0716224	0.930887	NaN	NaN	NaN	NaN	NaN	NaN	924	0.000154	0.315417	0.101845	1760.92
ST	ss715578528	GM01	30530043	2	1.70923	0.181581	NaN	NaN	NaN	NaN	NaN	NaN	924	0.00367786	0.315417	0.101845	1760.92
ST	ss715578531	GM01	30575401	2	0.141494	0.868079	NaN	NaN	NaN	NaN	NaN	NaN	924	0.000304	0.315417	0.101845	1760.92
ST	ss715578553	GM01	30900581	2	0.246688	0.781436	NaN	NaN	NaN	NaN	NaN	NaN	924	0.000531	0.315417	0.101845	1760.92
ST	ss715578557	GM01	31005638	1	0.0697619	0.791743	NaN	NaN	NaN	NaN	NaN	NaN	924	7.51e-05	0.315417	0.101845	1760.92
ST	ss715578560	GM01	31164305	2	0.153862	0.857412	NaN	NaN	NaN	NaN	NaN	NaN	924	0.000331	0.315417	0.101845	1760.92
ST	ss715578564	GM01	31278484	2	0.262695	0.769034	NaN	NaN	NaN	NaN	NaN	NaN	924	0.000565	0.315417	0.101845	1760.92
ST	ss715578566	GM01	31367193	2	1.326	0.266045	NaN	NaN	NaN	NaN	NaN	NaN	924	0.00285324	0.315417	0.101845	1760.92
ST	ss715578569	GM01	31480079	2	0.498094	0.607852	NaN	NaN	NaN	NaN	NaN	NaN	924	0.00107178	0.315417	0.101845	1760.92
ST	ss715578576	GM01	31670462	0	NaN	NaN	NaN	NaN	NaN	NaN	NaN	NaN	924	0	0.315417	0.101845	1760.92
ST	ss715578579	GM01	31735859	2	1.33915	0.26258	NaN	NaN	NaN	NaN	NaN	NaN	924	0.00288153	0.315417	0.101845	1760.92
ST	ss715578580	GM01	31804544	2	0.0766931	0.92618	NaN	NaN	NaN	NaN	NaN	NaN	924	0.000165	0.315417	0.101845	1760.92
ST	ss715578582	GM01	31855504	2	1.43309	0.239103	NaN	NaN	NaN	NaN	NaN	NaN	924	0.00308368	0.315417	0.101845	1760.92
ST	ss715578583	GM01	31899713	2	1.22942	0.292944	NaN	NaN	NaN	NaN	NaN	NaN	924	0.00264541	0.315417	0.101845	1760.92
ST	ss715578958	GM01	31963232	2	1.38235	0.251509	NaN	NaN	NaN	NaN	NaN	NaN	924	0.0029745	0.315417	0.101845	1760.92
ST	ss715578959	GM01	31988179	2	0.521194	0.593987	NaN	NaN	NaN	NaN	NaN	NaN	924	0.00112148	0.315417	0.101845	1760.92
ST	ss715578961	GM01	32009623	2	1.37651	0.252978	NaN	NaN	NaN	NaN	NaN	NaN	924	0.00296193	0.315417	0.101845	1760.92
ST	ss715578962	GM01	32039264	2	0.584429	0.557631	NaN	NaN	NaN	NaN	NaN	NaN	924	0.00125755	0.315417	0.101845	1760.92
ST	ss715578963	GM01	32099532	2	0.206246	0.81367	NaN	NaN	NaN	NaN	NaN	NaN	924	0.000444	0.315417	0.101845	1760.92
ST	ss715578965	GM01	32139114	2	0.747879	0.473658	NaN	NaN	NaN	NaN	NaN	NaN	924	0.00160926	0.315417	0.101845	1760.92
ST	ss715578966	GM01	32182609	2	0.424029	0.654533	NaN	NaN	NaN	NaN	NaN	NaN	924	0.000912	0.315417	0.101845	1760.92
ST	ss715578967	GM01	32253597	2	0.626855	0.534498	NaN	NaN	NaN	NaN	NaN	NaN	924	0.00134884	0.315417	0.101845	1760.92
ST	ss715578969	GM01	32308595	2	0.562804	0.569806	NaN	NaN	NaN	NaN	NaN	NaN	924	0.00121102	0.315417	0.101845	1760.92
ST	ss715578971	GM01	32357994	2	0.224402	0.799037	NaN	NaN	NaN	NaN	NaN	NaN	924	0.000483	0.315417	0.101845	1760.92
ST	ss715578973	GM01	32474967	2	0.543301	0.581014	NaN	NaN	NaN	NaN	NaN	NaN	924	0.00116906	0.315417	0.101845	1760.92
ST	ss715578976	GM01	32557459	2	0.0580373	0.943618	NaN	NaN	NaN	NaN	NaN	NaN	924	0.000125	0.315417	0.101845	1760.92
ST	ss715578979	GM01	32689784	2	0.0460834	0.954965	NaN	NaN	NaN	NaN	NaN	NaN	924	9.92e-05	0.315417	0.101845	1760.92
ST	ss715578980	GM01	32722974	2	0.0542551	0.947193	NaN	NaN	NaN	NaN	NaN	NaN	924	0.000117	0.315417	0.101845	1760.92
ST	ss715578981	GM01	32744066	2	0.265368	0.766982	NaN	NaN	NaN	NaN	NaN	NaN	924	0.000571	0.315417	0.101845	1760.92
ST	ss715578984	GM01	32803083	2	0.251273	0.777864	NaN	NaN	NaN	NaN	NaN	NaN	924	0.000541	0.315417	0.101845	1760.92
ST	ss715578985	GM01	32907963	2	0.0458301	0.955206	NaN	NaN	NaN	NaN	NaN	NaN	924	9.86e-05	0.315417	0.101845	1760.92
ST	ss715578989	GM01	33067880	2	0.200451	0.818397	NaN	NaN	NaN	NaN	NaN	NaN	924	0.000431	0.315417	0.101845	1760.92
ST	ss715578991	GM01	33156545	2	0.674186	0.509823	NaN	NaN	NaN	NaN	NaN	NaN	924	0.00145069	0.315417	0.101845	1760.92
ST	ss715578992	GM01	33203133	2	0.630148	0.532743	NaN	NaN	NaN	NaN	NaN	NaN	924	0.00135593	0.315417	0.101845	1760.92
ST	ss715578993	GM01	33254055	2	1.60953	0.200545	NaN	NaN	NaN	NaN	NaN	NaN	924	0.00346333	0.315417	0.101845	1760.92
ST	ss715578994	GM01	33299981	2	2.05151	0.12913	NaN	NaN	NaN	NaN	NaN	NaN	924	0.00441436	0.315417	0.101845	1760.92
ST	ss715578995	GM01	33366518	2	0.0863596	0.917272	NaN	NaN	NaN	NaN	NaN	NaN	924	0.000186	0.315417	0.101845	1760.92
ST	ss715578997	GM01	33441397	2	0.417679	0.658698	NaN	NaN	NaN	NaN	NaN	NaN	924	0.000899	0.315417	0.101845	1760.92
ST	ss715578999	GM01	33501463	2	1.33231	0.264378	NaN	NaN	NaN	NaN	NaN	NaN	924	0.0028668	0.315417	0.101845	1760.92
ST	ss715579002	GM01	33557981	2	0.506688	0.602656	NaN	NaN	NaN	NaN	NaN	NaN	924	0.00109027	0.315417	0.101845	1760.92
ST	ss715579004	GM01	33629363	2	0.47542	0.621777	NaN	NaN	NaN	NaN	NaN	NaN	924	0.00102299	0.315417	0.101845	1760.92
ST	ss715579005	GM01	33652273	2	0.526897	0.590613	NaN	NaN	NaN	NaN	NaN	NaN	924	0.00113376	0.315417	0.101845	1760.92
ST	ss715579007	GM01	33747039	2	0.73621	0.479208	NaN	NaN	NaN	NaN	NaN	NaN	924	0.00158415	0.315417	0.101845	1760.92
ST	ss715579008	GM01	33791555	2	0.0598308	0.941928	NaN	NaN	NaN	NaN	NaN	NaN	924	0.000129	0.315417	0.101845	1760.92
ST	ss715579009	GM01	33840560	2	0.706737	0.493519	NaN	NaN	NaN	NaN	NaN	NaN	924	0.00152073	0.315417	0.101845	1760.92
ST	ss715579010	GM01	33861185	2	1.20212	0.301028	NaN	NaN	NaN	NaN	NaN	NaN	924	0.00258668	0.315417	0.101845	1760.92
ST	ss715579011	GM01	33888966	2	0.0632436	0.938719	NaN	NaN	NaN	NaN	NaN	NaN	924	0.000136	0.315417	0.101845	1760.92
ST	ss715579015	GM01	33980947	2	0.11948	0.887396	NaN	NaN	NaN	NaN	NaN	NaN	924	0.000257	0.315417	0.101845	1760.92
ST	ss715579017	GM01	34050470	2	0.22023	0.802376	NaN	NaN	NaN	NaN	NaN	NaN	924	0.000474	0.315417	0.101845	1760.92
ST	ss715579022	GM01	34143512	2	0.467016	0.627019	NaN	NaN	NaN	NaN	NaN	NaN	924	0.00100491	0.315417	0.101845	1760.92
ST	ss715579026	GM01	34197502	2	0.654665	0.519859	NaN	NaN	NaN	NaN	NaN	NaN	924	0.00140868	0.315417	0.101845	1760.92
ST	ss715579030	GM01	34325402	1	6.42978	0.011387	NaN	NaN	NaN	NaN	NaN	NaN	924	0.00691767	0.315417	0.101845	1760.92
ST	ss715579034	GM01	34406159	1	0.108607	0.741811	NaN	NaN	NaN	NaN	NaN	NaN	924	0.000117	0.315417	0.101845	1760.92
ST	ss715579036	GM01	34467391	1	6.42978	0.011387	NaN	NaN	NaN	NaN	NaN	NaN	924	0.00691767	0.315417	0.101845	1760.92
ST	ss715579039	GM01	34545797	1	0.0531705	0.817687	NaN	NaN	NaN	NaN	NaN	NaN	924	5.72e-05	0.315417	0.101845	1760.92
ST	ss715579043	GM01	34616571	1	1.28343	0.257557	NaN	NaN	NaN	NaN	NaN	NaN	924	0.00138082	0.315417	0.101845	1760.92
ST	ss715579130	GM01	34693033	2	1.30634	0.271313	NaN	NaN	NaN	NaN	NaN	NaN	924	0.00281093	0.315417	0.101845	1760.92
ST	ss715579047	GM01	34809346	1	3.03172	0.0819859	NaN	NaN	NaN	NaN	NaN	NaN	924	0.00326177	0.315417	0.101845	1760.92
ST	ss715579051	GM01	34924874	2	1.29561	0.27423	NaN	NaN	NaN	NaN	NaN	NaN	924	0.00278785	0.315417	0.101845	1760.92
ST	ss715579059	GM01	35249061	2	1.59727	0.20301	NaN	NaN	NaN	NaN	NaN	NaN	924	0.00343695	0.315417	0.101845	1760.92
ST	ss715579064	GM01	35321449	2	0.968568	0.380014	NaN	NaN	NaN	NaN	NaN	NaN	924	0.00208413	0.315417	0.101845	1760.92
ST	ss715579066	GM01	35374527	2	0.2807	0.75532	NaN	NaN	NaN	NaN	NaN	NaN	924	0.000604	0.315417	0.101845	1760.92
ST	ss715579067	GM01	35419697	2	2.49804	0.0828047	NaN	NaN	NaN	NaN	NaN	NaN	924	0.0053752	0.315417	0.101845	1760.92
ST	ss715579072	GM01	35658721	2	1.6356	0.195402	NaN	NaN	NaN	NaN	NaN	NaN	924	0.00351943	0.315417	0.101845	1760.92
ST	ss715579075	GM01	35710797	2	2.22468	0.108685	NaN	NaN	NaN	NaN	NaN	NaN	924	0.00478698	0.315417	0.101845	1760.92
ST	ss715579077	GM01	35821409	0	NaN	NaN	NaN	NaN	NaN	NaN	NaN	NaN	924	0	0.315417	0.101845	1760.92
ST	ss715579078	GM01	35847759	1	0.0189678	0.890489	NaN	NaN	NaN	NaN	NaN	NaN	924	2.04e-05	0.315417	0.101845	1760.92
ST	ss715579080	GM01	35932877	2	0.0451444	0.955862	NaN	NaN	NaN	NaN	NaN	NaN	924	9.71e-05	0.315417	0.101845	1760.92
ST	ss715579084	GM01	36041544	2	0.892382	0.410034	NaN	NaN	NaN	NaN	NaN	NaN	924	0.00192019	0.315417	0.101845	1760.92
ST	ss715579085	GM01	36090860	2	0.197474	0.820837	NaN	NaN	NaN	NaN	NaN	NaN	924	0.000425	0.315417	0.101845	1760.92
ST	ss715579086	GM01	36114072	0	NaN	NaN	NaN	NaN	NaN	NaN	NaN	NaN	924	0	0.315417	0.101845	1760.92
ST	ss715579087	GM01	36145075	2	1.37981	0.252147	NaN	NaN	NaN	NaN	NaN	NaN	924	0.00296903	0.315417	0.101845	1760.92
ST	ss715579088	GM01	36173725	1	0.412842	0.520691	NaN	NaN	NaN	NaN	NaN	NaN	924	0.000444	0.315417	0.101845	1760.92
ST	ss715579090	GM01	36215024	2	1.16318	0.312952	NaN	NaN	NaN	NaN	NaN	NaN	924	0.00250288	0.315417	0.101845	1760.92
ST	ss715579095	GM01	36300382	2	0.0684442	0.93385	NaN	NaN	NaN	NaN	NaN	NaN	924	0.000147	0.315417	0.101845	1760.92
ST	ss715579098	GM01	36347594	2	0.484702	0.616038	NaN	NaN	NaN	NaN	NaN	NaN	924	0.00104296	0.315417	0.101845	1760.92
ST	ss715579099	GM01	36420185	2	0.799172	0.450014	NaN	NaN	NaN	NaN	NaN	NaN	924	0.00171963	0.315417	0.101845	1760.92
ST	ss715579101	GM01	36452277	2	1.58737	0.205024	NaN	NaN	NaN	NaN	NaN	NaN	924	0.00341564	0.315417	0.101845	1760.92
ST	ss715579103	GM01	36523544	2	2.33909	0.0969893	NaN	NaN	NaN	NaN	NaN	NaN	924	0.00503317	0.315417	0.101845	1760.92
ST	ss715579105	GM01	36583766	2	1.12292	0.325774	NaN	NaN	NaN	NaN	NaN	NaN	924	0.00241626	0.315417	0.101845	1760.92
ST	ss715579106	GM01	36617765	2	1.41837	0.242639	NaN	NaN	NaN	NaN	NaN	NaN	924	0.00305199	0.315417	0.101845	1760.92
ST	ss715579109	GM01	36683395	2	0.780358	0.458546	NaN	NaN	NaN	NaN	NaN	NaN	924	0.00167914	0.315417	0.101845	1760.92
ST	ss715579110	GM01	36708547	2	0.41195	0.662479	NaN	NaN	NaN	NaN	NaN	NaN	924	0.000886	0.315417	0.101845	1760.92
ST	ss715579113	GM01	36764795	2	0.30406	0.737891	NaN	NaN	NaN	NaN	NaN	NaN	924	0.000654	0.315417	0.101845	1760.92
ST	ss715579114	GM01	36786717	2	2.32611	0.0982506	NaN	NaN	NaN	NaN	NaN	NaN	924	0.00500523	0.315417	0.101845	1760.92
ST	ss715579115	GM01	36823412	2	0.775263	0.460884	NaN	NaN	NaN	NaN	NaN	NaN	924	0.00166818	0.315417	0.101845	1760.92
ST	ss715579116	GM01	36847726	2	1.61884	0.198694	NaN	NaN	NaN	NaN	NaN	NaN	924	0.00348336	0.315417	0.101845	1760.92
ST	ss715579117	GM01	36871319	2	2.16722	0.115081	NaN	NaN	NaN	NaN	NaN	NaN	924	0.00466334	0.315417	0.101845	1760.92
ST	ss715579122	GM01	36962671	2	0.990293	0.371864	NaN	NaN	NaN	NaN	NaN	NaN	924	0.00213087	0.315417	0.101845	1760.92
ST	ss715579124	GM01	36992932	2	0.0288418	0.971571	NaN	NaN	NaN	NaN	NaN	NaN	924	6.21e-05	0.315417	0.101845	1760.92
ST	ss715579126	GM01	37037878	2	1.59719	0.203027	NaN	NaN	NaN	NaN	NaN	NaN	924	0.00343677	0.315417	0.101845	1760.92
ST	ss715579128	GM01	37053946	2	0.195667	0.822321	NaN	NaN	NaN	NaN	NaN	NaN	924	0.000421	0.315417	0.101845	1760.92
ST	ss715639168	GM01	37083775	2	1.29804	0.273568	NaN	NaN	NaN	NaN	NaN	NaN	924	0.00279307	0.315417	0.101845	1760.92
ST	ss715639169	GM01	37086198	2	1.08048	0.339865	NaN	NaN	NaN	NaN	NaN	NaN	924	0.00232493	0.315417	0.101845	1760.92
ST	ss715579140	GM01	37206666	2	0.0872944	0.916415	NaN	NaN	NaN	NaN	NaN	NaN	924	0.000188	0.315417	0.101845	1760.92
ST	ss715579142	GM01	37237362	2	0.512396	0.59923	NaN	NaN	NaN	NaN	NaN	NaN	924	0.00110256	0.315417	0.101845	1760.92
ST	ss715579143	GM01	37276870	2	1.28324	0.277634	NaN	NaN	NaN	NaN	NaN	NaN	924	0.00276123	0.315417	0.101845	1760.92
ST	ss715579146	GM01	37316206	2	0.679882	0.506932	NaN	NaN	NaN	NaN	NaN	NaN	924	0.00146295	0.315417	0.101845	1760.92
ST	ss715579148	GM01	37355026	2	0.0351003	0.96551	NaN	NaN	NaN	NaN	NaN	NaN	924	7.55e-05	0.315417	0.101845	1760.92
ST	ss715579149	GM01	37384525	2	0.45125	0.636973	NaN	NaN	NaN	NaN	NaN	NaN	924	0.000971	0.315417	0.101845	1760.92
ST	ss715579151	GM01	37425915	2	1.52439	0.218304	NaN	NaN	NaN	NaN	NaN	NaN	924	0.00328013	0.315417	0.101845	1760.92
ST	ss715579152	GM01	37452526	2	2.565	0.0774707	NaN	NaN	NaN	NaN	NaN	NaN	924	0.00551926	0.315417	0.101845	1760.92
ST	ss715579154	GM01	37494944	2	1.36172	0.256738	NaN	NaN	NaN	NaN	NaN	NaN	924	0.00293009	0.315417	0.101845	1760.92
ST	ss715579155	GM01	37532295	2	2.24263	0.106761	NaN	NaN	NaN	NaN	NaN	NaN	924	0.0048256	0.315417	0.101845	1760.92
ST	ss715579158	GM01	37596589	2	0.451515	0.636804	NaN	NaN	NaN	NaN	NaN	NaN	924	0.000972	0.315417	0.101845	1760.92
ST	ss715579159	GM01	37628389	2	0.978621	0.376221	NaN	NaN	NaN	NaN	NaN	NaN	924	0.00210576	0.315417	0.101845	1760.92
ST	ss715579162	GM01	37695663	2	1.74377	0.175438	NaN	NaN	NaN	NaN	NaN	NaN	924	0.00375218	0.315417	0.101845	1760.92
ST	ss715579163	GM01	37728046	2	1.2451	0.288397	NaN	NaN	NaN	NaN	NaN	NaN	924	0.00267917	0.315417	0.101845	1760.92
ST	ss715579165	GM01	37759422	2	0.846626	0.429194	NaN	NaN	NaN	NaN	NaN	NaN	924	0.00182174	0.315417	0.101845	1760.92
ST	ss715579170	GM01	37882509	2	5.33333	0.00497871	NaN	NaN	NaN	NaN	NaN	NaN	924	0.0114761	0.315417	0.101845	1760.92
ST	ss715579171	GM01	37915052	2	0.253649	0.776018	NaN	NaN	NaN	NaN	NaN	NaN	924	0.000546	0.315417	0.101845	1760.92
ST	ss715579173	GM01	38000382	2	3.10821	0.0451514	NaN	NaN	NaN	NaN	NaN	NaN	924	0.00668813	0.315417	0.101845	1760.92
ST	ss715579175	GM01	38027910	2	3.23246	0.0399097	NaN	NaN	NaN	NaN	NaN	NaN	924	0.00695549	0.315417	0.101845	1760.92
ST	ss715579178	GM01	38064415	2	2.20955	0.110334	NaN	NaN	NaN	NaN	NaN	NaN	924	0.00475442	0.315417	0.101845	1760.92
ST	ss715579180	GM01	38090469	2	4.27615	0.0141738	NaN	NaN	NaN	NaN	NaN	NaN	924	0.00920126	0.315417	0.101845	1760.92
ST	ss715579182	GM01	38133222	2	2.27576	0.103298	NaN	NaN	NaN	NaN	NaN	NaN	924	0.00489689	0.315417	0.101845	1760.92
ST	ss715579184	GM01	38164659	2	0.0403392	0.960465	NaN	NaN	NaN	NaN	NaN	NaN	924	8.68e-05	0.315417	0.101845	1760.92
ST	ss715579186	GM01	38191875	2	0.302312	0.739181	NaN	NaN	NaN	NaN	NaN	NaN	924	0.000651	0.315417	0.101845	1760.92
ST	ss715579187	GM01	38212681	2	1.4384	0.237841	NaN	NaN	NaN	NaN	NaN	NaN	924	0.0030951	0.315417	0.101845	1760.92
ST	ss715579188	GM01	38235629	2	2.84867	0.0584337	NaN	NaN	NaN	NaN	NaN	NaN	924	0.00612965	0.315417	0.101845	1760.92
ST	ss715579191	GM01	38320262	2	0.267414	0.765416	NaN	NaN	NaN	NaN	NaN	NaN	924	0.000575	0.315417	0.101845	1760.92
ST	ss715579192	GM01	38360550	2	1.36018	0.257132	NaN	NaN	NaN	NaN	NaN	NaN	924	0.00292678	0.315417	0.101845	1760.92
ST	ss715579194	GM01	38407658	2	2.09445	0.123726	NaN	NaN	NaN	NaN	NaN	NaN	924	0.00450677	0.315417	0.101845	1760.92
ST	ss715579196	GM01	38438736	2	1.9499	0.142878	NaN	NaN	NaN	NaN	NaN	NaN	924	0.00419571	0.315417	0.101845	1760.92
ST	ss715579197	GM01	38461485	2	3.34722	0.0356121	NaN	NaN	NaN	NaN	NaN	NaN	924	0.00720241	0.315417	0.101845	1760.92
ST	ss715579199	GM01	38517922	2	1.58152	0.206222	NaN	NaN	NaN	NaN	NaN	NaN	924	0.00340305	0.315417	0.101845	1760.92
ST	ss715579202	GM01	38557327	2	2.7261	0.0660043	NaN	NaN	NaN	NaN	NaN	NaN	924	0.00586592	0.315417	0.101845	1760.92
ST	ss715579203	GM01	38600822	1	0.246541	0.61964	NaN	NaN	NaN	NaN	NaN	NaN	924	0.000265	0.315417	0.101845	1760.92
ST	ss715579204	GM01	38642722	2	2.65284	0.0709907	NaN	NaN	NaN	NaN	NaN	NaN	924	0.00570829	0.315417	0.101845	1760.92
ST	ss715579211	GM01	38747376	2	1.6773	0.187451	NaN	NaN	NaN	NaN	NaN	NaN	924	0.00360914	0.315417	0.101845	1760.92
ST	ss715579212	GM01	38791329	2	0.703194	0.495268	NaN	NaN	NaN	NaN	NaN	NaN	924	0.00151311	0.315417	0.101845	1760.92
ST	ss715579215	GM01	38839329	2	0.0896146	0.914291	NaN	NaN	NaN	NaN	NaN	NaN	924	0.000193	0.315417	0.101845	1760.92
ST	ss715579217	GM01	38890432	2	1.07445	0.341916	NaN	NaN	NaN	NaN	NaN	NaN	924	0.00231196	0.315417	0.101845	1760.92
ST	ss715579220	GM01	38991215	2	1.8223	0.162239	NaN	NaN	NaN	NaN	NaN	NaN	924	0.00392115	0.315417	0.101845	1760.92
ST	ss715579223	GM01	39059282	2	2.41476	0.0899563	NaN	NaN	NaN	NaN	NaN	NaN	924	0.00519599	0.315417	0.101845	1760.92
ST	ss715579225	GM01	39085506	2	1.71199	0.181081	NaN	NaN	NaN	NaN	NaN	NaN	924	0.0036838	0.315417	0.101845	1760.92
ST	ss715579227	GM01	39112133	2	2.70855	0.0671657	NaN	NaN	NaN	NaN	NaN	NaN	924	0.00582816	0.315417	0.101845	1760.92
ST	ss715579229	GM01	39140734	2	1.36621	0.255591	NaN	NaN	NaN	NaN	NaN	NaN	924	0.00293975	0.315417	0.101845	1760.92
ST	ss715579234	GM01	39225427	2	2.50765	0.0820175	NaN	NaN	NaN	NaN	NaN	NaN	924	0.00539586	0.315417	0.101845	1760.92
ST	ss715579236	GM01	39258554	2	3.45288	0.032066	NaN	NaN	NaN	NaN	NaN	NaN	924	0.00742978	0.315417	0.101845	1760.92
ST	ss715579237	GM01	39280018	2	1.30704	0.271123	NaN	NaN	NaN	NaN	NaN	NaN	924	0.00281244	0.315417	0.101845	1760.92
ST	ss715579238	GM01	39309715	2	1.00974	0.364718	NaN	NaN	NaN	NaN	NaN	NaN	924	0.00217272	0.315417	0.101845	1760.92
ST	ss715579240	GM01	39333728	2	1.75474	0.173532	NaN	NaN	NaN	NaN	NaN	NaN	924	0.00377577	0.315417	0.101845	1760.92
ST	ss715579241	GM01	39381297	2	3.99665	0.0186979	NaN	NaN	NaN	NaN	NaN	NaN	924	0.00859983	0.315417	0.101845	1760.92
ST	ss715579242	GM01	39405104	2	1.18868	0.305092	NaN	NaN	NaN	NaN	NaN	NaN	924	0.00255775	0.315417	0.101845	1760.92
ST	ss715579243	GM01	39438340	2	2.06264	0.127707	NaN	NaN	NaN	NaN	NaN	NaN	924	0.0044383	0.315417	0.101845	1760.92
ST	ss715579253	GM01	39646861	2	1.33826	0.262813	NaN	NaN	NaN	NaN	NaN	NaN	924	0.00287961	0.315417	0.101845	1760.92
ST	ss715579254	GM01	39694318	2	0.0609721	0.940853	NaN	NaN	NaN	NaN	NaN	NaN	924	0.000131	0.315417	0.101845	1760.92
ST	ss715579257	GM01	39770819	2	2.39977	0.0913077	NaN	NaN	NaN	NaN	NaN	NaN	924	0.00516374	0.315417	0.101845	1760.92
ST	ss715579259	GM01	39798890	2	3.12837	0.0442561	NaN	NaN	NaN	NaN	NaN	NaN	924	0.00673152	0.315417	0.101845	1760.92
ST	ss715579269	GM01	39902829	2	1.28071	0.278335	NaN	NaN	NaN	NaN	NaN	NaN	924	0.00275579	0.315417	0.101845	1760.92
ST	ss715579272	GM01	39979488	2	1.72317	0.179076	NaN	NaN	NaN	NaN	NaN	NaN	924	0.00370786	0.315417	0.101845	1760.92
ST	ss715579273	GM01	40014278	2	1.60219	0.202017	NaN	NaN	NaN	NaN	NaN	NaN	924	0.00344753	0.315417	0.101845	1760.92
ST	ss715579274	GM01	40040347	2	1.43155	0.239471	NaN	NaN	NaN	NaN	NaN	NaN	924	0.00308036	0.315417	0.101845	1760.92
ST	ss715579276	GM01	40092915	2	0.260515	0.770712	NaN	NaN	NaN	NaN	NaN	NaN	924	0.000561	0.315417	0.101845	1760.92
ST	ss715579278	GM01	40173679	2	0.070858	0.931599	NaN	NaN	NaN	NaN	NaN	NaN	924	0.000152	0.315417	0.101845	1760.92
ST	ss715579279	GM01	40218622	2	0.044278	0.95669	NaN	NaN	NaN	NaN	NaN	NaN	924	9.53e-05	0.315417	0.101845	1760.92
ST	ss715579282	GM01	40261579	2	0.153579	0.857655	NaN	NaN	NaN	NaN	NaN	NaN	924	0.00033	0.315417	0.101845	1760.92
ST	ss715579283	GM01	40288008	2	0.00443344	0.995576	NaN	NaN	NaN	NaN	NaN	NaN	924	9.54e-06	0.315417	0.101845	1760.92
ST	ss715579285	GM01	40317959	2	0.13444	0.874222	NaN	NaN	NaN	NaN	NaN	NaN	924	0.000289	0.315417	0.101845	1760.92
ST	ss715579287	GM01	40359069	2	0.183964	0.831996	NaN	NaN	NaN	NaN	NaN	NaN	924	0.000396	0.315417	0.101845	1760.92
ST	ss715579288	GM01	40383855	2	0.058092	0.943567	NaN	NaN	NaN	NaN	NaN	NaN	924	0.000125	0.315417	0.101845	1760.92
ST	ss715579290	GM01	40427922	2	0.031281	0.969204	NaN	NaN	NaN	NaN	NaN	NaN	924	6.73e-05	0.315417	0.101845	1760.92
ST	ss715579292	GM01	40449654	2	0.268477	0.764603	NaN	NaN	NaN	NaN	NaN	NaN	924	0.000578	0.315417	0.101845	1760.92
ST	ss715579293	GM01	40482690	2	0.36832	0.691998	NaN	NaN	NaN	NaN	NaN	NaN	924	0.000793	0.315417	0.101845	1760.92
ST	ss715579297	GM01	40584802	2	0.0779704	0.924998	NaN	NaN	NaN	NaN	NaN	NaN	924	0.000168	0.315417	0.101845	1760.92
ST	ss715579298	GM01	40615333	2	0.452415	0.636232	NaN	NaN	NaN	NaN	NaN	NaN	924	0.000973	0.315417	0.101845	1760.92
ST	ss715579300	GM01	40652161	2	0.178966	0.836163	NaN	NaN	NaN	NaN	NaN	NaN	924	0.000385	0.315417	0.101845	1760.92
ST	ss715579302	GM01	40710407	2	3.12065	0.044597	NaN	NaN	NaN	NaN	NaN	NaN	924	0.00671489	0.315417	0.101845	1760.92
ST	ss715579304	GM01	40775244	2	0.409745	0.663941	NaN	NaN	NaN	NaN	NaN	NaN	924	0.000882	0.315417	0.101845	1760.92
ST	ss715579307	GM01	40878607	2	0.107729	0.897882	NaN	NaN	NaN	NaN	NaN	NaN	924	0.000232	0.315417	0.101845	1760.92
ST	ss715579308	GM01	40910831	2	0.00535537	0.994659	NaN	NaN	NaN	NaN	NaN	NaN	924	1.15e-05	0.315417	0.101845	1760.92
ST	ss715579310	GM01	40936653	2	0.04103	0.959802	NaN	NaN	NaN	NaN	NaN	NaN	924	8.83e-05	0.315417	0.101845	1760.92
ST	ss715579311	GM01	40964222	2	0.0630033	0.938944	NaN	NaN	NaN	NaN	NaN	NaN	924	0.000136	0.315417	0.101845	1760.92
ST	ss715579312	GM01	41020729	2	0.0320202	0.968488	NaN	NaN	NaN	NaN	NaN	NaN	924	6.89e-05	0.315417	0.101845	1760.92
ST	ss715579314	GM01	41068135	2	0.277616	0.757652	NaN	NaN	NaN	NaN	NaN	NaN	924	0.000597	0.315417	0.101845	1760.92
ST	ss715579315	GM01	41099473	2	1.18158	0.307259	NaN	NaN	NaN	NaN	NaN	NaN	924	0.00254248	0.315417	0.101845	1760.92
ST	ss715579317	GM01	41141330	2	0.724484	0.484851	NaN	NaN	NaN	NaN	NaN	NaN	924	0.00155892	0.315417	0.101845	1760.92
ST	ss715579318	GM01	41176370	2	0.529787	0.58891	NaN	NaN	NaN	NaN	NaN	NaN	924	0.00113998	0.315417	0.101845	1760.92
ST	ss715579320	GM01	41261358	2	1.97456	0.139412	NaN	NaN	NaN	NaN	NaN	NaN	924	0.00424877	0.315417	0.101845	1760.92
ST	ss715579323	GM01	41331273	2	0.777173	0.460006	NaN	NaN	NaN	NaN	NaN	NaN	924	0.00167229	0.315417	0.101845	1760.92
ST	ss715579325	GM01	41361574	2	0.833412	0.434893	NaN	NaN	NaN	NaN	NaN	NaN	924	0.0017933	0.315417	0.101845	1760.92
ST	ss715579326	GM01	41412525	2	1.1332	0.322451	NaN	NaN	NaN	NaN	NaN	NaN	924	0.00243838	0.315417	0.101845	1760.92
ST	ss715579328	GM01	41434481	2	3.072	0.0468049	NaN	NaN	NaN	NaN	NaN	NaN	924	0.00661022	0.315417	0.101845	1760.92
ST	ss715579329	GM01	41463652	2	0.76163	0.467199	NaN	NaN	NaN	NaN	NaN	NaN	924	0.00163885	0.315417	0.101845	1760.92
ST	ss715579336	GM01	41586720	2	2.27326	0.103556	NaN	NaN	NaN	NaN	NaN	NaN	924	0.00489151	0.315417	0.101845	1760.92
ST	ss715579367	GM01	41786607	2	2.95234	0.0527132	NaN	NaN	NaN	NaN	NaN	NaN	924	0.00635274	0.315417	0.101845	1760.92
ST	ss715579369	GM01	41828455	2	2.58288	0.0761053	NaN	NaN	NaN	NaN	NaN	NaN	924	0.00555774	0.315417	0.101845	1760.92
ST	ss715579371	GM01	41908385	2	1.64544	0.193497	NaN	NaN	NaN	NaN	NaN	NaN	924	0.00354059	0.315417	0.101845	1760.92
ST	ss715579373	GM01	41946239	2	2.91334	0.0547961	NaN	NaN	NaN	NaN	NaN	NaN	924	0.00626882	0.315417	0.101845	1760.92
ST	ss715579374	GM01	41969316	2	1.61406	0.199643	NaN	NaN	NaN	NaN	NaN	NaN	924	0.00347307	0.315417	0.101845	1760.92
ST	ss715579376	GM01	42013575	2	3.05283	0.047705	NaN	NaN	NaN	NaN	NaN	NaN	924	0.00656896	0.315417	0.101845	1760.92
ST	ss715579380	GM01	42067284	2	3.95705	0.0194465	NaN	NaN	NaN	NaN	NaN	NaN	924	0.00851462	0.315417	0.101845	1760.92
ST	ss715579382	GM01	42155458	2	0.603604	0.547054	NaN	NaN	NaN	NaN	NaN	NaN	924	0.00129881	0.315417	0.101845	1760.92
ST	ss715579384	GM01	42255290	2	2.01077	0.134475	NaN	NaN	NaN	NaN	NaN	NaN	924	0.0043267	0.315417	0.101845	1760.92
ST	ss715579387	GM01	42292513	2	2.09618	0.123513	NaN	NaN	NaN	NaN	NaN	NaN	924	0.00451048	0.315417	0.101845	1760.92
ST	ss715579389	GM01	42337744	2	2.0817	0.125307	NaN	NaN	NaN	NaN	NaN	NaN	924	0.00447932	0.315417	0.101845	1760.92
ST	ss715579390	GM01	42372540	2	2.05099	0.129196	NaN	NaN	NaN	NaN	NaN	NaN	924	0.00441325	0.315417	0.101845	1760.92
ST	ss715579392	GM01	42417680	2	0.710845	0.491499	NaN	NaN	NaN	NaN	NaN	NaN	924	0.00152957	0.315417	0.101845	1760.92
ST	ss715579393	GM01	42448605	2	0.271526	0.762276	NaN	NaN	NaN	NaN	NaN	NaN	924	0.000584	0.315417	0.101845	1760.92
ST	ss715579394	GM01	42469258	2	0.131062	0.87718	NaN	NaN	NaN	NaN	NaN	NaN	924	0.000282	0.315417	0.101845	1760.92
ST	ss715579397	GM01	42606583	2	1.56976	0.208654	NaN	NaN	NaN	NaN	NaN	NaN	924	0.00337774	0.315417	0.101845	1760.92
ST	ss715579398	GM01	42672105	2	3.9662	0.0192709	NaN	NaN	NaN	NaN	NaN	NaN	924	0.00853432	0.315417	0.101845	1760.92
ST	ss715579404	GM01	42838494	2	0.152412	0.858656	NaN	NaN	NaN	NaN	NaN	NaN	924	0.000328	0.315417	0.101845	1760.92
ST	ss715579407	GM01	42926060	2	2.46465	0.0856012	NaN	NaN	NaN	NaN	NaN	NaN	924	0.00530334	0.315417	0.101845	1760.92
ST	ss715579409	GM01	42965909	2	2.25222	0.105746	NaN	NaN	NaN	NaN	NaN	NaN	924	0.00484624	0.315417	0.101845	1760.92
ST	ss715579411	GM01	42996883	2	0.167885	0.845477	NaN	NaN	NaN	NaN	NaN	NaN	924	0.000361	0.315417	0.101845	1760.92
ST	ss715579413	GM01	43043525	2	0.383632	0.681491	NaN	NaN	NaN	NaN	NaN	NaN	924	0.000825	0.315417	0.101845	1760.92
ST	ss715579414	GM01	43073364	2	1.22198	0.295125	NaN	NaN	NaN	NaN	NaN	NaN	924	0.00262941	0.315417	0.101845	1760.92
ST	ss715579416	GM01	43128583	2	1.66608	0.189558	NaN	NaN	NaN	NaN	NaN	NaN	924	0.00358501	0.315417	0.101845	1760.92
ST	ss715579417	GM01	43166682	2	2.74332	0.0648839	NaN	NaN	NaN	NaN	NaN	NaN	924	0.00590297	0.315417	0.101845	1760.92
ST	ss715579419	GM01	43193982	2	1.92036	0.147143	NaN	NaN	NaN	NaN	NaN	NaN	924	0.00413216	0.315417	0.101845	1760.92
ST	ss715579420	GM01	43219027	2	0.777679	0.459773	NaN	NaN	NaN	NaN	NaN	NaN	924	0.00167338	0.315417	0.101845	1760.92
ST	ss715579421	GM01	43240525	2	1.82084	0.162473	NaN	NaN	NaN	NaN	NaN	NaN	924	0.00391802	0.315417	0.101845	1760.92
ST	ss715579423	GM01	43313817	2	0.702651	0.495537	NaN	NaN	NaN	NaN	NaN	NaN	924	0.00151194	0.315417	0.101845	1760.92
ST	ss715579424	GM01	43384073	2	1.6479	0.193022	NaN	NaN	NaN	NaN	NaN	NaN	924	0.0035459	0.315417	0.101845	1760.92
ST	ss715579425	GM01	43411717	2	1.25733	0.284902	NaN	NaN	NaN	NaN	NaN	NaN	924	0.00270548	0.315417	0.101845	1760.92
ST	ss715579426	GM01	43438850	2	1.7904	0.167476	NaN	NaN	NaN	NaN	NaN	NaN	924	0.00385251	0.315417	0.101845	1760.92
ST	ss715579427	GM01	43470524	2	4.04069	0.017899	NaN	NaN	NaN	NaN	NaN	NaN	924	0.0086946	0.315417	0.101845	1760.92
ST	ss715579429	GM01	43509234	2	1.12871	0.3239	NaN	NaN	NaN	NaN	NaN	NaN	924	0.00242871	0.315417	0.101845	1760.92
ST	ss715579431	GM01	43546615	2	0.86646	0.420781	NaN	NaN	NaN	NaN	NaN	NaN	924	0.00186442	0.315417	0.101845	1760.92
ST	ss715579434	GM01	43632505	2	1.20301	0.300763	NaN	NaN	NaN	NaN	NaN	NaN	924	0.00258858	0.315417	0.101845	1760.92
ST	ss715579437	GM01	43694104	2	0.0561564	0.945394	NaN	NaN	NaN	NaN	NaN	NaN	924	0.000121	0.315417	0.101845	1760.92
ST	ss715579443	GM01	43812689	2	1.02582	0.358914	NaN	NaN	NaN	NaN	NaN	NaN	924	0.00220731	0.315417	0.101845	1760.92
ST	ss715579445	GM01	43851078	2	2.19949	0.111444	NaN	NaN	NaN	NaN	NaN	NaN	924	0.00473277	0.315417	0.101845	1760.92
ST	ss715579447	GM01	43903960	2	1.32118	0.267328	NaN	NaN	NaN	NaN	NaN	NaN	924	0.00284286	0.315417	0.101845	1760.92
ST	ss715579448	GM01	43931909	2	0.909778	0.402976	NaN	NaN	NaN	NaN	NaN	NaN	924	0.00195763	0.315417	0.101845	1760.92
ST	ss715579449	GM01	43971846	2	0.503729	0.60444	NaN	NaN	NaN	NaN	NaN	NaN	924	0.0010839	0.315417	0.101845	1760.92
ST	ss715579450	GM01	44006187	2	0.0316641	0.968833	NaN	NaN	NaN	NaN	NaN	NaN	924	6.81e-05	0.315417	0.101845	1760.92
ST	ss715579454	GM01	44086839	2	0.868374	0.419978	NaN	NaN	NaN	NaN	NaN	NaN	924	0.00186853	0.315417	0.101845	1760.92
ST	ss715579456	GM01	44117573	2	1.71564	0.180424	NaN	NaN	NaN	NaN	NaN	NaN	924	0.00369166	0.315417	0.101845	1760.92
ST	ss715579459	GM01	44210028	2	0.734686	0.479938	NaN	NaN	NaN	NaN	NaN	NaN	924	0.00158087	0.315417	0.101845	1760.92
ST	ss715579460	GM01	44243447	2	0.698354	0.497668	NaN	NaN	NaN	NaN	NaN	NaN	924	0.00150269	0.315417	0.101845	1760.92
ST	ss715579462	GM01	44276483	2	1.55537	0.211668	NaN	NaN	NaN	NaN	NaN	NaN	924	0.00334678	0.315417	0.101845	1760.92
ST	ss715579463	GM01	44297292	2	2.50067	0.082589	NaN	NaN	NaN	NaN	NaN	NaN	924	0.00538084	0.315417	0.101845	1760.92
ST	ss715579465	GM01	44323825	2	0.468589	0.626034	NaN	NaN	NaN	NaN	NaN	NaN	924	0.00100829	0.315417	0.101845	1760.92
ST	ss715579467	GM01	44373187	2	0.0249522	0.975357	NaN	NaN	NaN	NaN	NaN	NaN	924	5.37e-05	0.315417	0.101845	1760.92
ST	ss715579469	GM01	44405328	2	0.900779	0.406612	NaN	NaN	NaN	NaN	NaN	NaN	924	0.00193826	0.315417	0.101845	1760.92
ST	ss715579470	GM01	44442390	2	1.16759	0.311578	NaN	NaN	NaN	NaN	NaN	NaN	924	0.00251237	0.315417	0.101845	1760.92
ST	ss715579471	GM01	44486013	2	2.13865	0.118401	NaN	NaN	NaN	NaN	NaN	NaN	924	0.00460186	0.315417	0.101845	1760.92
ST	ss715579477	GM01	44633514	2	1.13515	0.321826	NaN	NaN	NaN	NaN	NaN	NaN	924	0.00244256	0.315417	0.101845	1760.92
ST	ss715579478	GM01	44673660	2	1.39709	0.247841	NaN	NaN	NaN	NaN	NaN	NaN	924	0.0030062	0.315417	0.101845	1760.92
ST	ss715579480	GM01	44723768	2	2.67744	0.0692754	NaN	NaN	NaN	NaN	NaN	NaN	924	0.00576122	0.315417	0.101845	1760.92
ST	ss715579485	GM01	44860334	2	1.47186	0.230039	NaN	NaN	NaN	NaN	NaN	NaN	924	0.00316709	0.315417	0.101845	1760.92
ST	ss715579486	GM01	44896742	2	1.57413	0.207747	NaN	NaN	NaN	NaN	NaN	NaN	924	0.00338715	0.315417	0.101845	1760.92
ST	ss715579487	GM01	44937500	2	1.17767	0.308459	NaN	NaN	NaN	NaN	NaN	NaN	924	0.00253407	0.315417	0.101845	1760.92
ST	ss715579488	GM01	44965732	2	1.69921	0.183403	NaN	NaN	NaN	NaN	NaN	NaN	924	0.00365629	0.315417	0.101845	1760.92
ST	ss715579490	GM01	45006011	2	1.35247	0.259116	NaN	NaN	NaN	NaN	NaN	NaN	924	0.00291019	0.315417	0.101845	1760.92
ST	ss715579492	GM01	45056798	2	0.380656	0.683521	NaN	NaN	NaN	NaN	NaN	NaN	924	0.000819	0.315417	0.101845	1760.92
ST	ss715579494	GM01	45082898	2	1.01403	0.363161	NaN	NaN	NaN	NaN	NaN	NaN	924	0.00218195	0.315417	0.101845	1760.92
ST	ss715579496	GM01	45169738	2	0.0711297	0.931346	NaN	NaN	NaN	NaN	NaN	NaN	924	0.000153	0.315417	0.101845	1760.92
ST	ss715579497	GM01	45198324	2	0.300697	0.740375	NaN	NaN	NaN	NaN	NaN	NaN	924	0.000647	0.315417	0.101845	1760.92
ST	ss715579498	GM01	45235552	2	3.943	0.0197193	NaN	NaN	NaN	NaN	NaN	NaN	924	0.00848439	0.315417	0.101845	1760.92
ST	ss715579500	GM01	45269288	2	1.01479	0.362884	NaN	NaN	NaN	NaN	NaN	NaN	924	0.00218359	0.315417	0.101845	1760.92
ST	ss715579502	GM01	45309459	2	0.335839	0.714826	NaN	NaN	NaN	NaN	NaN	NaN	924	0.000723	0.315417	0.101845	1760.92
ST	ss715579504	GM01	45347268	2	0.379895	0.684041	NaN	NaN	NaN	NaN	NaN	NaN	924	0.000817	0.315417	0.101845	1760.92
ST	ss715579513	GM01	45535684	2	1.50615	0.222309	NaN	NaN	NaN	NaN	NaN	NaN	924	0.00324088	0.315417	0.101845	1760.92
ST	ss715579514	GM01	45577562	2	0.954792	0.385274	NaN	NaN	NaN	NaN	NaN	NaN	924	0.00205448	0.315417	0.101845	1760.92
ST	ss715579516	GM01	45626060	2	0.342051	0.710403	NaN	NaN	NaN	NaN	NaN	NaN	924	0.000736	0.315417	0.101845	1760.92
ST	ss715579517	GM01	45661398	2	0.813701	0.443534	NaN	NaN	NaN	NaN	NaN	NaN	924	0.00175089	0.315417	0.101845	1760.92
ST	ss715579518	GM01	45706109	2	0.13223	0.876156	NaN	NaN	NaN	NaN	NaN	NaN	924	0.000285	0.315417	0.101845	1760.92
ST	ss715579519	GM01	45728502	2	0.436319	0.646546	NaN	NaN	NaN	NaN	NaN	NaN	924	0.000939	0.315417	0.101845	1760.92
ST	ss715579520	GM01	45754481	2	0.348618	0.705756	NaN	NaN	NaN	NaN	NaN	NaN	924	0.00075	0.315417	0.101845	1760.92
ST	ss715579523	GM01	45893563	2	0.799402	0.44991	NaN	NaN	NaN	NaN	NaN	NaN	924	0.00172012	0.315417	0.101845	1760.92
ST	ss715579524	GM01	45935654	2	0.746287	0.474411	NaN	NaN	NaN	NaN	NaN	NaN	924	0.00160583	0.315417	0.101845	1760.92
ST	ss715579525	GM01	45965901	2	0.746287	0.474411	NaN	NaN	NaN	NaN	NaN	NaN	924	0.00160583	0.315417	0.101845	1760.92
ST	ss715579528	GM01	46036919	2	0.911748	0.402185	NaN	NaN	NaN	NaN	NaN	NaN	924	0.00196187	0.315417	0.101845	1760.92
ST	ss715579532	GM01	46103306	2	2.45608	0.0863341	NaN	NaN	NaN	NaN	NaN	NaN	924	0.0052849	0.315417	0.101845	1760.92
ST	ss715579533	GM01	46125766	2	0.776987	0.460091	NaN	NaN	NaN	NaN	NaN	NaN	924	0.00167189	0.315417	0.101845	1760.92
ST	ss715579535	GM01	46166859	2	1.53521	0.215964	NaN	NaN	NaN	NaN	NaN	NaN	924	0.0033034	0.315417	0.101845	1760.92
ST	ss715579538	GM01	46230017	0	NaN	NaN	NaN	NaN	NaN	NaN	NaN	NaN	924	0	0.315417	0.101845	1760.92
ST	ss715579541	GM01	46337600	0	NaN	NaN	NaN	NaN	NaN	NaN	NaN	NaN	924	0	0.315417	0.101845	1760.92
ST	ss715579543	GM01	46376169	2	0.119099	0.887733	NaN	NaN	NaN	NaN	NaN	NaN	924	0.000256	0.315417	0.101845	1760.92
ST	ss715579549	GM01	46542618	2	0.957012	0.384422	NaN	NaN	NaN	NaN	NaN	NaN	924	0.00205926	0.315417	0.101845	1760.92
ST	ss715579550	GM01	46610204	2	1.36199	0.256669	NaN	NaN	NaN	NaN	NaN	NaN	924	0.00293067	0.315417	0.101845	1760.92
ST	ss715579552	GM01	46662438	2	1.25575	0.28535	NaN	NaN	NaN	NaN	NaN	NaN	924	0.00270208	0.315417	0.101845	1760.92
ST	ss715579553	GM01	46694829	1	0.080337	0.776905	NaN	NaN	NaN	NaN	NaN	NaN	924	8.64e-05	0.315417	0.101845	1760.92
ST	ss715579555	GM01	46745928	2	1.87614	0.153767	NaN	NaN	NaN	NaN	NaN	NaN	924	0.00403701	0.315417	0.101845	1760.92
ST	ss715579557	GM01	46770056	2	2.18685	0.112854	NaN	NaN	NaN	NaN	NaN	NaN	924	0.00470558	0.315417	0.101845	1760.92
ST	ss715579558	GM01	46798900	2	0.122982	0.884294	NaN	NaN	NaN	NaN	NaN	NaN	924	0.000265	0.315417	0.101845	1760.92
ST	ss715579560	GM01	46851639	2	0.51081	0.60018	NaN	NaN	NaN	NaN	NaN	NaN	924	0.00109914	0.315417	0.101845	1760.92
ST	ss715579568	GM01	47064250	2	1.74804	0.174694	NaN	NaN	NaN	NaN	NaN	NaN	924	0.00376136	0.315417	0.101845	1760.92
ST	ss715579569	GM01	47109955	2	2.11956	0.120672	NaN	NaN	NaN	NaN	NaN	NaN	924	0.00456078	0.315417	0.101845	1760.92
ST	ss715579572	GM01	47187003	2	1.86604	0.155322	NaN	NaN	NaN	NaN	NaN	NaN	924	0.00401527	0.315417	0.101845	1760.92
ST	ss715579574	GM01	47239868	2	1.23985	0.289912	NaN	NaN	NaN	NaN	NaN	NaN	924	0.00266786	0.315417	0.101845	1760.92
ST	ss715579577	GM01	47245656	2	1.99468	0.136647	NaN	NaN	NaN	NaN	NaN	NaN	924	0.00429207	0.315417	0.101845	1760.92
ST	ss715579579	GM01	47343692	2	1.02241	0.360138	NaN	NaN	NaN	NaN	NaN	NaN	924	0.00219997	0.315417	0.101845	1760.92
ST	ss715579580	GM01	47383563	2	1.97811	0.13892	NaN	NaN	NaN	NaN	NaN	NaN	924	0.00425642	0.315417	0.101845	1760.92
ST	ss715579581	GM01	47407070	2	1.98669	0.137738	NaN	NaN	NaN	NaN	NaN	NaN	924	0.00427489	0.315417	0.101845	1760.92
ST	ss715579582	GM01	47417553	2	0.59022	0.554416	NaN	NaN	NaN	NaN	NaN	NaN	924	0.00127001	0.315417	0.101845	1760.92
ST	ss715579583	GM01	47422654	2	1.07749	0.340878	NaN	NaN	NaN	NaN	NaN	NaN	924	0.00231851	0.315417	0.101845	1760.92
ST	ss715579586	GM01	47428124	2	0.403654	0.667994	NaN	NaN	NaN	NaN	NaN	NaN	924	0.000869	0.315417	0.101845	1760.92
ST	ss715579587	GM01	47434861	2	0.530432	0.588531	NaN	NaN	NaN	NaN	NaN	NaN	924	0.00114136	0.315417	0.101845	1760.92
ST	ss715579591	GM01	47462126	2	0.702474	0.495625	NaN	NaN	NaN	NaN	NaN	NaN	924	0.00151156	0.315417	0.101845	1760.92
ST	ss715579592	GM01	47476910	2	0.477339	0.620586	NaN	NaN	NaN	NaN	NaN	NaN	924	0.00102712	0.315417	0.101845	1760.92
ST	ss715579593	GM01	47478669	1	1.02015	0.31275	NaN	NaN	NaN	NaN	NaN	NaN	924	0.00109756	0.315417	0.101845	1760.92
ST	ss715579594	GM01	47481216	2	1.65099	0.19243	NaN	NaN	NaN	NaN	NaN	NaN	924	0.00355253	0.315417	0.101845	1760.92
ST	ss715579596	GM01	47492612	2	0.51285	0.598958	NaN	NaN	NaN	NaN	NaN	NaN	924	0.00110353	0.315417	0.101845	1760.92
ST	ss715579597	GM01	47495955	2	0.37748	0.685693	NaN	NaN	NaN	NaN	NaN	NaN	924	0.000812	0.315417	0.101845	1760.92
ST	ss715579598	GM01	47500350	1	0.0192459	0.889694	NaN	NaN	NaN	NaN	NaN	NaN	924	2.07e-05	0.315417	0.101845	1760.92
ST	ss715579599	GM01	47503665	2	0.652582	0.520941	NaN	NaN	NaN	NaN	NaN	NaN	924	0.0014042	0.315417	0.101845	1760.92
ST	ss715579601	GM01	47516500	2	0.480968	0.618341	NaN	NaN	NaN	NaN	NaN	NaN	924	0.00103493	0.315417	0.101845	1760.92
ST	ss715579603	GM01	47545922	1	0.038002	0.845482	NaN	NaN	NaN	NaN	NaN	NaN	924	4.09e-05	0.315417	0.101845	1760.92
ST	ss715579604	GM01	47548257	2	0.361906	0.696447	NaN	NaN	NaN	NaN	NaN	NaN	924	0.000779	0.315417	0.101845	1760.92
ST	ss715579605	GM01	47549333	2	1.13729	0.321137	NaN	NaN	NaN	NaN	NaN	NaN	924	0.00244718	0.315417	0.101845	1760.92
ST	ss715579606	GM01	47553127	1	0.080337	0.776905	NaN	NaN	NaN	NaN	NaN	NaN	924	8.64e-05	0.315417	0.101845	1760.92
ST	ss715579607	GM01	47559286	2	0.122982	0.884294	NaN	NaN	NaN	NaN	NaN	NaN	924	0.000265	0.315417	0.101845	1760.92
ST	ss715579608	GM01	47574690	2	0.755829	0.469913	NaN	NaN	NaN	NaN	NaN	NaN	924	0.00162636	0.315417	0.101845	1760.92
ST	ss715579610	GM01	47607800	2	0.0838846	0.919544	NaN	NaN	NaN	NaN	NaN	NaN	924	0.00018	0.315417	0.101845	1760.92
ST	ss715579613	GM01	47641758	2	0.311648	0.732317	NaN	NaN	NaN	NaN	NaN	NaN	924	0.000671	0.315417	0.101845	1760.92
ST	ss715579614	GM01	47643080	2	0.760837	0.46757	NaN	NaN	NaN	NaN	NaN	NaN	924	0.00163714	0.315417	0.101845	1760.92
ST	ss715579618	GM01	47679835	2	0.312158	0.731944	NaN	NaN	NaN	NaN	NaN	NaN	924	0.000672	0.315417	0.101845	1760.92
ST	ss715579620	GM01	47709406	2	0.943561	0.389616	NaN	NaN	NaN	NaN	NaN	NaN	924	0.00203032	0.315417	0.101845	1760.92
ST	ss715579621	GM01	47717883	2	1.41005	0.24466	NaN	NaN	NaN	NaN	NaN	NaN	924	0.00303409	0.315417	0.101845	1760.92
ST	ss715579623	GM01	47732679	2	0.176145	0.838525	NaN	NaN	NaN	NaN	NaN	NaN	924	0.000379	0.315417	0.101845	1760.92
ST	ss715579626	GM01	47750313	2	0.602691	0.547553	NaN	NaN	NaN	NaN	NaN	NaN	924	0.00129685	0.315417	0.101845	1760.92
ST	ss715579629	GM01	47767757	2	0.10116	0.903799	NaN	NaN	NaN	NaN	NaN	NaN	924	0.000218	0.315417	0.101845	1760.92
ST	ss715579630	GM01	47772417	1	0.861703	0.353506	NaN	NaN	NaN	NaN	NaN	NaN	924	0.000927	0.315417	0.101845	1760.92
ST	ss715579634	GM01	47816660	2	0.832893	0.435118	NaN	NaN	NaN	NaN	NaN	NaN	924	0.00179219	0.315417	0.101845	1760.92
ST	ss715579635	GM01	47820464	1	0.0233617	0.878554	NaN	NaN	NaN	NaN	NaN	NaN	924	2.51e-05	0.315417	0.101845	1760.92
ST	ss715579637	GM01	47825531	2	0.823759	0.439103	NaN	NaN	NaN	NaN	NaN	NaN	924	0.00177253	0.315417	0.101845	1760.92
ST	ss715579639	GM01	47891693	0	NaN	NaN	NaN	NaN	NaN	NaN	NaN	NaN	924	0	0.315417	0.101845	1760.92
ST	ss715579640	GM01	47899030	2	0.289027	0.74906	NaN	NaN	NaN	NaN	NaN	NaN	924	0.000622	0.315417	0.101845	1760.92
ST	ss715579641	GM01	47904255	2	0.13532	0.873454	NaN	NaN	NaN	NaN	NaN	NaN	924	0.000291	0.315417	0.101845	1760.92
ST	ss715579642	GM01	47905859	0	NaN	NaN	NaN	NaN	NaN	NaN	NaN	NaN	924	0	0.315417	0.101845	1760.92
ST	ss715579644	GM01	47919309	2	0.0118667	0.988204	NaN	NaN	NaN	NaN	NaN	NaN	924	2.55e-05	0.315417	0.101845	1760.92
ST	ss715579645	GM01	47923081	2	0.0680527	0.934216	NaN	NaN	NaN	NaN	NaN	NaN	924	0.000146	0.315417	0.101845	1760.92
ST	ss715579646	GM01	47928978	2	0.0934631	0.91078	NaN	NaN	NaN	NaN	NaN	NaN	924	0.000201	0.315417	0.101845	1760.92
ST	ss715579647	GM01	47930513	2	0.878039	0.415946	NaN	NaN	NaN	NaN	NaN	NaN	924	0.00188933	0.315417	0.101845	1760.92
ST	ss715579648	GM01	47937245	2	0.0845707	0.918914	NaN	NaN	NaN	NaN	NaN	NaN	924	0.000182	0.315417	0.101845	1760.92
ST	ss715579650	GM01	47940391	2	0.433143	0.6486	NaN	NaN	NaN	NaN	NaN	NaN	924	0.000932	0.315417	0.101845	1760.92
ST	ss715579651	GM01	47942128	2	0.0404969	0.960314	NaN	NaN	NaN	NaN	NaN	NaN	924	8.71e-05	0.315417	0.101845	1760.92
ST	ss715579652	GM01	47949955	2	0.645321	0.524732	NaN	NaN	NaN	NaN	NaN	NaN	924	0.00138858	0.315417	0.101845	1760.92
ST	ss715579653	GM01	47951740	2	0.34148	0.710808	NaN	NaN	NaN	NaN	NaN	NaN	924	0.000735	0.315417	0.101845	1760.92
ST	ss715579654	GM01	47953183	2	0.0633386	0.93863	NaN	NaN	NaN	NaN	NaN	NaN	924	0.000136	0.315417	0.101845	1760.92
ST	ss715579656	GM01	47964516	2	0.440641	0.64376	NaN	NaN	NaN	NaN	NaN	NaN	924	0.000948	0.315417	0.101845	1760.92
ST	ss715579659	GM01	47986978	2	0.415836	0.659913	NaN	NaN	NaN	NaN	NaN	NaN	924	0.000895	0.315417	0.101845	1760.92
ST	ss715579661	GM01	47989662	2	0.0916901	0.912396	NaN	NaN	NaN	NaN	NaN	NaN	924	0.000197	0.315417	0.101845	1760.92
ST	ss715579662	GM01	47990887	2	0.0908459	0.913167	NaN	NaN	NaN	NaN	NaN	NaN	924	0.000195	0.315417	0.101845	1760.92
ST	ss715579664	GM01	48003666	2	0.232647	0.79248	NaN	NaN	NaN	NaN	NaN	NaN	924	0.000501	0.315417	0.101845	1760.92
ST	ss715579665	GM01	48004686	2	0.0728106	0.929782	NaN	NaN	NaN	NaN	NaN	NaN	924	0.000157	0.315417	0.101845	1760.92
ST	ss715579666	GM01	48006295	2	0.374152	0.687977	NaN	NaN	NaN	NaN	NaN	NaN	924	0.000805	0.315417	0.101845	1760.92
ST	ss715579668	GM01	48012742	0	NaN	NaN	NaN	NaN	NaN	NaN	NaN	NaN	924	0	0.315417	0.101845	1760.92
ST	ss715579669	GM01	48031858	1	0.0647585	0.799184	NaN	NaN	NaN	NaN	NaN	NaN	924	6.97e-05	0.315417	0.101845	1760.92
ST	ss715579670	GM01	48040514	2	0.183913	0.832039	NaN	NaN	NaN	NaN	NaN	NaN	924	0.000396	0.315417	0.101845	1760.92
ST	ss715579673	GM01	48078170	2	0.313855	0.730703	NaN	NaN	NaN	NaN	NaN	NaN	924	0.000675	0.315417	0.101845	1760.92
ST	ss715579675	GM01	48080399	2	0.0412079	0.959631	NaN	NaN	NaN	NaN	NaN	NaN	924	8.87e-05	0.315417	0.101845	1760.92
ST	ss715579677	GM01	48105796	2	6.03895	0.00247983	NaN	NaN	NaN	NaN	NaN	NaN	924	0.0129944	0.315417	0.101845	1760.92
ST	ss715579678	GM01	48113694	2	1.14372	0.319085	NaN	NaN	NaN	NaN	NaN	NaN	924	0.00246101	0.315417	0.101845	1760.92
ST	ss715579679	GM01	48115128	2	1.28763	0.276423	NaN	NaN	NaN	NaN	NaN	NaN	924	0.00277066	0.315417	0.101845	1760.92
ST	ss715579681	GM01	48118228	2	1.05934	0.347109	NaN	NaN	NaN	NaN	NaN	NaN	924	0.00227944	0.315417	0.101845	1760.92
ST	ss715579682	GM01	48121022	2	1.14239	0.319509	NaN	NaN	NaN	NaN	NaN	NaN	924	0.00245815	0.315417	0.101845	1760.92
ST	ss715579683	GM01	48122318	2	0.317164	0.728291	NaN	NaN	NaN	NaN	NaN	NaN	924	0.000682	0.315417	0.101845	1760.92
ST	ss715579684	GM01	48123227	2	1.12422	0.325353	NaN	NaN	NaN	NaN	NaN	NaN	924	0.00241905	0.315417	0.101845	1760.92
ST	ss715579688	GM01	48135067	2	0.581351	0.559348	NaN	NaN	NaN	NaN	NaN	NaN	924	0.00125093	0.315417	0.101845	1760.92
ST	ss715579693	GM01	48171267	2	0.323992	0.723339	NaN	NaN	NaN	NaN	NaN	NaN	924	0.000697	0.315417	0.101845	1760.92
ST	ss715579695	GM01	48185204	2	1.17095	0.310533	NaN	NaN	NaN	NaN	NaN	NaN	924	0.00251962	0.315417	0.101845	1760.92
ST	ss715579697	GM01	48199045	1	1.02015	0.31275	NaN	NaN	NaN	NaN	NaN	NaN	924	0.00109756	0.315417	0.101845	1760.92
ST	ss715579698	GM01	48202617	2	1.17887	0.308091	NaN	NaN	NaN	NaN	NaN	NaN	924	0.00253665	0.315417	0.101845	1760.92
ST	ss715579699	GM01	48203810	2	0.00508107	0.994932	NaN	NaN	NaN	NaN	NaN	NaN	924	1.09e-05	0.315417	0.101845	1760.92
ST	ss715579700	GM01	48214169	2	0.470609	0.624772	NaN	NaN	NaN	NaN	NaN	NaN	924	0.00101264	0.315417	0.101845	1760.92
ST	ss715579701	GM01	48216978	2	0.154503	0.856863	NaN	NaN	NaN	NaN	NaN	NaN	924	0.000332	0.315417	0.101845	1760.92
ST	ss715579702	GM01	48220485	2	0.223108	0.800072	NaN	NaN	NaN	NaN	NaN	NaN	924	0.00048	0.315417	0.101845	1760.92
ST	ss715579703	GM01	48222480	1	0.511615	0.474622	NaN	NaN	NaN	NaN	NaN	NaN	924	0.00055	0.315417	0.101845	1760.92
ST	ss715579704	GM01	48223770	2	0.0527982	0.948574	NaN	NaN	NaN	NaN	NaN	NaN	924	0.000114	0.315417	0.101845	1760.92
ST	ss715579705	GM01	48226340	0	NaN	NaN	NaN	NaN	NaN	NaN	NaN	NaN	924	0	0.315417	0.101845	1760.92
ST	ss715579706	GM01	48227312	2	0.269779	0.763609	NaN	NaN	NaN	NaN	NaN	NaN	924	0.000581	0.315417	0.101845	1760.92
ST	ss715579710	GM01	48268947	2	1.63581	0.195361	NaN	NaN	NaN	NaN	NaN	NaN	924	0.00351988	0.315417	0.101845	1760.92
ST	ss715579714	GM01	48366292	2	0.0103756	0.989678	NaN	NaN	NaN	NaN	NaN	NaN	924	2.23e-05	0.315417	0.101845	1760.92
ST	ss715579716	GM01	48374862	2	0.560878	0.570903	NaN	NaN	NaN	NaN	NaN	NaN	924	0.00120688	0.315417	0.101845	1760.92
ST	ss715579717	GM01	48379472	2	0.982682	0.374699	NaN	NaN	NaN	NaN	NaN	NaN	924	0.0021145	0.315417	0.101845	1760.92
ST	ss715579719	GM01	48415073	2	1.305	0.271676	NaN	NaN	NaN	NaN	NaN	NaN	924	0.00280804	0.315417	0.101845	1760.92
ST	ss715579720	GM01	48419228	2	1.15448	0.31568	NaN	NaN	NaN	NaN	NaN	NaN	924	0.00248416	0.315417	0.101845	1760.92
ST	ss715579723	GM01	48476100	2	0.489226	0.61326	NaN	NaN	NaN	NaN	NaN	NaN	924	0.0010527	0.315417	0.101845	1760.92
ST	ss715579725	GM01	48519558	2	0.660887	0.516638	NaN	NaN	NaN	NaN	NaN	NaN	924	0.00142207	0.315417	0.101845	1760.92
ST	ss715579726	GM01	48546668	2	1.17557	0.309106	NaN	NaN	NaN	NaN	NaN	NaN	924	0.00252955	0.315417	0.101845	1760.92
ST	ss715579729	GM01	48571035	2	0.53842	0.583854	NaN	NaN	NaN	NaN	NaN	NaN	924	0.00115855	0.315417	0.101845	1760.92
ST	ss715579731	GM01	48593077	2	0.775166	0.460929	NaN	NaN	NaN	NaN	NaN	NaN	924	0.00166797	0.315417	0.101845	1760.92
ST	ss715579732	GM01	48609048	2	1.97064	0.139957	NaN	NaN	NaN	NaN	NaN	NaN	924	0.00424035	0.315417	0.101845	1760.92
ST	ss715579738	GM01	48676304	2	0.981894	0.374994	NaN	NaN	NaN	NaN	NaN	NaN	924	0.0021128	0.315417	0.101845	1760.92
ST	ss715579739	GM01	48682524	2	1.11748	0.327549	NaN	NaN	NaN	NaN	NaN	NaN	924	0.00240454	0.315417	0.101845	1760.92
ST	ss715579740	GM01	48684677	2	0.045446	0.955573	NaN	NaN	NaN	NaN	NaN	NaN	924	9.78e-05	0.315417	0.101845	1760.92
ST	ss715579741	GM01	48686446	2	0.1295	0.87855	NaN	NaN	NaN	NaN	NaN	NaN	924	0.000279	0.315417	0.101845	1760.92
ST	ss715579742	GM01	48691400	2	0.578386	0.561007	NaN	NaN	NaN	NaN	NaN	NaN	924	0.00124455	0.315417	0.101845	1760.92
ST	ss715579743	GM01	48716689	2	0.850962	0.42734	NaN	NaN	NaN	NaN	NaN	NaN	924	0.00183107	0.315417	0.101845	1760.92
ST	ss715579744	GM01	48727937	2	0.115102	0.891288	NaN	NaN	NaN	NaN	NaN	NaN	924	0.000248	0.315417	0.101845	1760.92
ST	ss715579745	GM01	48729931	1	0.301148	0.583297	NaN	NaN	NaN	NaN	NaN	NaN	924	0.000324	0.315417	0.101845	1760.92
ST	ss715579747	GM01	48741524	2	0.558127	0.572474	NaN	NaN	NaN	NaN	NaN	NaN	924	0.00120096	0.315417	0.101845	1760.92
ST	ss715579749	GM01	48751448	2	0.423675	0.654765	NaN	NaN	NaN	NaN	NaN	NaN	924	0.000912	0.315417	0.101845	1760.92
ST	ss715579751	GM01	48761529	2	0.236224	0.789652	NaN	NaN	NaN	NaN	NaN	NaN	924	0.000508	0.315417	0.101845	1760.92
ST	ss715579752	GM01	48780039	2	1.67871	0.187187	NaN	NaN	NaN	NaN	NaN	NaN	924	0.00361218	0.315417	0.101845	1760.92
ST	ss715579754	GM01	48815840	0	NaN	NaN	NaN	NaN	NaN	NaN	NaN	NaN	924	0	0.315417	0.101845	1760.92
ST	ss715579755	GM01	48817017	2	1.47085	0.230271	NaN	NaN	NaN	NaN	NaN	NaN	924	0.00316492	0.315417	0.101845	1760.92
ST	ss715579759	GM01	48834329	2	2.58555	0.0759036	NaN	NaN	NaN	NaN	NaN	NaN	924	0.00556348	0.315417	0.101845	1760.92
ST	ss715579760	GM01	48835387	2	1.14301	0.319313	NaN	NaN	NaN	NaN	NaN	NaN	924	0.00245948	0.315417	0.101845	1760.92
ST	ss715579763	GM01	48843821	2	1.18208	0.307108	NaN	NaN	NaN	NaN	NaN	NaN	924	0.00254354	0.315417	0.101845	1760.92
ST	ss715579764	GM01	48850762	2	2.52049	0.0809768	NaN	NaN	NaN	NaN	NaN	NaN	924	0.00542349	0.315417	0.101845	1760.92
ST	ss715579765	GM01	48856422	2	0.13781	0.871282	NaN	NaN	NaN	NaN	NaN	NaN	924	0.000297	0.315417	0.101845	1760.92
ST	ss715579766	GM01	48859333	2	1.11452	0.328518	NaN	NaN	NaN	NaN	NaN	NaN	924	0.00239817	0.315417	0.101845	1760.92
ST	ss715579767	GM01	48867791	2	1.05594	0.348286	NaN	NaN	NaN	NaN	NaN	NaN	924	0.00227214	0.315417	0.101845	1760.92
ST	ss715579768	GM01	48870524	2	1.96566	0.140652	NaN	NaN	NaN	NaN	NaN	NaN	924	0.00422963	0.315417	0.101845	1760.92
ST	ss715579769	GM01	48871478	2	3.21552	0.0405867	NaN	NaN	NaN	NaN	NaN	NaN	924	0.00691904	0.315417	0.101845	1760.92
ST	ss715579770	GM01	48877939	2	2.80708	0.0608997	NaN	NaN	NaN	NaN	NaN	NaN	924	0.00604016	0.315417	0.101845	1760.92
ST	ss715579771	GM01	48880666	2	2.21926	0.109272	NaN	NaN	NaN	NaN	NaN	NaN	924	0.00477532	0.315417	0.101845	1760.92
ST	ss715579772	GM01	48883609	1	1.02015	0.31275	NaN	NaN	NaN	NaN	NaN	NaN	924	0.00109756	0.315417	0.101845	1760.92
ST	ss715579777	GM01	48927359	2	1.8485	0.15806	NaN	NaN	NaN	NaN	NaN	NaN	924	0.00397752	0.315417	0.101845	1760.92
ST	ss715579778	GM01	48929070	2	1.3782	0.252553	NaN	NaN	NaN	NaN	NaN	NaN	924	0.00296555	0.315417	0.101845	1760.92
ST	ss715579779	GM01	48930647	2	2.11954	0.120674	NaN	NaN	NaN	NaN	NaN	NaN	924	0.00456075	0.315417	0.101845	1760.92
ST	ss715579780	GM01	48932018	2	3.26734	0.0385514	NaN	NaN	NaN	NaN	NaN	NaN	924	0.00703053	0.315417	0.101845	1760.92
ST	ss715579782	GM01	48941374	2	4.36044	0.0130384	NaN	NaN	NaN	NaN	NaN	NaN	924	0.00938263	0.315417	0.101845	1760.92
ST	ss715579783	GM01	48945063	2	1.64508	0.193567	NaN	NaN	NaN	NaN	NaN	NaN	924	0.00353981	0.315417	0.101845	1760.92
ST	ss715579786	GM01	48960694	2	1.68518	0.185984	NaN	NaN	NaN	NaN	NaN	NaN	924	0.00362611	0.315417	0.101845	1760.92
ST	ss715579787	GM01	48961982	2	2.59291	0.0753497	NaN	NaN	NaN	NaN	NaN	NaN	924	0.00557933	0.315417	0.101845	1760.92
ST	ss715579788	GM01	48964724	2	2.85429	0.058108	NaN	NaN	NaN	NaN	NaN	NaN	924	0.00614175	0.315417	0.101845	1760.92
ST	ss715579789	GM01	48970081	2	1.59557	0.203355	NaN	NaN	NaN	NaN	NaN	NaN	924	0.00343328	0.315417	0.101845	1760.92
ST	ss715579790	GM01	48976203	2	4.43966	0.0120543	NaN	NaN	NaN	NaN	NaN	NaN	924	0.0095531	0.315417	0.101845	1760.92
ST	ss715579791	GM01	48983842	2	1.90749	0.149041	NaN	NaN	NaN	NaN	NaN	NaN	924	0.00410446	0.315417	0.101845	1760.92
ST	ss715579792	GM01	48991214	2	0.626334	0.534776	NaN	NaN	NaN	NaN	NaN	NaN	924	0.00134772	0.315417	0.101845	1760.92
ST	ss715579793	GM01	48994432	2	0.278542	0.75695	NaN	NaN	NaN	NaN	NaN	NaN	924	0.000599	0.315417	0.101845	1760.92
ST	ss715579797	GM01	49028585	2	6.21134	0.00209189	NaN	NaN	NaN	NaN	NaN	NaN	924	0.0133653	0.315417	0.101845	1760.92
ST	ss715579799	GM01	49042675	0	NaN	NaN	NaN	NaN	NaN	NaN	NaN	NaN	924	0	0.315417	0.101845	1760.92
ST	ss715579800	GM01	49046949	2	0.431577	0.649615	NaN	NaN	NaN	NaN	NaN	NaN	924	0.000929	0.315417	0.101845	1760.92
ST	ss715579801	GM01	49049344	2	1.59248	0.203983	NaN	NaN	NaN	NaN	NaN	NaN	924	0.00342663	0.315417	0.101845	1760.92
ST	ss715579802	GM01	49051009	2	0.35531	0.701053	NaN	NaN	NaN	NaN	NaN	NaN	924	0.000765	0.315417	0.101845	1760.92
ST	ss715579803	GM01	49054762	2	1.8583	0.156523	NaN	NaN	NaN	NaN	NaN	NaN	924	0.00399862	0.315417	0.101845	1760.92
ST	ss715579804	GM01	49055756	2	0.996299	0.369642	NaN	NaN	NaN	NaN	NaN	NaN	924	0.0021438	0.315417	0.101845	1760.92
ST	ss715579805	GM01	49058129	2	0.837478	0.433131	NaN	NaN	NaN	NaN	NaN	NaN	924	0.00180205	0.315417	0.101845	1760.92
ST	ss715579806	GM01	49059190	2	1.13402	0.322186	NaN	NaN	NaN	NaN	NaN	NaN	924	0.00244015	0.315417	0.101845	1760.92
ST	ss715579807	GM01	49060467	2	0.778483	0.459405	NaN	NaN	NaN	NaN	NaN	NaN	924	0.00167511	0.315417	0.101845	1760.92
ST	ss715579808	GM01	49061531	2	0.806622	0.44668	NaN	NaN	NaN	NaN	NaN	NaN	924	0.00173566	0.315417	0.101845	1760.92
ST	ss715579809	GM01	49065313	2	0.0307436	0.969725	NaN	NaN	NaN	NaN	NaN	NaN	924	6.62e-05	0.315417	0.101845	1760.92
ST	ss715579811	GM01	49073795	2	0.158416	0.853518	NaN	NaN	NaN	NaN	NaN	NaN	924	0.000341	0.315417	0.101845	1760.92
ST	ss715579812	GM01	49074764	2	0.159969	0.852194	NaN	NaN	NaN	NaN	NaN	NaN	924	0.000344	0.315417	0.101845	1760.92
ST	ss715579813	GM01	49079144	2	3.53279	0.0296214	NaN	NaN	NaN	NaN	NaN	NaN	924	0.00760171	0.315417	0.101845	1760.92
ST	ss715579814	GM01	49094735	2	0.0680086	0.934257	NaN	NaN	NaN	NaN	NaN	NaN	924	0.000146	0.315417	0.101845	1760.92
ST	ss715579815	GM01	49095861	2	0.312663	0.731574	NaN	NaN	NaN	NaN	NaN	NaN	924	0.000673	0.315417	0.101845	1760.92
ST	ss715579816	GM01	49097595	2	0.163616	0.849093	NaN	NaN	NaN	NaN	NaN	NaN	924	0.000352	0.315417	0.101845	1760.92
ST	ss715579817	GM01	49100734	2	3.69518	0.0252132	NaN	NaN	NaN	NaN	NaN	NaN	924	0.00795115	0.315417	0.101845	1760.92
ST	ss715579818	GM01	49131184	2	1.21575	0.296964	NaN	NaN	NaN	NaN	NaN	NaN	924	0.002616	0.315417	0.101845	1760.92
ST	ss715579820	GM01	49142360	2	1.60918	0.200615	NaN	NaN	NaN	NaN	NaN	NaN	924	0.00346257	0.315417	0.101845	1760.92
ST	ss715579822	GM01	49148068	2	1.60918	0.200615	NaN	NaN	NaN	NaN	NaN	NaN	924	0.00346257	0.315417	0.101845	1760.92
ST	ss715579825	GM01	49176585	2	0.451826	0.636607	NaN	NaN	NaN	NaN	NaN	NaN	924	0.000972	0.315417	0.101845	1760.92
ST	ss715579826	GM01	49178630	2	2.03683	0.131031	NaN	NaN	NaN	NaN	NaN	NaN	924	0.00438277	0.315417	0.101845	1760.92
ST	ss715579827	GM01	49180782	2	1.37253	0.253984	NaN	NaN	NaN	NaN	NaN	NaN	924	0.00295336	0.315417	0.101845	1760.92
ST	ss715579828	GM01	49186164	2	0.719624	0.48721	NaN	NaN	NaN	NaN	NaN	NaN	924	0.00154846	0.315417	0.101845	1760.92
ST	ss715579829	GM01	49196486	2	6.85592	0.00110797	NaN	NaN	NaN	NaN	NaN	NaN	924	0.0147523	0.315417	0.101845	1760.92
ST	ss715579830	GM01	49201325	2	0.790807	0.453787	NaN	NaN	NaN	NaN	NaN	NaN	924	0.00170163	0.315417	0.101845	1760.92
ST	ss715579832	GM01	49210094	2	0.329374	0.719459	NaN	NaN	NaN	NaN	NaN	NaN	924	0.000709	0.315417	0.101845	1760.92
ST	ss715579833	GM01	49225383	2	0.207345	0.812777	NaN	NaN	NaN	NaN	NaN	NaN	924	0.000446	0.315417	0.101845	1760.92
ST	ss715579834	GM01	49226272	2	0.207345	0.812777	NaN	NaN	NaN	NaN	NaN	NaN	924	0.000446	0.315417	0.101845	1760.92
ST	ss715579836	GM01	49242529	2	0.0628006	0.939135	NaN	NaN	NaN	NaN	NaN	NaN	924	0.000135	0.315417	0.101845	1760.92
ST	ss715579838	GM01	49249064	2	0.0615266	0.940332	NaN	NaN	NaN	NaN	NaN	NaN	924	0.000132	0.315417	0.101845	1760.92
ST	ss715579839	GM01	49254257	2	0.258362	0.772372	NaN	NaN	NaN	NaN	NaN	NaN	924	0.000556	0.315417	0.101845	1760.92
ST	ss715579840	GM01	49256107	2	0.0242692	0.976024	NaN	NaN	NaN	NaN	NaN	NaN	924	5.22e-05	0.315417	0.101845	1760.92
ST	ss715579841	GM01	49262640	2	0.301427	0.739835	NaN	NaN	NaN	NaN	NaN	NaN	924	0.000649	0.315417	0.101845	1760.92
ST	ss715579842	GM01	49264734	1	0.067345	0.7953	NaN	NaN	NaN	NaN	NaN	NaN	924	7.25e-05	0.315417	0.101845	1760.92
ST	ss715579843	GM01	49283088	2	0.183554	0.832337	NaN	NaN	NaN	NaN	NaN	NaN	924	0.000395	0.315417	0.101845	1760.92
ST	ss715579845	GM01	49288415	1	1.72961	0.188789	NaN	NaN	NaN	NaN	NaN	NaN	924	0.00186085	0.315417	0.101845	1760.92
ST	ss715579847	GM01	49298272	2	1.70961	0.181512	NaN	NaN	NaN	NaN	NaN	NaN	924	0.00367868	0.315417	0.101845	1760.92
ST	ss715579848	GM01	49299765	2	0.31657	0.728724	NaN	NaN	NaN	NaN	NaN	NaN	924	0.000681	0.315417	0.101845	1760.92
ST	ss715579851	GM01	49313817	2	0.270105	0.76336	NaN	NaN	NaN	NaN	NaN	NaN	924	0.000581	0.315417	0.101845	1760.92
ST	ss715579853	GM01	49322369	2	2.29878	0.100959	NaN	NaN	NaN	NaN	NaN	NaN	924	0.00494643	0.315417	0.101845	1760.92
ST	ss715579856	GM01	49349101	2	2.09524	0.123629	NaN	NaN	NaN	NaN	NaN	NaN	924	0.00450845	0.315417	0.101845	1760.92
ST	ss715579857	GM01	49370195	2	0.814838	0.443031	NaN	NaN	NaN	NaN	NaN	NaN	924	0.00175334	0.315417	0.101845	1760.92
ST	ss715579858	GM01	49371559	2	0.395003	0.673793	NaN	NaN	NaN	NaN	NaN	NaN	924	0.00085	0.315417	0.101845	1760.92
ST	ss715579861	GM01	49381645	2	0.155319	0.856164	NaN	NaN	NaN	NaN	NaN	NaN	924	0.000334	0.315417	0.101845	1760.92
ST	ss715579862	GM01	49394831	2	3.42248	0.0330482	NaN	NaN	NaN	NaN	NaN	NaN	924	0.00736437	0.315417	0.101845	1760.92
ST	ss715579863	GM01	49400361	2	1.19762	0.302384	NaN	NaN	NaN	NaN	NaN	NaN	924	0.00257699	0.315417	0.101845	1760.92
ST	ss715579864	GM01	49405022	2	2.93518	0.05362	NaN	NaN	NaN	NaN	NaN	NaN	924	0.00631581	0.315417	0.101845	1760.92
ST	ss715579865	GM01	49406876	2	0.531325	0.588006	NaN	NaN	NaN	NaN	NaN	NaN	924	0.00114328	0.315417	0.101845	1760.92
ST	ss715579868	GM01	49414213	2	0.449165	0.638301	NaN	NaN	NaN	NaN	NaN	NaN	924	0.000966	0.315417	0.101845	1760.92
ST	ss715579871	GM01	49443113	2	0.732246	0.481109	NaN	NaN	NaN	NaN	NaN	NaN	924	0.00157562	0.315417	0.101845	1760.92
ST	ss715579872	GM01	49445573	2	0.0249214	0.975387	NaN	NaN	NaN	NaN	NaN	NaN	924	5.36e-05	0.315417	0.101845	1760.92
ST	ss715579877	GM01	49474051	2	0.0209351	0.979283	NaN	NaN	NaN	NaN	NaN	NaN	924	4.5e-05	0.315417	0.101845	1760.92
ST	ss715579878	GM01	49476807	2	0.41434	0.6609	NaN	NaN	NaN	NaN	NaN	NaN	924	0.000892	0.315417	0.101845	1760.92
ST	ss715579879	GM01	49477693	2	0.609083	0.544069	NaN	NaN	NaN	NaN	NaN	NaN	924	0.0013106	0.315417	0.101845	1760.92
ST	ss715579880	GM01	49497388	2	0.169169	0.844393	NaN	NaN	NaN	NaN	NaN	NaN	924	0.000364	0.315417	0.101845	1760.92
ST	ss715579881	GM01	49499867	2	0.209411	0.811101	NaN	NaN	NaN	NaN	NaN	NaN	924	0.000451	0.315417	0.101845	1760.92
ST	ss715579882	GM01	49523921	2	0.429448	0.650999	NaN	NaN	NaN	NaN	NaN	NaN	924	0.000924	0.315417	0.101845	1760.92
ST	ss715579884	GM01	49532926	2	1.32204	0.267097	NaN	NaN	NaN	NaN	NaN	NaN	924	0.00284472	0.315417	0.101845	1760.92
ST	ss715579886	GM01	49555462	2	1.29458	0.274513	NaN	NaN	NaN	NaN	NaN	NaN	924	0.00278563	0.315417	0.101845	1760.92
ST	ss715579888	GM01	49561866	2	0.17733	0.837532	NaN	NaN	NaN	NaN	NaN	NaN	924	0.000382	0.315417	0.101845	1760.92
ST	ss715579889	GM01	49562807	2	0.411802	0.662578	NaN	NaN	NaN	NaN	NaN	NaN	924	0.000886	0.315417	0.101845	1760.92
ST	ss715579890	GM01	49564591	2	0.388343	0.678291	NaN	NaN	NaN	NaN	NaN	NaN	924	0.000836	0.315417	0.101845	1760.92
ST	ss715579891	GM01	49565522	2	0.193434	0.824158	NaN	NaN	NaN	NaN	NaN	NaN	924	0.000416	0.315417	0.101845	1760.92
ST	ss715579893	GM01	49595814	1	0.0117918	0.913551	NaN	NaN	NaN	NaN	NaN	NaN	924	1.27e-05	0.315417	0.101845	1760.92
ST	ss715579894	GM01	49603884	2	1.14094	0.319973	NaN	NaN	NaN	NaN	NaN	NaN	924	0.00245502	0.315417	0.101845	1760.92
ST	ss715579895	GM01	49605261	2	0.295115	0.744517	NaN	NaN	NaN	NaN	NaN	NaN	924	0.000635	0.315417	0.101845	1760.92
ST	ss715579896	GM01	49607164	2	0.104682	0.900622	NaN	NaN	NaN	NaN	NaN	NaN	924	0.000225	0.315417	0.101845	1760.92
ST	ss715579897	GM01	49609523	2	0.513321	0.598676	NaN	NaN	NaN	NaN	NaN	NaN	924	0.00110454	0.315417	0.101845	1760.92
ST	ss715579898	GM01	49610766	2	0.0306408	0.969825	NaN	NaN	NaN	NaN	NaN	NaN	924	6.59e-05	0.315417	0.101845	1760.92
ST	ss715579899	GM01	49612870	2	0.0639313	0.938074	NaN	NaN	NaN	NaN	NaN	NaN	924	0.000138	0.315417	0.101845	1760.92
ST	ss715579901	GM01	49620773	2	0.187663	0.828925	NaN	NaN	NaN	NaN	NaN	NaN	924	0.000404	0.315417	0.101845	1760.92
ST	ss715579902	GM01	49636145	2	0.155567	0.855953	NaN	NaN	NaN	NaN	NaN	NaN	924	0.000335	0.315417	0.101845	1760.92
ST	ss715579903	GM01	49638826	2	0.101932	0.903101	NaN	NaN	NaN	NaN	NaN	NaN	924	0.000219	0.315417	0.101845	1760.92
ST	ss715579904	GM01	49651786	2	0.263262	0.768598	NaN	NaN	NaN	NaN	NaN	NaN	924	0.000566	0.315417	0.101845	1760.92
ST	ss715579907	GM01	49732399	1	1.73453	0.188162	NaN	NaN	NaN	NaN	NaN	NaN	924	0.00186615	0.315417	0.101845	1760.92
ST	ss715579908	GM01	49736212	1	1.73453	0.188162	NaN	NaN	NaN	NaN	NaN	NaN	924	0.00186615	0.315417	0.101845	1760.92
ST	ss715579909	GM01	49741168	2	0.335332	0.715188	NaN	NaN	NaN	NaN	NaN	NaN	924	0.000722	0.315417	0.101845	1760.92
ST	ss715579911	GM01	49757231	2	0.277184	0.757978	NaN	NaN	NaN	NaN	NaN	NaN	924	0.000596	0.315417	0.101845	1760.92
ST	ss715579913	GM01	49767430	2	0.238635	0.787751	NaN	NaN	NaN	NaN	NaN	NaN	924	0.000513	0.315417	0.101845	1760.92
ST	ss715579914	GM01	49837935	0	NaN	NaN	NaN	NaN	NaN	NaN	NaN	NaN	924	0	0.315417	0.101845	1760.92
ST	ss715579916	GM01	49878562	2	4.12362	0.0164866	NaN	NaN	NaN	NaN	NaN	NaN	924	0.00887305	0.315417	0.101845	1760.92
ST	ss715579917	GM01	49888773	2	1.23834	0.290349	NaN	NaN	NaN	NaN	NaN	NaN	924	0.00266461	0.315417	0.101845	1760.92
ST	ss715579920	GM01	49910518	2	0.476762	0.620944	NaN	NaN	NaN	NaN	NaN	NaN	924	0.00102588	0.315417	0.101845	1760.92
ST	ss715579921	GM01	49946843	2	0.496248	0.608974	NaN	NaN	NaN	NaN	NaN	NaN	924	0.00106781	0.315417	0.101845	1760.92
ST	ss715579923	GM01	49953772	2	0.167004	0.846222	NaN	NaN	NaN	NaN	NaN	NaN	924	0.000359	0.315417	0.101845	1760.92
ST	ss715579925	GM01	49964556	2	0.321795	0.724928	NaN	NaN	NaN	NaN	NaN	NaN	924	0.000692	0.315417	0.101845	1760.92
ST	ss715579927	GM01	49974852	2	5.36126	0.00484315	NaN	NaN	NaN	NaN	NaN	NaN	924	0.0115362	0.315417	0.101845	1760.92
ST	ss715579931	GM01	49993016	2	0.782559	0.457539	NaN	NaN	NaN	NaN	NaN	NaN	924	0.00168388	0.315417	0.101845	1760.92
ST	ss715579933	GM01	50003168	2	0.297547	0.74271	NaN	NaN	NaN	NaN	NaN	NaN	924	0.00064	0.315417	0.101845	1760.92
ST	ss715579936	GM01	50052182	0	NaN	NaN	NaN	NaN	NaN	NaN	NaN	NaN	924	0	0.315417	0.101845	1760.92
ST	ss715579937	GM01	50053431	1	0.736534	0.390997	NaN	NaN	NaN	NaN	NaN	NaN	924	0.000792	0.315417	0.101845	1760.92
ST	ss715579938	GM01	50078206	2	0.989486	0.372164	NaN	NaN	NaN	NaN	NaN	NaN	924	0.00212914	0.315417	0.101845	1760.92
ST	ss715579940	GM01	50098955	2	0.222199	0.800799	NaN	NaN	NaN	NaN	NaN	NaN	924	0.000478	0.315417	0.101845	1760.92
ST	ss715579941	GM01	50102969	2	0.66493	0.514557	NaN	NaN	NaN	NaN	NaN	NaN	924	0.00143077	0.315417	0.101845	1760.92
ST	ss715579945	GM01	50142504	2	0.8365	0.433554	NaN	NaN	NaN	NaN	NaN	NaN	924	0.00179995	0.315417	0.101845	1760.92
ST	ss715579946	GM01	50145148	2	3.39452	0.0339783	NaN	NaN	NaN	NaN	NaN	NaN	924	0.0073042	0.315417	0.101845	1760.92
ST	ss715579948	GM01	50158961	2	0.487295	0.614445	NaN	NaN	NaN	NaN	NaN	NaN	924	0.00104854	0.315417	0.101845	1760.92
ST	ss715579949	GM01	50161979	2	0.297191	0.742974	NaN	NaN	NaN	NaN	NaN	NaN	924	0.000639	0.315417	0.101845	1760.92
ST	ss715579950	GM01	50164447	2	0.0276919	0.972689	NaN	NaN	NaN	NaN	NaN	NaN	924	5.96e-05	0.315417	0.101845	1760.92
ST	ss715579951	GM01	50171910	2	0.527463	0.590279	NaN	NaN	NaN	NaN	NaN	NaN	924	0.00113497	0.315417	0.101845	1760.92
ST	ss715579956	GM01	50199056	2	0.360302	0.697564	NaN	NaN	NaN	NaN	NaN	NaN	924	0.000775	0.315417	0.101845	1760.92
ST	ss715579958	GM01	50206347	2	0.359448	0.69816	NaN	NaN	NaN	NaN	NaN	NaN	924	0.000773	0.315417	0.101845	1760.92
ST	ss715579959	GM01	50207464	2	1.88071	0.153069	NaN	NaN	NaN	NaN	NaN	NaN	924	0.00404683	0.315417	0.101845	1760.92
ST	ss715579961	GM01	50215932	2	0.288703	0.749302	NaN	NaN	NaN	NaN	NaN	NaN	924	0.000621	0.315417	0.101845	1760.92
ST	ss715579962	GM01	50222028	2	0.0410596	0.959774	NaN	NaN	NaN	NaN	NaN	NaN	924	8.84e-05	0.315417	0.101845	1760.92
ST	ss715579963	GM01	50225358	2	0.00707389	0.992951	NaN	NaN	NaN	NaN	NaN	NaN	924	1.52e-05	0.315417	0.101845	1760.92
ST	ss715579964	GM01	50232374	2	0.0821569	0.921134	NaN	NaN	NaN	NaN	NaN	NaN	924	0.000177	0.315417	0.101845	1760.92
ST	ss715579966	GM01	50250951	2	0.0527883	0.948584	NaN	NaN	NaN	NaN	NaN	NaN	924	0.000114	0.315417	0.101845	1760.92
ST	ss715579969	GM01	50268147	2	0.0974949	0.907116	NaN	NaN	NaN	NaN	NaN	NaN	924	0.00021	0.315417	0.101845	1760.92
ST	ss715579970	GM01	50269341	2	0.160245	0.851959	NaN	NaN	NaN	NaN	NaN	NaN	924	0.000345	0.315417	0.101845	1760.92
ST	ss715579971	GM01	50275355	2	0.0385774	0.962159	NaN	NaN	NaN	NaN	NaN	NaN	924	8.3e-05	0.315417	0.101845	1760.92
ST	ss715579972	GM01	50277979	2	0.823244	0.439329	NaN	NaN	NaN	NaN	NaN	NaN	924	0.00177143	0.315417	0.101845	1760.92
ST	ss715579973	GM01	50287274	2	0.0897656	0.914153	NaN	NaN	NaN	NaN	NaN	NaN	924	0.000193	0.315417	0.101845	1760.92
ST	ss715579974	GM01	50289949	2	0.127385	0.88041	NaN	NaN	NaN	NaN	NaN	NaN	924	0.000274	0.315417	0.101845	1760.92
ST	ss715579975	GM01	50295635	2	0.150793	0.860047	NaN	NaN	NaN	NaN	NaN	NaN	924	0.000324	0.315417	0.101845	1760.92
ST	ss715579976	GM01	50298348	2	0.183347	0.83251	NaN	NaN	NaN	NaN	NaN	NaN	924	0.000395	0.315417	0.101845	1760.92
ST	ss715579977	GM01	50299407	2	0.0473261	0.953779	NaN	NaN	NaN	NaN	NaN	NaN	924	0.000102	0.315417	0.101845	1760.92
ST	ss715579978	GM01	50301137	2	0.247094	0.781119	NaN	NaN	NaN	NaN	NaN	NaN	924	0.000532	0.315417	0.101845	1760.92
ST	ss715579980	GM01	50307437	0	NaN	NaN	NaN	NaN	NaN	NaN	NaN	NaN	924	0	0.315417	0.101845	1760.92
ST	ss715579983	GM01	50314134	2	0.141337	0.868216	NaN	NaN	NaN	NaN	NaN	NaN	924	0.000304	0.315417	0.101845	1760.92
ST	ss715579985	GM01	50323278	2	0.0315856	0.968909	NaN	NaN	NaN	NaN	NaN	NaN	924	6.8e-05	0.315417	0.101845	1760.92
ST	ss715579987	GM01	50329494	2	0.877819	0.416037	NaN	NaN	NaN	NaN	NaN	NaN	924	0.00188886	0.315417	0.101845	1760.92
ST	ss715579988	GM01	50331027	2	0.500992	0.606095	NaN	NaN	NaN	NaN	NaN	NaN	924	0.00107802	0.315417	0.101845	1760.92
ST	ss715579991	GM01	50370380	2	0.0802419	0.9229	NaN	NaN	NaN	NaN	NaN	NaN	924	0.000173	0.315417	0.101845	1760.92
ST	ss715579992	GM01	50382301	2	0.280214	0.755686	NaN	NaN	NaN	NaN	NaN	NaN	924	0.000603	0.315417	0.101845	1760.92
ST	ss715579993	GM01	50383428	2	0.169591	0.844036	NaN	NaN	NaN	NaN	NaN	NaN	924	0.000365	0.315417	0.101845	1760.92
ST	ss715579995	GM01	50387658	2	0.178424	0.836617	NaN	NaN	NaN	NaN	NaN	NaN	924	0.000384	0.315417	0.101845	1760.92
ST	ss715579996	GM01	50391496	2	0.0751303	0.927628	NaN	NaN	NaN	NaN	NaN	NaN	924	0.000162	0.315417	0.101845	1760.92
ST	ss715579997	GM01	50418733	2	0.489194	0.61328	NaN	NaN	NaN	NaN	NaN	NaN	924	0.00105263	0.315417	0.101845	1760.92
ST	ss715579998	GM01	50425311	2	0.0554234	0.946088	NaN	NaN	NaN	NaN	NaN	NaN	924	0.000119	0.315417	0.101845	1760.92
ST	ss715580000	GM01	50440356	2	0.0587838	0.942914	NaN	NaN	NaN	NaN	NaN	NaN	924	0.000126	0.315417	0.101845	1760.92
ST	ss715580003	GM01	50451035	2	0.193986	0.823703	NaN	NaN	NaN	NaN	NaN	NaN	924	0.000417	0.315417	0.101845	1760.92
ST	ss715580004	GM01	50453498	2	0.724351	0.484916	NaN	NaN	NaN	NaN	NaN	NaN	924	0.00155863	0.315417	0.101845	1760.92
ST	ss715580005	GM01	50455130	2	0.0840791	0.919366	NaN	NaN	NaN	NaN	NaN	NaN	924	0.000181	0.315417	0.101845	1760.92
ST	ss715580006	GM01	50464370	2	0.657679	0.518296	NaN	NaN	NaN	NaN	NaN	NaN	924	0.00141517	0.315417	0.101845	1760.92
ST	ss715580008	GM01	50487009	2	0.324203	0.723186	NaN	NaN	NaN	NaN	NaN	NaN	924	0.000698	0.315417	0.101845	1760.92
ST	ss715580010	GM01	50504115	2	0.539747	0.58308	NaN	NaN	NaN	NaN	NaN	NaN	924	0.00116141	0.315417	0.101845	1760.92
ST	ss715580012	GM01	50510585	2	0.0708199	0.931635	NaN	NaN	NaN	NaN	NaN	NaN	924	0.000152	0.315417	0.101845	1760.92
ST	ss715580013	GM01	50513425	2	0.452988	0.635868	NaN	NaN	NaN	NaN	NaN	NaN	924	0.000975	0.315417	0.101845	1760.92
ST	ss715580014	GM01	50519169	2	1.76163	0.172345	NaN	NaN	NaN	NaN	NaN	NaN	924	0.00379061	0.315417	0.101845	1760.92
ST	ss715580015	GM01	50521939	2	0.260822	0.770475	NaN	NaN	NaN	NaN	NaN	NaN	924	0.000561	0.315417	0.101845	1760.92
ST	ss715580018	GM01	50531224	2	1.82861	0.161222	NaN	NaN	NaN	NaN	NaN	NaN	924	0.00393473	0.315417	0.101845	1760.92
ST	ss715580021	GM01	50545995	2	0.231191	0.793634	NaN	NaN	NaN	NaN	NaN	NaN	924	0.000497	0.315417	0.101845	1760.92
ST	ss715580022	GM01	50563271	2	0.181797	0.833801	NaN	NaN	NaN	NaN	NaN	NaN	924	0.000391	0.315417	0.101845	1760.92
ST	ss715580023	GM01	50572171	2	0.488791	0.613527	NaN	NaN	NaN	NaN	NaN	NaN	924	0.00105176	0.315417	0.101845	1760.92
ST	ss715580024	GM01	50576284	2	1.06943	0.34363	NaN	NaN	NaN	NaN	NaN	NaN	924	0.00230117	0.315417	0.101845	1760.92
ST	ss715580025	GM01	50589558	2	0.418551	0.658125	NaN	NaN	NaN	NaN	NaN	NaN	924	0.000901	0.315417	0.101845	1760.92
ST	ss715580028	GM01	50598634	2	0.965	0.381369	NaN	NaN	NaN	NaN	NaN	NaN	924	0.00207645	0.315417	0.101845	1760.92
ST	ss715580029	GM01	50601409	2	0.821106	0.440268	NaN	NaN	NaN	NaN	NaN	NaN	924	0.00176683	0.315417	0.101845	1760.92
ST	ss715580030	GM01	50610980	2	0.192877	0.824616	NaN	NaN	NaN	NaN	NaN	NaN	924	0.000415	0.315417	0.101845	1760.92
ST	ss715580032	GM01	50630943	2	0.253573	0.776077	NaN	NaN	NaN	NaN	NaN	NaN	924	0.000546	0.315417	0.101845	1760.92
ST	ss715580035	GM01	50654766	2	0.439116	0.644742	NaN	NaN	NaN	NaN	NaN	NaN	924	0.000945	0.315417	0.101845	1760.92
ST	ss715580036	GM01	50673074	2	1.61732	0.198994	NaN	NaN	NaN	NaN	NaN	NaN	924	0.00348009	0.315417	0.101845	1760.92
ST	ss715580037	GM01	50691395	2	1.10794	0.330679	NaN	NaN	NaN	NaN	NaN	NaN	924	0.00238403	0.315417	0.101845	1760.92
ST	ss715580038	GM01	50699022	2	0.157021	0.854709	NaN	NaN	NaN	NaN	NaN	NaN	924	0.000338	0.315417	0.101845	1760.92
ST	ss715580039	GM01	50700924	2	1.12263	0.32587	NaN	NaN	NaN	NaN	NaN	NaN	924	0.00241563	0.315417	0.101845	1760.92
ST	ss715580042	GM01	50725197	2	1.45581	0.233749	NaN	NaN	NaN	NaN	NaN	NaN	924	0.00313256	0.315417	0.101845	1760.92
ST	ss715580043	GM01	50732887	2	0.110338	0.895544	NaN	NaN	NaN	NaN	NaN	NaN	924	0.000237	0.315417	0.101845	1760.92
ST	ss715580045	GM01	50740925	2	0.598954	0.5496	NaN	NaN	NaN	NaN	NaN	NaN	924	0.00128881	0.315417	0.101845	1760.92
ST	ss715580046	GM01	50755552	0	NaN	NaN	NaN	NaN	NaN	NaN	NaN	NaN	924	0	0.315417	0.101845	1760.92
ST	ss715580047	GM01	50797061	2	0.152867	0.858266	NaN	NaN	NaN	NaN	NaN	NaN	924	0.000329	0.315417	0.101845	1760.92
ST	ss715580048	GM01	50799740	2	0.0183718	0.981796	NaN	NaN	NaN	NaN	NaN	NaN	924	3.95e-05	0.315417	0.101845	1760.92
ST	ss715580050	GM01	50814870	2	0.34011	0.711781	NaN	NaN	NaN	NaN	NaN	NaN	924	0.000732	0.315417	0.101845	1760.92
ST	ss715580052	GM01	50843782	2	2.39263	0.091959	NaN	NaN	NaN	NaN	NaN	NaN	924	0.00514836	0.315417	0.101845	1760.92
ST	ss715580055	GM01	50857221	2	1.03454	0.355804	NaN	NaN	NaN	NaN	NaN	NaN	924	0.00222608	0.315417	0.101845	1760.92
ST	ss715580056	GM01	50861576	2	1.73644	0.176724	NaN	NaN	NaN	NaN	NaN	NaN	924	0.00373641	0.315417	0.101845	1760.92
ST	ss715580057	GM01	50871946	2	0.358446	0.698859	NaN	NaN	NaN	NaN	NaN	NaN	924	0.000771	0.315417	0.101845	1760.92
ST	ss715580059	GM01	50879752	2	1.67982	0.186981	NaN	NaN	NaN	NaN	NaN	NaN	924	0.00361457	0.315417	0.101845	1760.92
ST	ss715580064	GM01	50892969	2	2.57299	0.0768574	NaN	NaN	NaN	NaN	NaN	NaN	924	0.00553646	0.315417	0.101845	1760.92
ST	ss715580065	GM01	50915180	2	1.95988	0.141464	NaN	NaN	NaN	NaN	NaN	NaN	924	0.0042172	0.315417	0.101845	1760.92
ST	ss715580066	GM01	50919957	2	0.292056	0.746796	NaN	NaN	NaN	NaN	NaN	NaN	924	0.000628	0.315417	0.101845	1760.92
ST	ss715580069	GM01	50933723	2	1.18642	0.30578	NaN	NaN	NaN	NaN	NaN	NaN	924	0.00255289	0.315417	0.101845	1760.92
ST	ss715580070	GM01	50945574	2	1.16472	0.312471	NaN	NaN	NaN	NaN	NaN	NaN	924	0.0025062	0.315417	0.101845	1760.92
ST	ss715580071	GM01	50948213	2	1.35922	0.257377	NaN	NaN	NaN	NaN	NaN	NaN	924	0.00292472	0.315417	0.101845	1760.92
ST	ss715580073	GM01	50954538	2	1.85259	0.157417	NaN	NaN	NaN	NaN	NaN	NaN	924	0.00398633	0.315417	0.101845	1760.92
ST	ss715580075	GM01	50982643	2	1.38483	0.25089	NaN	NaN	NaN	NaN	NaN	NaN	924	0.00297981	0.315417	0.101845	1760.92
ST	ss715580080	GM01	51006906	2	1.36157	0.256776	NaN	NaN	NaN	NaN	NaN	NaN	924	0.00292977	0.315417	0.101845	1760.92
ST	ss715580081	GM01	51013843	2	0.110165	0.895698	NaN	NaN	NaN	NaN	NaN	NaN	924	0.000237	0.315417	0.101845	1760.92
ST	ss715580082	GM01	51049621	2	0.262547	0.769148	NaN	NaN	NaN	NaN	NaN	NaN	924	0.000565	0.315417	0.101845	1760.92
ST	ss715580083	GM01	51054691	2	0.595109	0.551715	NaN	NaN	NaN	NaN	NaN	NaN	924	0.00128053	0.315417	0.101845	1760.92
ST	ss715580084	GM01	51057198	2	2.23552	0.107518	NaN	NaN	NaN	NaN	NaN	NaN	924	0.00481031	0.315417	0.101845	1760.92
ST	ss715580085	GM01	51062921	2	0.70863	0.492587	NaN	NaN	NaN	NaN	NaN	NaN	924	0.0015248	0.315417	0.101845	1760.92
ST	ss715580088	GM01	51076574	2	1.69802	0.18362	NaN	NaN	NaN	NaN	NaN	NaN	924	0.00365374	0.315417	0.101845	1760.92
ST	ss715580090	GM01	51087595	2	0.0842686	0.919191	NaN	NaN	NaN	NaN	NaN	NaN	924	0.000181	0.315417	0.101845	1760.92
ST	ss715580091	GM01	51095669	2	0.0349377	0.965667	NaN	NaN	NaN	NaN	NaN	NaN	924	7.52e-05	0.315417	0.101845	1760.92
ST	ss715580092	GM01	51101816	2	0.00675302	0.99327	NaN	NaN	NaN	NaN	NaN	NaN	924	1.45e-05	0.315417	0.101845	1760.92
ST	ss715580093	GM01	51104398	2	0.0631548	0.938802	NaN	NaN	NaN	NaN	NaN	NaN	924	0.000136	0.315417	0.101845	1760.92
ST	ss715580094	GM01	51105701	0	NaN	NaN	NaN	NaN	NaN	NaN	NaN	NaN	924	0	0.315417	0.101845	1760.92
ST	ss715580098	GM01	51122319	2	0.631198	0.532185	NaN	NaN	NaN	NaN	NaN	NaN	924	0.00135819	0.315417	0.101845	1760.92
ST	ss715580099	GM01	51133405	2	1.22857	0.293192	NaN	NaN	NaN	NaN	NaN	NaN	924	0.00264359	0.315417	0.101845	1760.92
ST	ss715580100	GM01	51147675	2	0.160906	0.851396	NaN	NaN	NaN	NaN	NaN	NaN	924	0.000346	0.315417	0.101845	1760.92
ST	ss715580101	GM01	51151358	2	0.732912	0.480788	NaN	NaN	NaN	NaN	NaN	NaN	924	0.00157705	0.315417	0.101845	1760.92
ST	ss715580103	GM01	51173340	2	1.41482	0.243499	NaN	NaN	NaN	NaN	NaN	NaN	924	0.00304436	0.315417	0.101845	1760.92
ST	ss715580104	GM01	51189118	0	NaN	NaN	NaN	NaN	NaN	NaN	NaN	NaN	924	0	0.315417	0.101845	1760.92
ST	ss715580105	GM01	51203252	2	0.798534	0.450301	NaN	NaN	NaN	NaN	NaN	NaN	924	0.00171825	0.315417	0.101845	1760.92
ST	ss715580106	GM01	51207814	2	2.48468	0.0839129	NaN	NaN	NaN	NaN	NaN	NaN	924	0.00534643	0.315417	0.101845	1760.92
ST	ss715580107	GM01	51215554	2	2.768	0.0633119	NaN	NaN	NaN	NaN	NaN	NaN	924	0.00595607	0.315417	0.101845	1760.92
ST	ss715580109	GM01	51224777	2	0.00369724	0.99631	NaN	NaN	NaN	NaN	NaN	NaN	924	7.96e-06	0.315417	0.101845	1760.92
ST	ss715580111	GM01	51269542	2	0.833777	0.434734	NaN	NaN	NaN	NaN	NaN	NaN	924	0.00179409	0.315417	0.101845	1760.92
ST	ss715580112	GM01	51277810	2	0.0821471	0.921143	NaN	NaN	NaN	NaN	NaN	NaN	924	0.000177	0.315417	0.101845	1760.92
ST	ss715580113	GM01	51287056	2	0.365675	0.693829	NaN	NaN	NaN	NaN	NaN	NaN	924	0.000787	0.315417	0.101845	1760.92
ST	ss715580114	GM01	51309036	2	0.17258	0.841518	NaN	NaN	NaN	NaN	NaN	NaN	924	0.000371	0.315417	0.101845	1760.92
ST	ss715580116	GM01	51365393	2	0.698926	0.497383	NaN	NaN	NaN	NaN	NaN	NaN	924	0.00150392	0.315417	0.101845	1760.92
ST	ss715580117	GM01	51392814	2	0.667917	0.513024	NaN	NaN	NaN	NaN	NaN	NaN	924	0.0014372	0.315417	0.101845	1760.92
ST	ss715580119	GM01	51408405	2	0.210136	0.810513	NaN	NaN	NaN	NaN	NaN	NaN	924	0.000452	0.315417	0.101845	1760.92
ST	ss715580120	GM01	51411738	2	0.758721	0.468558	NaN	NaN	NaN	NaN	NaN	NaN	924	0.00163259	0.315417	0.101845	1760.92
ST	ss715580123	GM01	51492159	2	0.336782	0.714152	NaN	NaN	NaN	NaN	NaN	NaN	924	0.000725	0.315417	0.101845	1760.92
ST	ss715580125	GM01	51496560	2	0.554325	0.574652	NaN	NaN	NaN	NaN	NaN	NaN	924	0.00119278	0.315417	0.101845	1760.92
ST	ss715580126	GM01	51500976	1	6.42978	0.011387	NaN	NaN	NaN	NaN	NaN	NaN	924	0.00691767	0.315417	0.101845	1760.92
ST	ss715580128	GM01	51505243	2	0.844903	0.429933	NaN	NaN	NaN	NaN	NaN	NaN	924	0.00181803	0.315417	0.101845	1760.92
ST	ss715580131	GM01	51530195	2	1.00037	0.368146	NaN	NaN	NaN	NaN	NaN	NaN	924	0.00215255	0.315417	0.101845	1760.92
ST	ss715580132	GM01	51533430	2	1.41089	0.244455	NaN	NaN	NaN	NaN	NaN	NaN	924	0.00303589	0.315417	0.101845	1760.92
ST	ss715580134	GM01	51550517	2	0.486644	0.614844	NaN	NaN	NaN	NaN	NaN	NaN	924	0.00104714	0.315417	0.101845	1760.92
ST	ss715580135	GM01	51558983	2	0.168336	0.845096	NaN	NaN	NaN	NaN	NaN	NaN	924	0.000362	0.315417	0.101845	1760.92
ST	ss715580136	GM01	51564203	2	0.393429	0.674853	NaN	NaN	NaN	NaN	NaN	NaN	924	0.000847	0.315417	0.101845	1760.92
ST	ss715580137	GM01	51570091	2	1.3746	0.253462	NaN	NaN	NaN	NaN	NaN	NaN	924	0.0029578	0.315417	0.101845	1760.92
ST	ss715580138	GM01	51589803	2	0.959499	0.383468	NaN	NaN	NaN	NaN	NaN	NaN	924	0.00206461	0.315417	0.101845	1760.92
ST	ss715580139	GM01	51597474	2	0.0691521	0.93319	NaN	NaN	NaN	NaN	NaN	NaN	924	0.000149	0.315417	0.101845	1760.92
ST	ss715580140	GM01	51612186	2	0.294566	0.744925	NaN	NaN	NaN	NaN	NaN	NaN	924	0.000634	0.315417	0.101845	1760.92
ST	ss715580142	GM01	51616976	2	0.120256	0.886707	NaN	NaN	NaN	NaN	NaN	NaN	924	0.000259	0.315417	0.101845	1760.92
ST	ss715580143	GM01	51619343	2	1.37692	0.252876	NaN	NaN	NaN	NaN	NaN	NaN	924	0.0029628	0.315417	0.101845	1760.92
ST	ss715580144	GM01	51629974	2	1.17345	0.309762	NaN	NaN	NaN	NaN	NaN	NaN	924	0.00252498	0.315417	0.101845	1760.92
ST	ss715580146	GM01	51640001	2	2.08045	0.125462	NaN	NaN	NaN	NaN	NaN	NaN	924	0.00447664	0.315417	0.101845	1760.92
ST	ss715580148	GM01	51665711	2	0.690165	0.501753	NaN	NaN	NaN	NaN	NaN	NaN	924	0.00148507	0.315417	0.101845	1760.92
ST	ss715580149	GM01	51675082	1	1.10391	0.293686	NaN	NaN	NaN	NaN	NaN	NaN	924	0.00118768	0.315417	0.101845	1760.92
ST	ss715580150	GM01	51679468	2	0.419045	0.6578	NaN	NaN	NaN	NaN	NaN	NaN	924	0.000902	0.315417	0.101845	1760.92
ST	ss715580151	GM01	51681159	2	0.306036	0.736435	NaN	NaN	NaN	NaN	NaN	NaN	924	0.000659	0.315417	0.101845	1760.92
ST	ss715580152	GM01	51691145	2	0.524445	0.592061	NaN	NaN	NaN	NaN	NaN	NaN	924	0.00112848	0.315417	0.101845	1760.92
ST	ss715580153	GM01	51706358	2	0.00774575	0.992284	NaN	NaN	NaN	NaN	NaN	NaN	924	1.67e-05	0.315417	0.101845	1760.92
ST	ss715580154	GM01	51710507	2	0.292889	0.746175	NaN	NaN	NaN	NaN	NaN	NaN	924	0.00063	0.315417	0.101845	1760.92
ST	ss715580158	GM01	51717031	2	0.893155	0.409718	NaN	NaN	NaN	NaN	NaN	NaN	924	0.00192186	0.315417	0.101845	1760.92
ST	ss715580159	GM01	51720842	2	1.18979	0.304753	NaN	NaN	NaN	NaN	NaN	NaN	924	0.00256015	0.315417	0.101845	1760.92
ST	ss715580160	GM01	51732040	2	0.767699	0.464377	NaN	NaN	NaN	NaN	NaN	NaN	924	0.00165191	0.315417	0.101845	1760.92
ST	ss715580161	GM01	51740520	2	0.491012	0.612167	NaN	NaN	NaN	NaN	NaN	NaN	924	0.00105654	0.315417	0.101845	1760.92
ST	ss715580162	GM01	51742141	2	0.278644	0.756873	NaN	NaN	NaN	NaN	NaN	NaN	924	0.0006	0.315417	0.101845	1760.92
ST	ss715580163	GM01	51752899	2	1.07484	0.341783	NaN	NaN	NaN	NaN	NaN	NaN	924	0.00231279	0.315417	0.101845	1760.92
ST	ss715580165	GM01	51769619	2	1.35878	0.25749	NaN	NaN	NaN	NaN	NaN	NaN	924	0.00292377	0.315417	0.101845	1760.92
ST	ss715580166	GM01	51774753	2	1.03696	0.354947	NaN	NaN	NaN	NaN	NaN	NaN	924	0.00223128	0.315417	0.101845	1760.92
ST	ss715580167	GM01	51775991	2	1.65579	0.19151	NaN	NaN	NaN	NaN	NaN	NaN	924	0.00356288	0.315417	0.101845	1760.92
ST	ss715580169	GM01	51795714	2	2.48415	0.0839568	NaN	NaN	NaN	NaN	NaN	NaN	924	0.0053453	0.315417	0.101845	1760.92
ST	ss715580170	GM01	51797889	2	0.0966265	0.907904	NaN	NaN	NaN	NaN	NaN	NaN	924	0.000208	0.315417	0.101845	1760.92
ST	ss715580171	GM01	51814000	2	0.191776	0.825525	NaN	NaN	NaN	NaN	NaN	NaN	924	0.000413	0.315417	0.101845	1760.92
ST	ss715580173	GM01	51818840	2	1.49494	0.224807	NaN	NaN	NaN	NaN	NaN	NaN	924	0.00321676	0.315417	0.101845	1760.92
ST	ss715580174	GM01	51831198	2	0.864542	0.421587	NaN	NaN	NaN	NaN	NaN	NaN	924	0.00186029	0.315417	0.101845	1760.92
ST	ss715580177	GM01	51866528	2	0.0879908	0.915777	NaN	NaN	NaN	NaN	NaN	NaN	924	0.000189	0.315417	0.101845	1760.92
ST	ss715580180	GM01	51897032	0	NaN	NaN	NaN	NaN	NaN	NaN	NaN	NaN	924	0	0.315417	0.101845	1760.92
ST	ss715580181	GM01	51919326	2	0.953061	0.38594	NaN	NaN	NaN	NaN	NaN	NaN	924	0.00205076	0.315417	0.101845	1760.92
ST	ss715580183	GM01	51921479	2	1.28258	0.277817	NaN	NaN	NaN	NaN	NaN	NaN	924	0.00275981	0.315417	0.101845	1760.92
ST	ss715580184	GM01	51924391	2	0.19075	0.826372	NaN	NaN	NaN	NaN	NaN	NaN	924	0.00041	0.315417	0.101845	1760.92
ST	ss715580186	GM01	51936687	2	0.539757	0.583075	NaN	NaN	NaN	NaN	NaN	NaN	924	0.00116143	0.315417	0.101845	1760.92
ST	ss715580187	GM01	51961463	2	0.437354	0.645877	NaN	NaN	NaN	NaN	NaN	NaN	924	0.000941	0.315417	0.101845	1760.92
ST	ss715580188	GM01	51984719	2	0.553196	0.575301	NaN	NaN	NaN	NaN	NaN	NaN	924	0.00119035	0.315417	0.101845	1760.92
ST	ss715580192	GM01	52001286	2	0.499306	0.607117	NaN	NaN	NaN	NaN	NaN	NaN	924	0.00107439	0.315417	0.101845	1760.92
ST	ss715580198	GM01	52085421	2	1.37475	0.253423	NaN	NaN	NaN	NaN	NaN	NaN	924	0.00295813	0.315417	0.101845	1760.92
ST	ss715580200	GM01	52099074	2	0.216982	0.804986	NaN	NaN	NaN	NaN	NaN	NaN	924	0.000467	0.315417	0.101845	1760.92
ST	ss715580203	GM01	52117349	2	0.070701	0.931746	NaN	NaN	NaN	NaN	NaN	NaN	924	0.000152	0.315417	0.101845	1760.92
ST	ss715580208	GM01	52187543	2	0.582084	0.558939	NaN	NaN	NaN	NaN	NaN	NaN	924	0.00125251	0.315417	0.101845	1760.92
ST	ss715580209	GM01	52194013	0	NaN	NaN	NaN	NaN	NaN	NaN	NaN	NaN	924	0	0.315417	0.101845	1760.92
ST	ss715580210	GM01	52203006	2	0.392072	0.675768	NaN	NaN	NaN	NaN	NaN	NaN	924	0.000844	0.315417	0.101845	1760.92
ST	ss715580212	GM01	52213692	2	1.24206	0.289273	NaN	NaN	NaN	NaN	NaN	NaN	924	0.00267262	0.315417	0.101845	1760.92
ST	ss715580213	GM01	52216987	2	0.976979	0.376838	NaN	NaN	NaN	NaN	NaN	NaN	924	0.00210223	0.315417	0.101845	1760.92
ST	ss715580214	GM01	52225405	1	0.547171	0.459665	NaN	NaN	NaN	NaN	NaN	NaN	924	0.000589	0.315417	0.101845	1760.92
ST	ss715580215	GM01	52239898	2	0.928433	0.395543	NaN	NaN	NaN	NaN	NaN	NaN	924	0.00199777	0.315417	0.101845	1760.92
ST	ss715580217	GM01	52250957	2	0.415504	0.660132	NaN	NaN	NaN	NaN	NaN	NaN	924	0.000894	0.315417	0.101845	1760.92
ST	ss715580218	GM01	52255460	2	0.0242538	0.976039	NaN	NaN	NaN	NaN	NaN	NaN	924	5.22e-05	0.315417	0.101845	1760.92
ST	ss715580219	GM01	52257240	2	0.411333	0.662888	NaN	NaN	NaN	NaN	NaN	NaN	924	0.000885	0.315417	0.101845	1760.92
ST	ss715580220	GM01	52264113	2	2.41482	0.0899511	NaN	NaN	NaN	NaN	NaN	NaN	924	0.00519612	0.315417	0.101845	1760.92
ST	ss715580221	GM01	52272035	2	0.757864	0.468959	NaN	NaN	NaN	NaN	NaN	NaN	924	0.00163074	0.315417	0.101845	1760.92
ST	ss715580222	GM01	52279146	2	0.720351	0.486856	NaN	NaN	NaN	NaN	NaN	NaN	924	0.00155002	0.315417	0.101845	1760.92
ST	ss715580224	GM01	52286178	2	0.100912	0.904022	NaN	NaN	NaN	NaN	NaN	NaN	924	0.000217	0.315417	0.101845	1760.92
ST	ss715580225	GM01	52289295	2	1.16168	0.31342	NaN	NaN	NaN	NaN	NaN	NaN	924	0.00249966	0.315417	0.101845	1760.92
ST	ss715580226	GM01	52303767	2	3.31741	0.0366815	NaN	NaN	NaN	NaN	NaN	NaN	924	0.00713829	0.315417	0.101845	1760.92
ST	ss715580230	GM01	52331027	2	3.2834	0.0379416	NaN	NaN	NaN	NaN	NaN	NaN	924	0.00706509	0.315417	0.101845	1760.92
ST	ss715580232	GM01	52335362	2	4.08409	0.0171454	NaN	NaN	NaN	NaN	NaN	NaN	924	0.00878799	0.315417	0.101845	1760.92
ST	ss715580233	GM01	52348205	2	2.12523	0.119993	NaN	NaN	NaN	NaN	NaN	NaN	924	0.00457298	0.315417	0.101845	1760.92
ST	ss715580234	GM01	52354729	2	1.40012	0.247094	NaN	NaN	NaN	NaN	NaN	NaN	924	0.00301272	0.315417	0.101845	1760.92
ST	ss715580235	GM01	52368727	0	NaN	NaN	NaN	NaN	NaN	NaN	NaN	NaN	924	0	0.315417	0.101845	1760.92
ST	ss715580236	GM01	52378237	2	1.74716	0.174847	NaN	NaN	NaN	NaN	NaN	NaN	924	0.00375948	0.315417	0.101845	1760.92
ST	ss715580237	GM01	52380228	2	2.67432	0.0694911	NaN	NaN	NaN	NaN	NaN	NaN	924	0.00575449	0.315417	0.101845	1760.92
ST	ss715580238	GM01	52415832	2	1.98245	0.138321	NaN	NaN	NaN	NaN	NaN	NaN	924	0.00426576	0.315417	0.101845	1760.92
ST	ss715580241	GM01	52436627	2	3.71636	0.024689	NaN	NaN	NaN	NaN	NaN	NaN	924	0.00799673	0.315417	0.101845	1760.92
ST	ss715580243	GM01	52450797	2	1.74626	0.175004	NaN	NaN	NaN	NaN	NaN	NaN	924	0.00375754	0.315417	0.101845	1760.92
ST	ss715580244	GM01	52454421	2	1.72521	0.178712	NaN	NaN	NaN	NaN	NaN	NaN	924	0.00371225	0.315417	0.101845	1760.92
ST	ss715580245	GM01	52462668	2	1.43662	0.238264	NaN	NaN	NaN	NaN	NaN	NaN	924	0.00309127	0.315417	0.101845	1760.92
ST	ss715580246	GM01	52470297	2	2.42272	0.0892466	NaN	NaN	NaN	NaN	NaN	NaN	924	0.00521312	0.315417	0.101845	1760.92
ST	ss715580247	GM01	52472343	2	2.72467	0.0660982	NaN	NaN	NaN	NaN	NaN	NaN	924	0.00586284	0.315417	0.101845	1760.92
ST	ss715580250	GM01	52499700	2	0.27536	0.759361	NaN	NaN	NaN	NaN	NaN	NaN	924	0.000593	0.315417	0.101845	1760.92
ST	ss715580251	GM01	52515226	2	0.0396734	0.961105	NaN	NaN	NaN	NaN	NaN	NaN	924	8.54e-05	0.315417	0.101845	1760.92
ST	ss715580252	GM01	52516801	2	0.125391	0.882167	NaN	NaN	NaN	NaN	NaN	NaN	924	0.00027	0.315417	0.101845	1760.92
ST	ss715580253	GM01	52522239	2	0.023462	0.976812	NaN	NaN	NaN	NaN	NaN	NaN	924	5.05e-05	0.315417	0.101845	1760.92
ST	ss715580254	GM01	52523807	2	0.124187	0.88323	NaN	NaN	NaN	NaN	NaN	NaN	924	0.000267	0.315417	0.101845	1760.92
ST	ss715580255	GM01	52527335	2	0.200646	0.818238	NaN	NaN	NaN	NaN	NaN	NaN	924	0.000432	0.315417	0.101845	1760.92
ST	ss715580256	GM01	52529357	2	0.25582	0.774336	NaN	NaN	NaN	NaN	NaN	NaN	924	0.00055	0.315417	0.101845	1760.92
ST	ss715580257	GM01	52533159	2	0.946833	0.388346	NaN	NaN	NaN	NaN	NaN	NaN	924	0.00203736	0.315417	0.101845	1760.92
ST	ss715580258	GM01	52546368	2	0.741568	0.476652	NaN	NaN	NaN	NaN	NaN	NaN	924	0.00159568	0.315417	0.101845	1760.92
ST	ss715580259	GM01	52563338	2	0.233249	0.792003	NaN	NaN	NaN	NaN	NaN	NaN	924	0.000502	0.315417	0.101845	1760.92
ST	ss715580260	GM01	52577562	2	0.359599	0.698054	NaN	NaN	NaN	NaN	NaN	NaN	924	0.000774	0.315417	0.101845	1760.92
ST	ss715580261	GM01	52584479	2	0.389932	0.677215	NaN	NaN	NaN	NaN	NaN	NaN	924	0.000839	0.315417	0.101845	1760.92
ST	ss715580262	GM01	52586216	2	0.249581	0.77918	NaN	NaN	NaN	NaN	NaN	NaN	924	0.000537	0.315417	0.101845	1760.92
ST	ss715580263	GM01	52592295	2	0.622875	0.536626	NaN	NaN	NaN	NaN	NaN	NaN	924	0.00134028	0.315417	0.101845	1760.92
ST	ss715580265	GM01	52595378	2	0.463514	0.629216	NaN	NaN	NaN	NaN	NaN	NaN	924	0.000997	0.315417	0.101845	1760.92
ST	ss715580266	GM01	52598322	2	0.984056	0.374186	NaN	NaN	NaN	NaN	NaN	NaN	924	0.00211745	0.315417	0.101845	1760.92
ST	ss715580267	GM01	52603506	2	0.475622	0.621652	NaN	NaN	NaN	NaN	NaN	NaN	924	0.00102342	0.315417	0.101845	1760.92
ST	ss715580268	GM01	52606268	2	0.415541	0.660107	NaN	NaN	NaN	NaN	NaN	NaN	924	0.000894	0.315417	0.101845	1760.92
ST	ss715580269	GM01	52608568	2	1.19112	0.30435	NaN	NaN	NaN	NaN	NaN	NaN	924	0.00256301	0.315417	0.101845	1760.92
ST	ss715580271	GM01	52621724	2	0.554429	0.574592	NaN	NaN	NaN	NaN	NaN	NaN	924	0.001193	0.315417	0.101845	1760.92
ST	ss715580272	GM01	52626202	2	0.375382	0.687132	NaN	NaN	NaN	NaN	NaN	NaN	924	0.000808	0.315417	0.101845	1760.92
ST	ss715580273	GM01	52638432	2	0.943881	0.389492	NaN	NaN	NaN	NaN	NaN	NaN	924	0.00203101	0.315417	0.101845	1760.92
ST	ss715580274	GM01	52641171	2	0.396101	0.673054	NaN	NaN	NaN	NaN	NaN	NaN	924	0.000852	0.315417	0.101845	1760.92
ST	ss715580275	GM01	52644641	2	0.701693	0.496011	NaN	NaN	NaN	NaN	NaN	NaN	924	0.00150988	0.315417	0.101845	1760.92
ST	ss715580276	GM01	52652130	2	0.650206	0.522178	NaN	NaN	NaN	NaN	NaN	NaN	924	0.00139909	0.315417	0.101845	1760.92
ST	ss715580279	GM01	52689452	2	1.19435	0.303372	NaN	NaN	NaN	NaN	NaN	NaN	924	0.00256995	0.315417	0.101845	1760.92
ST	ss715580281	GM01	52700776	2	1.0877	0.337423	NaN	NaN	NaN	NaN	NaN	NaN	924	0.00234048	0.315417	0.101845	1760.92
ST	ss715580282	GM01	52702147	2	1.12949	0.323646	NaN	NaN	NaN	NaN	NaN	NaN	924	0.0024304	0.315417	0.101845	1760.92
ST	ss715580283	GM01	52704862	2	1.08062	0.339818	NaN	NaN	NaN	NaN	NaN	NaN	924	0.00232523	0.315417	0.101845	1760.92
ST	ss715580284	GM01	52705825	2	0.61363	0.541604	NaN	NaN	NaN	NaN	NaN	NaN	924	0.00132039	0.315417	0.101845	1760.92
ST	ss715580286	GM01	52709897	2	0.107495	0.898092	NaN	NaN	NaN	NaN	NaN	NaN	924	0.000231	0.315417	0.101845	1760.92
ST	ss715580288	GM01	52715912	2	0.426265	0.653073	NaN	NaN	NaN	NaN	NaN	NaN	924	0.000917	0.315417	0.101845	1760.92
ST	ss715580289	GM01	52718978	2	0.704293	0.494725	NaN	NaN	NaN	NaN	NaN	NaN	924	0.00151547	0.315417	0.101845	1760.92
ST	ss715580290	GM01	52721254	2	0.377532	0.685657	NaN	NaN	NaN	NaN	NaN	NaN	924	0.000812	0.315417	0.101845	1760.92
ST	ss715580291	GM01	52725030	2	0.0528309	0.948543	NaN	NaN	NaN	NaN	NaN	NaN	924	0.000114	0.315417	0.101845	1760.92
ST	ss715580292	GM01	52728689	2	0.774251	0.46135	NaN	NaN	NaN	NaN	NaN	NaN	924	0.001666	0.315417	0.101845	1760.92
ST	ss715580294	GM01	52730539	2	0.585841	0.556845	NaN	NaN	NaN	NaN	NaN	NaN	924	0.00126059	0.315417	0.101845	1760.92
ST	ss715580295	GM01	52740268	2	0.17196	0.84204	NaN	NaN	NaN	NaN	NaN	NaN	924	0.00037	0.315417	0.101845	1760.92
ST	ss715580298	GM01	52743141	2	0.0239021	0.976382	NaN	NaN	NaN	NaN	NaN	NaN	924	5.14e-05	0.315417	0.101845	1760.92
ST	ss715580299	GM01	52747631	2	0.210964	0.809843	NaN	NaN	NaN	NaN	NaN	NaN	924	0.000454	0.315417	0.101845	1760.92
ST	ss715580300	GM01	52748766	2	0.585854	0.556838	NaN	NaN	NaN	NaN	NaN	NaN	924	0.00126062	0.315417	0.101845	1760.92
ST	ss715580301	GM01	52754700	2	0.0570532	0.944547	NaN	NaN	NaN	NaN	NaN	NaN	924	0.000123	0.315417	0.101845	1760.92
ST	ss715580302	GM01	52755734	2	0.0856312	0.91794	NaN	NaN	NaN	NaN	NaN	NaN	924	0.000184	0.315417	0.101845	1760.92
ST	ss715580303	GM01	52762411	2	0.179413	0.83579	NaN	NaN	NaN	NaN	NaN	NaN	924	0.000386	0.315417	0.101845	1760.92
ST	ss715580304	GM01	52764883	2	0.192425	0.824989	NaN	NaN	NaN	NaN	NaN	NaN	924	0.000414	0.315417	0.101845	1760.92
ST	ss715580305	GM01	52765808	2	0.278815	0.756744	NaN	NaN	NaN	NaN	NaN	NaN	924	0.0006	0.315417	0.101845	1760.92
ST	ss715580306	GM01	52770050	2	0.348909	0.705551	NaN	NaN	NaN	NaN	NaN	NaN	924	0.000751	0.315417	0.101845	1760.92
ST	ss715580307	GM01	52777403	2	0.338506	0.712923	NaN	NaN	NaN	NaN	NaN	NaN	924	0.000728	0.315417	0.101845	1760.92
ST	ss715580308	GM01	52785677	1	0.049849	0.823376	NaN	NaN	NaN	NaN	NaN	NaN	924	5.36e-05	0.315417	0.101845	1760.92
ST	ss715580310	GM01	52806626	2	0.149898	0.860817	NaN	NaN	NaN	NaN	NaN	NaN	924	0.000323	0.315417	0.101845	1760.92
ST	ss715580311	GM01	52811087	2	0.354594	0.701554	NaN	NaN	NaN	NaN	NaN	NaN	924	0.000763	0.315417	0.101845	1760.92
ST	ss715580312	GM01	52819616	2	0.141033	0.86848	NaN	NaN	NaN	NaN	NaN	NaN	924	0.000303	0.315417	0.101845	1760.92
ST	ss715580314	GM01	52833754	2	1.81831	0.162884	NaN	NaN	NaN	NaN	NaN	NaN	924	0.00391257	0.315417	0.101845	1760.92
ST	ss715580315	GM01	52844384	2	1.32196	0.26712	NaN	NaN	NaN	NaN	NaN	NaN	924	0.00284454	0.315417	0.101845	1760.92
ST	ss715580316	GM01	52847627	2	3.45479	0.0320055	NaN	NaN	NaN	NaN	NaN	NaN	924	0.00743388	0.315417	0.101845	1760.92
ST	ss715580320	GM01	52921062	0	NaN	NaN	NaN	NaN	NaN	NaN	NaN	NaN	924	0	0.315417	0.101845	1760.92
ST	ss715580322	GM01	52952824	2	0.634755	0.530298	NaN	NaN	NaN	NaN	NaN	NaN	924	0.00136584	0.315417	0.101845	1760.92
ST	ss715580325	GM01	52989334	2	0.176017	0.838632	NaN	NaN	NaN	NaN	NaN	NaN	924	0.000379	0.315417	0.101845	1760.92
ST	ss715580326	GM01	52995118	2	0.00725741	0.992769	NaN	NaN	NaN	NaN	NaN	NaN	924	1.56e-05	0.315417	0.101845	1760.92
ST	ss715580329	GM01	53033894	2	0.624058	0.535993	NaN	NaN	NaN	NaN	NaN	NaN	924	0.00134282	0.315417	0.101845	1760.92
ST	ss715580330	GM01	53035094	0	NaN	NaN	NaN	NaN	NaN	NaN	NaN	NaN	924	0	0.315417	0.101845	1760.92
ST	ss715580331	GM01	53041644	2	0.214344	0.807111	NaN	NaN	NaN	NaN	NaN	NaN	924	0.000461	0.315417	0.101845	1760.92
ST	ss715580335	GM01	53065797	2	0.503986	0.604285	NaN	NaN	NaN	NaN	NaN	NaN	924	0.00108446	0.315417	0.101845	1760.92
ST	ss715580336	GM01	53067596	2	0.788595	0.45479	NaN	NaN	NaN	NaN	NaN	NaN	924	0.00169687	0.315417	0.101845	1760.92
ST	ss715580337	GM01	53074367	2	0.658863	0.517684	NaN	NaN	NaN	NaN	NaN	NaN	924	0.00141772	0.315417	0.101845	1760.92
ST	ss715580338	GM01	53076452	2	1.59571	0.203326	NaN	NaN	NaN	NaN	NaN	NaN	924	0.0034336	0.315417	0.101845	1760.92
ST	ss715580339	GM01	53105494	2	2.05777	0.128327	NaN	NaN	NaN	NaN	NaN	NaN	924	0.00442783	0.315417	0.101845	1760.92
ST	ss715580340	GM01	53124211	2	1.75613	0.173291	NaN	NaN	NaN	NaN	NaN	NaN	924	0.00377878	0.315417	0.101845	1760.92
ST	ss715580342	GM01	53136582	2	0.0714566	0.931042	NaN	NaN	NaN	NaN	NaN	NaN	924	0.000154	0.315417	0.101845	1760.92
ST	ss715580343	GM01	53141084	2	1.03095	0.357082	NaN	NaN	NaN	NaN	NaN	NaN	924	0.00221835	0.315417	0.101845	1760.92
ST	ss715580344	GM01	53151056	2	0.417172	0.659033	NaN	NaN	NaN	NaN	NaN	NaN	924	0.000898	0.315417	0.101845	1760.92
ST	ss715580345	GM01	53187971	2	0.320133	0.726134	NaN	NaN	NaN	NaN	NaN	NaN	924	0.000689	0.315417	0.101845	1760.92
ST	ss715580347	GM01	53221788	2	0.0417775	0.959085	NaN	NaN	NaN	NaN	NaN	NaN	924	8.99e-05	0.315417	0.101845	1760.92
ST	ss715580350	GM01	53273430	2	0.0580951	0.943564	NaN	NaN	NaN	NaN	NaN	NaN	924	0.000125	0.315417	0.101845	1760.92
ST	ss715580352	GM01	53286687	0	NaN	NaN	NaN	NaN	NaN	NaN	NaN	NaN	924	0	0.315417	0.101845	1760.92
ST	ss715580353	GM01	53287815	2	0.560473	0.571134	NaN	NaN	NaN	NaN	NaN	NaN	924	0.001206	0.315417	0.101845	1760.92
ST	ss715580355	GM01	53302725	1	0.0935657	0.759761	NaN	NaN	NaN	NaN	NaN	NaN	924	0.000101	0.315417	0.101845	1760.92
ST	ss715580358	GM01	53335309	2	0.97429	0.37785	NaN	NaN	NaN	NaN	NaN	NaN	924	0.00209644	0.315417	0.101845	1760.92
ST	ss715580359	GM01	53353242	2	4.0418	0.0178794	NaN	NaN	NaN	NaN	NaN	NaN	924	0.00869698	0.315417	0.101845	1760.92
ST	ss715580361	GM01	53378518	2	0.0653763	0.936719	NaN	NaN	NaN	NaN	NaN	NaN	924	0.000141	0.315417	0.101845	1760.92
ST	ss715580363	GM01	53420461	2	1.23088	0.292518	NaN	NaN	NaN	NaN	NaN	NaN	924	0.00264856	0.315417	0.101845	1760.92
ST	ss715580365	GM01	53425171	2	1.71657	0.180258	NaN	NaN	NaN	NaN	NaN	NaN	924	0.00369364	0.315417	0.101845	1760.92
ST	ss715580366	GM01	53427474	2	0.587404	0.555977	NaN	NaN	NaN	NaN	NaN	NaN	924	0.00126395	0.315417	0.101845	1760.92
ST	ss715580367	GM01	53436407	2	0.265006	0.76726	NaN	NaN	NaN	NaN	NaN	NaN	924	0.00057	0.315417	0.101845	1760.92
ST	ss715580368	GM01	53455419	2	0.127493	0.880315	NaN	NaN	NaN	NaN	NaN	NaN	924	0.000274	0.315417	0.101845	1760.92
ST	ss715580370	GM01	53471377	2	0.54162	0.581991	NaN	NaN	NaN	NaN	NaN	NaN	924	0.00116544	0.315417	0.101845	1760.92
ST	ss715580371	GM01	53472972	2	0.752587	0.471436	NaN	NaN	NaN	NaN	NaN	NaN	924	0.00161939	0.315417	0.101845	1760.92
ST	ss715580376	GM01	53518575	2	1.00553	0.366253	NaN	NaN	NaN	NaN	NaN	NaN	924	0.00216366	0.315417	0.101845	1760.92
ST	ss715580377	GM01	53521245	2	1.40913	0.244883	NaN	NaN	NaN	NaN	NaN	NaN	924	0.00303212	0.315417	0.101845	1760.92
ST	ss715580379	GM01	53527381	2	0.212793	0.808364	NaN	NaN	NaN	NaN	NaN	NaN	924	0.000458	0.315417	0.101845	1760.92
ST	ss715580380	GM01	53546385	2	0.0742537	0.928442	NaN	NaN	NaN	NaN	NaN	NaN	924	0.00016	0.315417	0.101845	1760.92
ST	ss715580381	GM01	53551848	2	0.9113	0.402365	NaN	NaN	NaN	NaN	NaN	NaN	924	0.0019609	0.315417	0.101845	1760.92
ST	ss715580382	GM01	53554871	2	0.950766	0.386825	NaN	NaN	NaN	NaN	NaN	NaN	924	0.00204582	0.315417	0.101845	1760.92
ST	ss715580387	GM01	53584068	2	0.204915	0.814754	NaN	NaN	NaN	NaN	NaN	NaN	924	0.000441	0.315417	0.101845	1760.92
ST	ss715580388	GM01	53585708	2	0.201157	0.81782	NaN	NaN	NaN	NaN	NaN	NaN	924	0.000433	0.315417	0.101845	1760.92
ST	ss715580389	GM01	53595299	2	0.186762	0.829673	NaN	NaN	NaN	NaN	NaN	NaN	924	0.000402	0.315417	0.101845	1760.92
ST	ss715580390	GM01	53602631	2	0.248229	0.780234	NaN	NaN	NaN	NaN	NaN	NaN	924	0.000534	0.315417	0.101845	1760.92
ST	ss715580391	GM01	53610730	2	0.370272	0.69065	NaN	NaN	NaN	NaN	NaN	NaN	924	0.000797	0.315417	0.101845	1760.92
ST	ss715580395	GM01	53623512	2	0.816047	0.442497	NaN	NaN	NaN	NaN	NaN	NaN	924	0.00175594	0.315417	0.101845	1760.92
ST	ss715580396	GM01	53628534	2	0.00168018	0.998321	NaN	NaN	NaN	NaN	NaN	NaN	924	3.62e-06	0.315417	0.101845	1760.92
ST	ss715580397	GM01	53674391	1	0.0126285	0.910549	NaN	NaN	NaN	NaN	NaN	NaN	924	1.36e-05	0.315417	0.101845	1760.92
ST	ss715580398	GM01	53676926	2	0.0021357	0.997867	NaN	NaN	NaN	NaN	NaN	NaN	924	4.6e-06	0.315417	0.101845	1760.92
ST	ss715580399	GM01	53679674	2	0.419341	0.657606	NaN	NaN	NaN	NaN	NaN	NaN	924	0.000902	0.315417	0.101845	1760.92
ST	ss715580400	GM01	53700697	2	0.0793448	0.923728	NaN	NaN	NaN	NaN	NaN	NaN	924	0.000171	0.315417	0.101845	1760.92
ST	ss715580401	GM01	53706792	2	0.493893	0.610408	NaN	NaN	NaN	NaN	NaN	NaN	924	0.00106274	0.315417	0.101845	1760.92
ST	ss715580402	GM01	53717789	2	0.0083848	0.99165	NaN	NaN	NaN	NaN	NaN	NaN	924	1.8e-05	0.315417	0.101845	1760.92
ST	ss715580403	GM01	53719356	2	0.363135	0.695592	NaN	NaN	NaN	NaN	NaN	NaN	924	0.000781	0.315417	0.101845	1760.92
ST	ss715580404	GM01	53721269	2	0.669683	0.512121	NaN	NaN	NaN	NaN	NaN	NaN	924	0.001441	0.315417	0.101845	1760.92
ST	ss715580406	GM01	53726509	2	1.20582	0.299919	NaN	NaN	NaN	NaN	NaN	NaN	924	0.00259465	0.315417	0.101845	1760.92
ST	ss715580408	GM01	53732075	2	0.0236849	0.976594	NaN	NaN	NaN	NaN	NaN	NaN	924	5.1e-05	0.315417	0.101845	1760.92
ST	ss715580409	GM01	53738746	2	0.0933878	0.910849	NaN	NaN	NaN	NaN	NaN	NaN	924	0.000201	0.315417	0.101845	1760.92
ST	ss715580410	GM01	53741276	2	0.139668	0.869665	NaN	NaN	NaN	NaN	NaN	NaN	924	0.000301	0.315417	0.101845	1760.92
ST	ss715580411	GM01	53748565	2	0.74104	0.476903	NaN	NaN	NaN	NaN	NaN	NaN	924	0.00159454	0.315417	0.101845	1760.92
ST	ss715580413	GM01	53771650	2	0.0239145	0.97637	NaN	NaN	NaN	NaN	NaN	NaN	924	5.15e-05	0.315417	0.101845	1760.92
ST	ss715580414	GM01	53772821	2	0.359213	0.698323	NaN	NaN	NaN	NaN	NaN	NaN	924	0.000773	0.315417	0.101845	1760.92
ST	ss715580416	GM01	53780960	2	1.09545	0.334825	NaN	NaN	NaN	NaN	NaN	NaN	924	0.00235715	0.315417	0.101845	1760.92
ST	ss715580417	GM01	53786562	2	0.680704	0.506516	NaN	NaN	NaN	NaN	NaN	NaN	924	0.00146471	0.315417	0.101845	1760.92
ST	ss715580421	GM01	53841983	2	1.66756	0.189278	NaN	NaN	NaN	NaN	NaN	NaN	924	0.00358819	0.315417	0.101845	1760.92
ST	ss715580422	GM01	53877356	2	2.4131	0.0901047	NaN	NaN	NaN	NaN	NaN	NaN	924	0.00519242	0.315417	0.101845	1760.92
ST	ss715580424	GM01	53922031	2	0.470942	0.624565	NaN	NaN	NaN	NaN	NaN	NaN	924	0.00101335	0.315417	0.101845	1760.92
ST	ss715580426	GM01	54004529	2	0.138032	0.871089	NaN	NaN	NaN	NaN	NaN	NaN	924	0.000297	0.315417	0.101845	1760.92
ST	ss715580427	GM01	54014967	2	0.544424	0.580363	NaN	NaN	NaN	NaN	NaN	NaN	924	0.00117147	0.315417	0.101845	1760.92
ST	ss715580429	GM01	54058971	2	1.56231	0.210208	NaN	NaN	NaN	NaN	NaN	NaN	924	0.00336172	0.315417	0.101845	1760.92
ST	ss715580430	GM01	54069424	2	0.113659	0.892575	NaN	NaN	NaN	NaN	NaN	NaN	924	0.000245	0.315417	0.101845	1760.92
ST	ss715580431	GM01	54122499	2	1.65495	0.191671	NaN	NaN	NaN	NaN	NaN	NaN	924	0.00356106	0.315417	0.101845	1760.92
ST	ss715580433	GM01	54124995	2	1.99502	0.136601	NaN	NaN	NaN	NaN	NaN	NaN	924	0.0042928	0.315417	0.101845	1760.92
ST	ss715580434	GM01	54127023	2	1.49992	0.223695	NaN	NaN	NaN	NaN	NaN	NaN	924	0.00322746	0.315417	0.101845	1760.92
ST	ss715580436	GM01	54130810	2	0.391267	0.676312	NaN	NaN	NaN	NaN	NaN	NaN	924	0.000842	0.315417	0.101845	1760.92
ST	ss715580438	GM01	54144811	2	1.71973	0.179691	NaN	NaN	NaN	NaN	NaN	NaN	924	0.00370045	0.315417	0.101845	1760.92
ST	ss715580441	GM01	54163451	2	1.25092	0.286729	NaN	NaN	NaN	NaN	NaN	NaN	924	0.00269168	0.315417	0.101845	1760.92
ST	ss715580442	GM01	54226797	1	0.038002	0.845482	NaN	NaN	NaN	NaN	NaN	NaN	924	4.09e-05	0.315417	0.101845	1760.92
ST	ss715580443	GM01	54250600	2	0.0591603	0.942559	NaN	NaN	NaN	NaN	NaN	NaN	924	0.000127	0.315417	0.101845	1760.92
ST	ss715580444	GM01	54357538	2	3.11357	0.0449117	NaN	NaN	NaN	NaN	NaN	NaN	924	0.00669966	0.315417	0.101845	1760.92
ST	ss715580445	GM01	54395782	1	1.02015	0.31275	NaN	NaN	NaN	NaN	NaN	NaN	924	0.00109756	0.315417	0.101845	1760.92
ST	ss715580447	GM01	54424432	1	0.712777	0.398743	NaN	NaN	NaN	NaN	NaN	NaN	924	0.000767	0.315417	0.101845	1760.92
ST	ss715580448	GM01	54444658	2	0.715395	0.489271	NaN	NaN	NaN	NaN	NaN	NaN	924	0.00153936	0.315417	0.101845	1760.92
ST	ss715580449	GM01	54476175	1	0.851969	0.356238	NaN	NaN	NaN	NaN	NaN	NaN	924	0.000917	0.315417	0.101845	1760.92
ST	ss715580450	GM01	54479210	2	0.800223	0.449542	NaN	NaN	NaN	NaN	NaN	NaN	924	0.00172189	0.315417	0.101845	1760.92
ST	ss715580452	GM01	54503901	2	0.430583	0.650261	NaN	NaN	NaN	NaN	NaN	NaN	924	0.000927	0.315417	0.101845	1760.92
ST	ss715580453	GM01	54506508	2	0.178068	0.836914	NaN	NaN	NaN	NaN	NaN	NaN	924	0.000383	0.315417	0.101845	1760.92
ST	ss715580454	GM01	54507724	2	1.26262	0.283403	NaN	NaN	NaN	NaN	NaN	NaN	924	0.00271685	0.315417	0.101845	1760.92
ST	ss715580455	GM01	54516056	2	1.12687	0.324495	NaN	NaN	NaN	NaN	NaN	NaN	924	0.00242475	0.315417	0.101845	1760.92
ST	ss715580457	GM01	54531238	2	0.490107	0.612721	NaN	NaN	NaN	NaN	NaN	NaN	924	0.00105459	0.315417	0.101845	1760.92
ST	ss715580458	GM01	54584027	2	0.117707	0.88897	NaN	NaN	NaN	NaN	NaN	NaN	924	0.000253	0.315417	0.101845	1760.92
ST	ss715580460	GM01	54621259	2	2.34624	0.0963024	NaN	NaN	NaN	NaN	NaN	NaN	924	0.00504855	0.315417	0.101845	1760.92
ST	ss715580461	GM01	54637046	2	0.785365	0.45626	NaN	NaN	NaN	NaN	NaN	NaN	924	0.00168992	0.315417	0.101845	1760.92
ST	ss715580462	GM01	54647796	2	0.00403214	0.995976	NaN	NaN	NaN	NaN	NaN	NaN	924	8.68e-06	0.315417	0.101845	1760.92
ST	ss715580463	GM01	54669868	2	0.691704	0.500983	NaN	NaN	NaN	NaN	NaN	NaN	924	0.00148838	0.315417	0.101845	1760.92
ST	ss715580464	GM01	54681333	2	1.16682	0.311817	NaN	NaN	NaN	NaN	NaN	NaN	924	0.00251071	0.315417	0.101845	1760.92
ST	ss715580465	GM01	54685406	2	1.21195	0.298091	NaN	NaN	NaN	NaN	NaN	NaN	924	0.00260784	0.315417	0.101845	1760.92
ST	ss715580466	GM01	54688800	2	0.422933	0.65525	NaN	NaN	NaN	NaN	NaN	NaN	924	0.00091	0.315417	0.101845	1760.92
ST	ss715580468	GM01	54698255	2	0.128463	0.879462	NaN	NaN	NaN	NaN	NaN	NaN	924	0.000276	0.315417	0.101845	1760.92
ST	ss715580471	GM01	54716878	2	1.9457	0.143477	NaN	NaN	NaN	NaN	NaN	NaN	924	0.00418667	0.315417	0.101845	1760.92
ST	ss715580472	GM01	54741695	2	2.36726	0.0943096	NaN	NaN	NaN	NaN	NaN	NaN	924	0.00509377	0.315417	0.101845	1760.92
ST	ss715580473	GM01	54747611	2	1.6918	0.184762	NaN	NaN	NaN	NaN	NaN	NaN	924	0.00364035	0.315417	0.101845	1760.92
ST	ss715580474	GM01	54750659	2	1.31855	0.26803	NaN	NaN	NaN	NaN	NaN	NaN	924	0.0028372	0.315417	0.101845	1760.92
ST	ss715580475	GM01	54752518	2	0.358561	0.698779	NaN	NaN	NaN	NaN	NaN	NaN	924	0.000772	0.315417	0.101845	1760.92
ST	ss715580477	GM01	54761561	2	0.984478	0.374028	NaN	NaN	NaN	NaN	NaN	NaN	924	0.00211836	0.315417	0.101845	1760.92
ST	ss715580478	GM01	54764564	1	2.1671	0.141335	NaN	NaN	NaN	NaN	NaN	NaN	924	0.00233154	0.315417	0.101845	1760.92
ST	ss715580479	GM01	54771092	2	2.89382	0.0558693	NaN	NaN	NaN	NaN	NaN	NaN	924	0.00622682	0.315417	0.101845	1760.92
ST	ss715580480	GM01	54773158	0	NaN	NaN	NaN	NaN	NaN	NaN	NaN	NaN	924	0	0.315417	0.101845	1760.92
ST	ss715580481	GM01	54776105	2	0.991355	0.37147	NaN	NaN	NaN	NaN	NaN	NaN	924	0.00213316	0.315417	0.101845	1760.92
ST	ss715580489	GM01	54809451	2	0.449729	0.637942	NaN	NaN	NaN	NaN	NaN	NaN	924	0.000968	0.315417	0.101845	1760.92
ST	ss715580490	GM01	54813102	2	0.731599	0.481419	NaN	NaN	NaN	NaN	NaN	NaN	924	0.00157423	0.315417	0.101845	1760.92
ST	ss715580492	GM01	54822890	2	2.47427	0.0847861	NaN	NaN	NaN	NaN	NaN	NaN	924	0.00532404	0.315417	0.101845	1760.92
ST	ss715580493	GM01	54839198	2	0.0958817	0.908581	NaN	NaN	NaN	NaN	NaN	NaN	924	0.000206	0.315417	0.101845	1760.92
ST	ss715580495	GM01	54850354	2	0.133903	0.874692	NaN	NaN	NaN	NaN	NaN	NaN	924	0.000288	0.315417	0.101845	1760.92
ST	ss715580496	GM01	54870460	2	0.225134	0.798453	NaN	NaN	NaN	NaN	NaN	NaN	924	0.000484	0.315417	0.101845	1760.92
ST	ss715580497	GM01	54873143	1	0.013433	0.907757	NaN	NaN	NaN	NaN	NaN	NaN	924	1.45e-05	0.315417	0.101845	1760.92
ST	ss715580498	GM01	54890092	2	0.666812	0.513591	NaN	NaN	NaN	NaN	NaN	NaN	924	0.00143482	0.315417	0.101845	1760.92
ST	ss715580499	GM01	54891154	2	0.89831	0.407615	NaN	NaN	NaN	NaN	NaN	NaN	924	0.00193295	0.315417	0.101845	1760.92
ST	ss715580500	GM01	54894491	2	0.304572	0.737513	NaN	NaN	NaN	NaN	NaN	NaN	924	0.000655	0.315417	0.101845	1760.92
ST	ss715580501	GM01	54896236	2	0.197952	0.820444	NaN	NaN	NaN	NaN	NaN	NaN	924	0.000426	0.315417	0.101845	1760.92
ST	ss715580502	GM01	54902036	2	0.0644505	0.937587	NaN	NaN	NaN	NaN	NaN	NaN	924	0.000139	0.315417	0.101845	1760.92
ST	ss715580504	GM01	54913050	2	0.207857	0.812362	NaN	NaN	NaN	NaN	NaN	NaN	924	0.000447	0.315417	0.101845	1760.92
ST	ss715580505	GM01	54922266	2	0.525988	0.591149	NaN	NaN	NaN	NaN	NaN	NaN	924	0.0011318	0.315417	0.101845	1760.92
ST	ss715580506	GM01	54932789	2	0.0994015	0.905389	NaN	NaN	NaN	NaN	NaN	NaN	924	0.000214	0.315417	0.101845	1760.92
ST	ss715580507	GM01	54933861	2	0.379226	0.684498	NaN	NaN	NaN	NaN	NaN	NaN	924	0.000816	0.315417	0.101845	1760.92
ST	ss715580508	GM01	54944509	2	0.222074	0.800899	NaN	NaN	NaN	NaN	NaN	NaN	924	0.000478	0.315417	0.101845	1760.92
ST	ss715580510	GM01	54979963	2	0.471069	0.624485	NaN	NaN	NaN	NaN	NaN	NaN	924	0.00101363	0.315417	0.101845	1760.92
ST	ss715580511	GM01	54984547	2	0.492168	0.611461	NaN	NaN	NaN	NaN	NaN	NaN	924	0.00105903	0.315417	0.101845	1760.92
ST	ss715580512	GM01	54985511	2	0.746355	0.474379	NaN	NaN	NaN	NaN	NaN	NaN	924	0.00160598	0.315417	0.101845	1760.92
ST	ss715580513	GM01	54995177	2	0.230633	0.794077	NaN	NaN	NaN	NaN	NaN	NaN	924	0.000496	0.315417	0.101845	1760.92
ST	ss715580514	GM01	54999659	2	0.369561	0.691141	NaN	NaN	NaN	NaN	NaN	NaN	924	0.000795	0.315417	0.101845	1760.92
ST	ss715580515	GM01	55004097	2	1.30332	0.27213	NaN	NaN	NaN	NaN	NaN	NaN	924	0.00280444	0.315417	0.101845	1760.92
ST	ss715580518	GM01	55031991	2	0.115141	0.891254	NaN	NaN	NaN	NaN	NaN	NaN	924	0.000248	0.315417	0.101845	1760.92
ST	ss715580519	GM01	55042294	2	0.471838	0.624005	NaN	NaN	NaN	NaN	NaN	NaN	924	0.00101528	0.315417	0.101845	1760.92
ST	ss715580522	GM01	55064661	2	0.741142	0.476855	NaN	NaN	NaN	NaN	NaN	NaN	924	0.00159476	0.315417	0.101845	1760.92
ST	ss715580523	GM01	55079646	2	0.539987	0.582941	NaN	NaN	NaN	NaN	NaN	NaN	924	0.00116192	0.315417	0.101845	1760.92
ST	ss715580524	GM01	55086518	2	0.0217739	0.978462	NaN	NaN	NaN	NaN	NaN	NaN	924	4.69e-05	0.315417	0.101845	1760.92
ST	ss715580527	GM01	55121163	2	0.0646237	0.937424	NaN	NaN	NaN	NaN	NaN	NaN	924	0.000139	0.315417	0.101845	1760.92
ST	ss715580528	GM01	55123123	2	0.0459571	0.955085	NaN	NaN	NaN	NaN	NaN	NaN	924	9.89e-05	0.315417	0.101845	1760.92
ST	ss715580529	GM01	55129174	2	0.399938	0.670478	NaN	NaN	NaN	NaN	NaN	NaN	924	0.000861	0.315417	0.101845	1760.92
ST	ss715580530	GM01	55131693	2	1.23116	0.292435	NaN	NaN	NaN	NaN	NaN	NaN	924	0.00264917	0.315417	0.101845	1760.92
ST	ss715580531	GM01	55149766	2	0.723803	0.485181	NaN	NaN	NaN	NaN	NaN	NaN	924	0.00155745	0.315417	0.101845	1760.92
ST	ss715580532	GM01	55150806	2	1.72327	0.179059	NaN	NaN	NaN	NaN	NaN	NaN	924	0.00370806	0.315417	0.101845	1760.92
ST	ss715580536	GM01	55158751	2	0.241832	0.785238	NaN	NaN	NaN	NaN	NaN	NaN	924	0.00052	0.315417	0.101845	1760.92
ST	ss715580537	GM01	55163470	2	1.14055	0.320095	NaN	NaN	NaN	NaN	NaN	NaN	924	0.0024542	0.315417	0.101845	1760.92
ST	ss715580538	GM01	55177993	2	0.644374	0.525229	NaN	NaN	NaN	NaN	NaN	NaN	924	0.00138654	0.315417	0.101845	1760.92
ST	ss715580539	GM01	55182443	2	0.551464	0.576296	NaN	NaN	NaN	NaN	NaN	NaN	924	0.00118662	0.315417	0.101845	1760.92
ST	ss715580541	GM01	55194325	2	0.0876673	0.916073	NaN	NaN	NaN	NaN	NaN	NaN	924	0.000189	0.315417	0.101845	1760.92
ST	ss715580543	GM01	55211959	2	1.03215	0.356653	NaN	NaN	NaN	NaN	NaN	NaN	924	0.00222094	0.315417	0.101845	1760.92
ST	ss715580544	GM01	55218436	2	1.36418	0.256108	NaN	NaN	NaN	NaN	NaN	NaN	924	0.00293539	0.315417	0.101845	1760.92
ST	ss715580546	GM01	55222695	2	1.17677	0.308736	NaN	NaN	NaN	NaN	NaN	NaN	924	0.00253214	0.315417	0.101845	1760.92
ST	ss715580547	GM01	55226719	2	1.3966	0.247962	NaN	NaN	NaN	NaN	NaN	NaN	924	0.00300515	0.315417	0.101845	1760.92
ST	ss715580548	GM01	55230421	2	2.10698	0.122192	NaN	NaN	NaN	NaN	NaN	NaN	924	0.00453372	0.315417	0.101845	1760.92
ST	ss715580550	GM01	55253694	2	1.71447	0.180636	NaN	NaN	NaN	NaN	NaN	NaN	924	0.00368913	0.315417	0.101845	1760.92
ST	ss715580551	GM01	55258350	2	1.61089	0.200274	NaN	NaN	NaN	NaN	NaN	NaN	924	0.00346625	0.315417	0.101845	1760.92
ST	ss715580552	GM01	55263448	2	1.76684	0.171453	NaN	NaN	NaN	NaN	NaN	NaN	924	0.00380182	0.315417	0.101845	1760.92
ST	ss715580553	GM01	55267808	2	0.968939	0.379873	NaN	NaN	NaN	NaN	NaN	NaN	924	0.00208493	0.315417	0.101845	1760.92
ST	ss715580554	GM01	55269731	2	1.37715	0.252817	NaN	NaN	NaN	NaN	NaN	NaN	924	0.0029633	0.315417	0.101845	1760.92
ST	ss715580556	GM01	55275197	2	0.0516031	0.949708	NaN	NaN	NaN	NaN	NaN	NaN	924	0.000111	0.315417	0.101845	1760.92
ST	ss715580559	GM01	55322894	2	1.38867	0.24993	NaN	NaN	NaN	NaN	NaN	NaN	924	0.00298809	0.315417	0.101845	1760.92
ST	ss715580560	GM01	55324843	2	2.68477	0.0687728	NaN	NaN	NaN	NaN	NaN	NaN	924	0.00577698	0.315417	0.101845	1760.92
ST	ss715580561	GM01	55326756	2	1.09389	0.335348	NaN	NaN	NaN	NaN	NaN	NaN	924	0.00235379	0.315417	0.101845	1760.92
ST	ss715580563	GM01	55348314	2	0.375025	0.687377	NaN	NaN	NaN	NaN	NaN	NaN	924	0.000807	0.315417	0.101845	1760.92
ST	ss715580564	GM01	55349665	2	0.36449	0.694651	NaN	NaN	NaN	NaN	NaN	NaN	924	0.000784	0.315417	0.101845	1760.92
ST	ss715580565	GM01	55358360	2	2.18383	0.113194	NaN	NaN	NaN	NaN	NaN	NaN	924	0.00469907	0.315417	0.101845	1760.92
ST	ss715580567	GM01	55363006	2	2.03996	0.130623	NaN	NaN	NaN	NaN	NaN	NaN	924	0.00438951	0.315417	0.101845	1760.92
ST	ss715580569	GM01	55375763	2	0.379869	0.684059	NaN	NaN	NaN	NaN	NaN	NaN	924	0.000817	0.315417	0.101845	1760.92
ST	ss715580571	GM01	55404734	2	0.159841	0.852303	NaN	NaN	NaN	NaN	NaN	NaN	924	0.000344	0.315417	0.101845	1760.92
ST	ss715580572	GM01	55407571	2	0.2079	0.812327	NaN	NaN	NaN	NaN	NaN	NaN	924	0.000447	0.315417	0.101845	1760.92
ST	ss715580573	GM01	55418254	2	0.0494806	0.951726	NaN	NaN	NaN	NaN	NaN	NaN	924	0.000106	0.315417	0.101845	1760.92
ST	ss715580574	GM01	55419922	2	0.0213429	0.978884	NaN	NaN	NaN	NaN	NaN	NaN	924	4.59e-05	0.315417	0.101845	1760.92
ST	ss715580575	GM01	55433801	2	0.0368706	0.963802	NaN	NaN	NaN	NaN	NaN	NaN	924	7.93e-05	0.315417	0.101845	1760.92
ST	ss715580576	GM01	55438203	2	1.98349	0.138177	NaN	NaN	NaN	NaN	NaN	NaN	924	0.004268	0.315417	0.101845	1760.92
ST	ss715580579	GM01	55457797	2	0.178156	0.83684	NaN	NaN	NaN	NaN	NaN	NaN	924	0.000383	0.315417	0.101845	1760.92
ST	ss715580580	GM01	55467601	2	0.0254664	0.974856	NaN	NaN	NaN	NaN	NaN	NaN	924	5.48e-05	0.315417	0.101845	1760.92
ST	ss715580581	GM01	55476467	2	1.1857	0.305999	NaN	NaN	NaN	NaN	NaN	NaN	924	0.00255135	0.315417	0.101845	1760.92
ST	ss715580582	GM01	55483742	2	3.30669	0.0370743	NaN	NaN	NaN	NaN	NaN	NaN	924	0.0071152	0.315417	0.101845	1760.92
ST	ss715580583	GM01	55486412	2	0.264062	0.767984	NaN	NaN	NaN	NaN	NaN	NaN	924	0.000568	0.315417	0.101845	1760.92
ST	ss715580584	GM01	55490510	2	0.442398	0.64263	NaN	NaN	NaN	NaN	NaN	NaN	924	0.000952	0.315417	0.101845	1760.92
ST	ss715580585	GM01	55496618	2	1.37034	0.254541	NaN	NaN	NaN	NaN	NaN	NaN	924	0.00294863	0.315417	0.101845	1760.92
ST	ss715580586	GM01	55502817	2	0.272168	0.761788	NaN	NaN	NaN	NaN	NaN	NaN	924	0.000586	0.315417	0.101845	1760.92
ST	ss715580587	GM01	55504171	2	0.800302	0.449507	NaN	NaN	NaN	NaN	NaN	NaN	924	0.00172206	0.315417	0.101845	1760.92
ST	ss715580588	GM01	55515973	2	0.279413	0.756292	NaN	NaN	NaN	NaN	NaN	NaN	924	0.000601	0.315417	0.101845	1760.92
ST	ss715580589	GM01	55517251	2	0.397965	0.671802	NaN	NaN	NaN	NaN	NaN	NaN	924	0.000856	0.315417	0.101845	1760.92
ST	ss715580590	GM01	55519339	2	0.215689	0.806027	NaN	NaN	NaN	NaN	NaN	NaN	924	0.000464	0.315417	0.101845	1760.92
ST	ss715580591	GM01	55525982	2	0.112744	0.893392	NaN	NaN	NaN	NaN	NaN	NaN	924	0.000243	0.315417	0.101845	1760.92
ST	ss715580592	GM01	55528401	2	0.414873	0.660548	NaN	NaN	NaN	NaN	NaN	NaN	924	0.000893	0.315417	0.101845	1760.92
ST	ss715580593	GM01	55537068	2	0.248486	0.780033	NaN	NaN	NaN	NaN	NaN	NaN	924	0.000535	0.315417	0.101845	1760.92
ST	ss715580594	GM01	55539040	2	0.735129	0.479726	NaN	NaN	NaN	NaN	NaN	NaN	924	0.00158182	0.315417	0.101845	1760.92
ST	ss715580595	GM01	55557420	2	1.44174	0.237051	NaN	NaN	NaN	NaN	NaN	NaN	924	0.00310228	0.315417	0.101845	1760.92
ST	ss715580596	GM01	55572527	2	0.165047	0.847879	NaN	NaN	NaN	NaN	NaN	NaN	924	0.000355	0.315417	0.101845	1760.92
ST	ss715580597	GM01	55573544	2	0.161271	0.851085	NaN	NaN	NaN	NaN	NaN	NaN	924	0.000347	0.315417	0.101845	1760.92
ST	ss715580599	GM01	55581146	2	3.21991	0.0404103	NaN	NaN	NaN	NaN	NaN	NaN	924	0.00692848	0.315417	0.101845	1760.92
ST	ss715580601	GM01	55602978	2	0.608971	0.54413	NaN	NaN	NaN	NaN	NaN	NaN	924	0.00131036	0.315417	0.101845	1760.92
ST	ss715580602	GM01	55610040	2	0.279367	0.756327	NaN	NaN	NaN	NaN	NaN	NaN	924	0.000601	0.315417	0.101845	1760.92
ST	ss715580604	GM01	55617823	2	0.230578	0.79412	NaN	NaN	NaN	NaN	NaN	NaN	924	0.000496	0.315417	0.101845	1760.92
ST	ss715580606	GM01	55669170	2	1.88515	0.152393	NaN	NaN	NaN	NaN	NaN	NaN	924	0.00405639	0.315417	0.101845	1760.92
ST	ss715580608	GM01	55677810	2	1.24072	0.28966	NaN	NaN	NaN	NaN	NaN	NaN	924	0.00266974	0.315417	0.101845	1760.92
ST	ss715580609	GM01	55719943	2	0.353425	0.702374	NaN	NaN	NaN	NaN	NaN	NaN	924	0.00076	0.315417	0.101845	1760.92
ST	ss715580610	GM01	55722214	2	0.258923	0.771939	NaN	NaN	NaN	NaN	NaN	NaN	924	0.000557	0.315417	0.101845	1760.92
ST	ss715580611	GM01	55724571	2	0.27658	0.758436	NaN	NaN	NaN	NaN	NaN	NaN	924	0.000595	0.315417	0.101845	1760.92
ST	ss715580613	GM01	55745078	2	0.389002	0.677845	NaN	NaN	NaN	NaN	NaN	NaN	924	0.000837	0.315417	0.101845	1760.92
ST	ss715580614	GM01	55760157	2	0.897459	0.407961	NaN	NaN	NaN	NaN	NaN	NaN	924	0.00193112	0.315417	0.101845	1760.92
ST	ss715580616	GM01	55765837	2	1.15479	0.315581	NaN	NaN	NaN	NaN	NaN	NaN	924	0.00248483	0.315417	0.101845	1760.92
ST	ss715580617	GM01	55766954	2	0.385718	0.680073	NaN	NaN	NaN	NaN	NaN	NaN	924	0.00083	0.315417	0.101845	1760.92
ST	ss715580618	GM01	55769638	2	0.331065	0.718244	NaN	NaN	NaN	NaN	NaN	NaN	924	0.000712	0.315417	0.101845	1760.92
ST	ss715580619	GM01	55775590	2	0.225803	0.797919	NaN	NaN	NaN	NaN	NaN	NaN	924	0.000486	0.315417	0.101845	1760.92
ST	ss715580621	GM01	55807275	2	0.460765	0.630947	NaN	NaN	NaN	NaN	NaN	NaN	924	0.000991	0.315417	0.101845	1760.92
ST	ss715580622	GM01	55810440	2	1.08806	0.337303	NaN	NaN	NaN	NaN	NaN	NaN	924	0.00234125	0.315417	0.101845	1760.92
ST	ss715580623	GM01	55816432	2	5.82007	0.00307798	NaN	NaN	NaN	NaN	NaN	NaN	924	0.0125234	0.315417	0.101845	1760.92
ST	ss715580625	GM01	55831554	2	0.341447	0.710831	NaN	NaN	NaN	NaN	NaN	NaN	924	0.000735	0.315417	0.101845	1760.92
ST	ss715580626	GM01	55834302	2	0.961581	0.382673	NaN	NaN	NaN	NaN	NaN	NaN	924	0.00206909	0.315417	0.101845	1760.92
ST	ss715580627	GM01	55848750	2	0.653083	0.52068	NaN	NaN	NaN	NaN	NaN	NaN	924	0.00140528	0.315417	0.101845	1760.92
ST	ss715580629	GM01	55866622	2	1.80857	0.164472	NaN	NaN	NaN	NaN	NaN	NaN	924	0.00389161	0.315417	0.101845	1760.92
ST	ss715580630	GM01	55873722	2	0.181249	0.834258	NaN	NaN	NaN	NaN	NaN	NaN	924	0.00039	0.315417	0.101845	1760.92
ST	ss715580631	GM01	55879101	2	3.15811	0.0429681	NaN	NaN	NaN	NaN	NaN	NaN	924	0.00679551	0.315417	0.101845	1760.92
ST	ss715580632	GM01	55883422	2	1.10541	0.331515	NaN	NaN	NaN	NaN	NaN	NaN	924	0.00237858	0.315417	0.101845	1760.92
ST	ss715580633	GM01	55885368	2	0.0507438	0.950525	NaN	NaN	NaN	NaN	NaN	NaN	924	0.000109	0.315417	0.101845	1760.92
ST	ss715580637	GM01	55939194	2	2.4215	0.0893554	NaN	NaN	NaN	NaN	NaN	NaN	924	0.00521049	0.315417	0.101845	1760.92
ST	ss715580638	GM01	55944746	2	0.293535	0.745693	NaN	NaN	NaN	NaN	NaN	NaN	924	0.000632	0.315417	0.101845	1760.92
ST	ss715580640	GM01	55956537	2	0.186281	0.830072	NaN	NaN	NaN	NaN	NaN	NaN	924	0.000401	0.315417	0.101845	1760.92
ST	ss715580642	GM01	55976161	2	0.613599	0.541621	NaN	NaN	NaN	NaN	NaN	NaN	924	0.00132032	0.315417	0.101845	1760.92
ST	ss715580643	GM01	55981704	2	0.194854	0.822989	NaN	NaN	NaN	NaN	NaN	NaN	924	0.000419	0.315417	0.101845	1760.92
ST	ss715580644	GM01	55982897	2	0.416867	0.659233	NaN	NaN	NaN	NaN	NaN	NaN	924	0.000897	0.315417	0.101845	1760.92
ST	ss715580646	GM01	55996199	2	0.462072	0.630124	NaN	NaN	NaN	NaN	NaN	NaN	924	0.000994	0.315417	0.101845	1760.92
ST	ss715580647	GM01	55998222	2	0.366307	0.693391	NaN	NaN	NaN	NaN	NaN	NaN	924	0.000788	0.315417	0.101845	1760.92
ST	ss715580652	GM01	56015996	2	4.09953	0.016885	NaN	NaN	NaN	NaN	NaN	NaN	924	0.00882121	0.315417	0.101845	1760.92
ST	ss715580653	GM01	56019244	2	1.55964	0.210768	NaN	NaN	NaN	NaN	NaN	NaN	924	0.00335598	0.315417	0.101845	1760.92
ST	ss715580655	GM01	56040192	2	1.14988	0.31713	NaN	NaN	NaN	NaN	NaN	NaN	924	0.00247427	0.315417	0.101845	1760.92
ST	ss715580656	GM01	56044962	2	1.94955	0.142927	NaN	NaN	NaN	NaN	NaN	NaN	924	0.00419497	0.315417	0.101845	1760.92
ST	ss715580657	GM01	56048141	2	0.856743	0.424882	NaN	NaN	NaN	NaN	NaN	NaN	924	0.00184351	0.315417	0.101845	1760.92
ST	ss715580658	GM01	56050288	2	1.06836	0.343999	NaN	NaN	NaN	NaN	NaN	NaN	924	0.00229885	0.315417	0.101845	1760.92
ST	ss715580660	GM01	56059820	2	0.65145	0.52153	NaN	NaN	NaN	NaN	NaN	NaN	924	0.00140176	0.315417	0.101845	1760.92
ST	ss715580665	GM01	56094260	2	0.664351	0.514855	NaN	NaN	NaN	NaN	NaN	NaN	924	0.00142953	0.315417	0.101845	1760.92
ST	ss715580666	GM01	56097247	2	0.357645	0.699419	NaN	NaN	NaN	NaN	NaN	NaN	924	0.00077	0.315417	0.101845	1760.92
ST	ss715580667	GM01	56099934	2	0.0664968	0.93567	NaN	NaN	NaN	NaN	NaN	NaN	924	0.000143	0.315417	0.101845	1760.92
ST	ss715580670	GM01	56106787	2	0.726866	0.4837	NaN	NaN	NaN	NaN	NaN	NaN	924	0.00156404	0.315417	0.101845	1760.92
ST	ss715580671	GM01	56108079	2	0.473977	0.622674	NaN	NaN	NaN	NaN	NaN	NaN	924	0.00101989	0.315417	0.101845	1760.92
ST	ss715580673	GM01	56117448	2	3.35607	0.0353004	NaN	NaN	NaN	NaN	NaN	NaN	924	0.00722147	0.315417	0.101845	1760.92
ST	ss715580674	GM01	56122679	2	0.582375	0.558776	NaN	NaN	NaN	NaN	NaN	NaN	924	0.00125313	0.315417	0.101845	1760.92
ST	ss715580675	GM01	56134306	2	0.59422	0.552205	NaN	NaN	NaN	NaN	NaN	NaN	924	0.00127862	0.315417	0.101845	1760.92
ST	ss715580676	GM01	56142221	2	0.278732	0.756807	NaN	NaN	NaN	NaN	NaN	NaN	924	0.0006	0.315417	0.101845	1760.92
ST	ss715580677	GM01	56143364	2	0.245936	0.782024	NaN	NaN	NaN	NaN	NaN	NaN	924	0.000529	0.315417	0.101845	1760.92
ST	ss715580681	GM01	56251576	2	0.225134	0.798453	NaN	NaN	NaN	NaN	NaN	NaN	924	0.000484	0.315417	0.101845	1760.92
ST	ss715580683	GM01	56296878	2	0.295588	0.744165	NaN	NaN	NaN	NaN	NaN	NaN	924	0.000636	0.315417	0.101845	1760.92
ST	ss715580684	GM01	56303443	2	0.561637	0.570471	NaN	NaN	NaN	NaN	NaN	NaN	924	0.00120851	0.315417	0.101845	1760.92
ST	ss715580686	GM01	56331913	2	0.714067	0.48992	NaN	NaN	NaN	NaN	NaN	NaN	924	0.0015365	0.315417	0.101845	1760.92
ST	ss715580687	GM01	56334377	2	0.956512	0.384613	NaN	NaN	NaN	NaN	NaN	NaN	924	0.00205819	0.315417	0.101845	1760.92
ST	ss715580691	GM01	56381634	2	0.126285	0.881379	NaN	NaN	NaN	NaN	NaN	NaN	924	0.000272	0.315417	0.101845	1760.92
ST	ss715580693	GM01	56396797	2	0.339453	0.712249	NaN	NaN	NaN	NaN	NaN	NaN	924	0.00073	0.315417	0.101845	1760.92
ST	ss715580695	GM01	56409277	2	0.480949	0.618352	NaN	NaN	NaN	NaN	NaN	NaN	924	0.00103489	0.315417	0.101845	1760.92
ST	ss715580696	GM01	56419080	2	0.70567	0.494045	NaN	NaN	NaN	NaN	NaN	NaN	924	0.00151843	0.315417	0.101845	1760.92
ST	ss715580698	GM01	56432298	2	1.22521	0.294177	NaN	NaN	NaN	NaN	NaN	NaN	924	0.00263635	0.315417	0.101845	1760.92
ST	ss715580699	GM01	56439010	2	0.58249	0.558712	NaN	NaN	NaN	NaN	NaN	NaN	924	0.00125338	0.315417	0.101845	1760.92
ST	ss715580701	GM01	56448243	2	0.789608	0.454331	NaN	NaN	NaN	NaN	NaN	NaN	924	0.00169905	0.315417	0.101845	1760.92
ST	ss715580703	GM01	56475793	2	0.551822	0.57609	NaN	NaN	NaN	NaN	NaN	NaN	924	0.00118739	0.315417	0.101845	1760.92
ST	ss715580704	GM01	56483059	2	0.253758	0.775934	NaN	NaN	NaN	NaN	NaN	NaN	924	0.000546	0.315417	0.101845	1760.92
ST	ss715580706	GM01	56486104	2	0.888767	0.411516	NaN	NaN	NaN	NaN	NaN	NaN	924	0.00191242	0.315417	0.101845	1760.92
ST	ss715580707	GM01	56501920	2	0.845373	0.429731	NaN	NaN	NaN	NaN	NaN	NaN	924	0.00181904	0.315417	0.101845	1760.92
ST	ss715580708	GM01	56511374	2	0.375122	0.68731	NaN	NaN	NaN	NaN	NaN	NaN	924	0.000807	0.315417	0.101845	1760.92
ST	ss715580709	GM01	56514285	2	1.44716	0.235774	NaN	NaN	NaN	NaN	NaN	NaN	924	0.00311394	0.315417	0.101845	1760.92
ST	ss715580710	GM01	56524987	2	0.618353	0.539056	NaN	NaN	NaN	NaN	NaN	NaN	924	0.00133055	0.315417	0.101845	1760.92
ST	ss715580711	GM01	56525903	2	1.37588	0.253137	NaN	NaN	NaN	NaN	NaN	NaN	924	0.00296057	0.315417	0.101845	1760.92
ST	ss715580712	GM01	56582329	2	1.31486	0.269018	NaN	NaN	NaN	NaN	NaN	NaN	924	0.00282926	0.315417	0.101845	1760.92
ST	ss715580716	GM01	56667939	2	0.189198	0.827655	NaN	NaN	NaN	NaN	NaN	NaN	924	0.000407	0.315417	0.101845	1760.92
ST	ss715580717	GM01	56705229	2	0.420655	0.656743	NaN	NaN	NaN	NaN	NaN	NaN	924	0.000905	0.315417	0.101845	1760.92
ST	ss715580719	GM01	56743030	2	0.898161	0.407676	NaN	NaN	NaN	NaN	NaN	NaN	924	0.00193263	0.315417	0.101845	1760.92
ST	ss715580723	GM01	56770865	2	0.115819	0.890649	NaN	NaN	NaN	NaN	NaN	NaN	924	0.000249	0.315417	0.101845	1760.92
ST	ss715580725	GM01	56782291	2	0.288606	0.749375	NaN	NaN	NaN	NaN	NaN	NaN	924	0.000621	0.315417	0.101845	1760.92
ST	ss715580727	GM01	56793551	2	0.259729	0.771317	NaN	NaN	NaN	NaN	NaN	NaN	924	0.000559	0.315417	0.101845	1760.92
ST	ss715580728	GM01	56796876	2	0.104808	0.900508	NaN	NaN	NaN	NaN	NaN	NaN	924	0.000226	0.315417	0.101845	1760.92
ST	ss715580729	GM01	56806527	1	0.0911962	0.76273	NaN	NaN	NaN	NaN	NaN	NaN	924	9.81e-05	0.315417	0.101845	1760.92
ST	ss715580733	GM01	56827801	2	0.318575	0.727265	NaN	NaN	NaN	NaN	NaN	NaN	924	0.000685	0.315417	0.101845	1760.92
ST	ss715580734	GM01	56830220	2	0.291844	0.746954	NaN	NaN	NaN	NaN	NaN	NaN	924	0.000628	0.315417	0.101845	1760.92
ST	ss715581786	GM02	30206	2	1.19572	0.302956	NaN	NaN	NaN	NaN	NaN	NaN	924	0.00257291	0.315417	0.101845	1760.92
ST	ss715582224	GM02	41100	0	NaN	NaN	NaN	NaN	NaN	NaN	NaN	NaN	924	0	0.315417	0.101845	1760.92
ST	ss715583506	GM02	51236	2	0.0337198	0.966844	NaN	NaN	NaN	NaN	NaN	NaN	924	7.26e-05	0.315417	0.101845	1760.92
ST	ss715583664	GM02	57911	2	0.25185	0.777415	NaN	NaN	NaN	NaN	NaN	NaN	924	0.000542	0.315417	0.101845	1760.92
ST	ss715584015	GM02	84324	2	0.361135	0.696984	NaN	NaN	NaN	NaN	NaN	NaN	924	0.000777	0.315417	0.101845	1760.92
ST	ss715584284	GM02	97983	2	0.740228	0.47729	NaN	NaN	NaN	NaN	NaN	NaN	924	0.00159279	0.315417	0.101845	1760.92
ST	ss715581120	GM02	125558	2	0.385131	0.680472	NaN	NaN	NaN	NaN	NaN	NaN	924	0.000829	0.315417	0.101845	1760.92
ST	ss715581169	GM02	130668	2	0.605658	0.545933	NaN	NaN	NaN	NaN	NaN	NaN	924	0.00130323	0.315417	0.101845	1760.92
ST	ss715581466	GM02	204065	1	0.851969	0.356238	NaN	NaN	NaN	NaN	NaN	NaN	924	0.000917	0.315417	0.101845	1760.92
ST	ss715581475	GM02	207504	2	0.400932	0.669813	NaN	NaN	NaN	NaN	NaN	NaN	924	0.000863	0.315417	0.101845	1760.92
ST	ss715581509	GM02	217965	2	0.329077	0.719672	NaN	NaN	NaN	NaN	NaN	NaN	924	0.000708	0.315417	0.101845	1760.92
ST	ss715581523	GM02	222127	2	3.02132	0.0492217	NaN	NaN	NaN	NaN	NaN	NaN	924	0.00650116	0.315417	0.101845	1760.92
ST	ss715581539	GM02	227482	2	0.71857	0.487723	NaN	NaN	NaN	NaN	NaN	NaN	924	0.00154619	0.315417	0.101845	1760.92
ST	ss715581548	GM02	230834	2	1.58522	0.205464	NaN	NaN	NaN	NaN	NaN	NaN	924	0.00341101	0.315417	0.101845	1760.92
ST	ss715581554	GM02	231731	2	0.354014	0.701961	NaN	NaN	NaN	NaN	NaN	NaN	924	0.000762	0.315417	0.101845	1760.92
ST	ss715581559	GM02	233461	2	4.2376	0.0147257	NaN	NaN	NaN	NaN	NaN	NaN	924	0.00911831	0.315417	0.101845	1760.92
ST	ss715581571	GM02	238082	2	1.71149	0.181173	NaN	NaN	NaN	NaN	NaN	NaN	924	0.00368271	0.315417	0.101845	1760.92
ST	ss715581634	GM02	260980	2	0.149809	0.860894	NaN	NaN	NaN	NaN	NaN	NaN	924	0.000322	0.315417	0.101845	1760.92
ST	ss715581649	GM02	266633	2	0.675341	0.509235	NaN	NaN	NaN	NaN	NaN	NaN	924	0.00145317	0.315417	0.101845	1760.92
ST	ss715581660	GM02	269061	2	2.08871	0.124435	NaN	NaN	NaN	NaN	NaN	NaN	924	0.0044944	0.315417	0.101845	1760.92
ST	ss715581662	GM02	269794	2	0.443734	0.641774	NaN	NaN	NaN	NaN	NaN	NaN	924	0.000955	0.315417	0.101845	1760.92
ST	ss715581700	GM02	279923	2	0.440472	0.643868	NaN	NaN	NaN	NaN	NaN	NaN	924	0.000948	0.315417	0.101845	1760.92
ST	ss715581713	GM02	283002	2	0.402876	0.668513	NaN	NaN	NaN	NaN	NaN	NaN	924	0.000867	0.315417	0.101845	1760.92
ST	ss715581718	GM02	284050	2	0.262504	0.769181	NaN	NaN	NaN	NaN	NaN	NaN	924	0.000565	0.315417	0.101845	1760.92
ST	ss715581800	GM02	305890	2	1.10681	0.331053	NaN	NaN	NaN	NaN	NaN	NaN	924	0.00238159	0.315417	0.101845	1760.92
ST	ss715581815	GM02	309952	2	0.553328	0.575224	NaN	NaN	NaN	NaN	NaN	NaN	924	0.00119063	0.315417	0.101845	1760.92
ST	ss715581887	GM02	330302	2	0.593968	0.552344	NaN	NaN	NaN	NaN	NaN	NaN	924	0.00127808	0.315417	0.101845	1760.92
ST	ss715582150	GM02	398523	2	0.767985	0.464245	NaN	NaN	NaN	NaN	NaN	NaN	924	0.00165252	0.315417	0.101845	1760.92
ST	ss715582172	GM02	403833	2	1.53673	0.215635	NaN	NaN	NaN	NaN	NaN	NaN	924	0.00330669	0.315417	0.101845	1760.92
ST	ss715582577	GM02	434127	2	0.00215258	0.99785	NaN	NaN	NaN	NaN	NaN	NaN	924	4.63e-06	0.315417	0.101845	1760.92
ST	ss715582795	GM02	447493	2	1.0993	0.333543	NaN	NaN	NaN	NaN	NaN	NaN	924	0.00236543	0.315417	0.101845	1760.92
ST	ss715583013	GM02	466925	2	1.64223	0.194116	NaN	NaN	NaN	NaN	NaN	NaN	924	0.00353369	0.315417	0.101845	1760.92
ST	ss715583314	GM02	496814	2	0.430231	0.65049	NaN	NaN	NaN	NaN	NaN	NaN	924	0.000926	0.315417	0.101845	1760.92
ST	ss715583404	GM02	504057	2	0.157535	0.85427	NaN	NaN	NaN	NaN	NaN	NaN	924	0.000339	0.315417	0.101845	1760.92
ST	ss715583581	GM02	520294	2	0.168758	0.844739	NaN	NaN	NaN	NaN	NaN	NaN	924	0.000363	0.315417	0.101845	1760.92
ST	ss715583614	GM02	549826	2	0.284381	0.752546	NaN	NaN	NaN	NaN	NaN	NaN	924	0.000612	0.315417	0.101845	1760.92
ST	ss715583621	GM02	556785	2	0.419929	0.657219	NaN	NaN	NaN	NaN	NaN	NaN	924	0.000904	0.315417	0.101845	1760.92
ST	ss715583622	GM02	557828	2	0.327578	0.720752	NaN	NaN	NaN	NaN	NaN	NaN	924	0.000705	0.315417	0.101845	1760.92
ST	ss715583624	GM02	558321	2	0.289099	0.749006	NaN	NaN	NaN	NaN	NaN	NaN	924	0.000622	0.315417	0.101845	1760.92
ST	ss715583635	GM02	562972	2	0.51992	0.594743	NaN	NaN	NaN	NaN	NaN	NaN	924	0.00111874	0.315417	0.101845	1760.92
ST	ss715583646	GM02	567616	2	0.03518	0.965433	NaN	NaN	NaN	NaN	NaN	NaN	924	7.57e-05	0.315417	0.101845	1760.92
ST	ss715583655	GM02	573749	2	1.58289	0.205941	NaN	NaN	NaN	NaN	NaN	NaN	924	0.00340601	0.315417	0.101845	1760.92
ST	ss715583662	GM02	578327	2	1.60482	0.20149	NaN	NaN	NaN	NaN	NaN	NaN	924	0.00345318	0.315417	0.101845	1760.92
ST	ss715583669	GM02	583011	2	1.98626	0.137797	NaN	NaN	NaN	NaN	NaN	NaN	924	0.00427395	0.315417	0.101845	1760.92
ST	ss715583675	GM02	587323	2	1.41853	0.242601	NaN	NaN	NaN	NaN	NaN	NaN	924	0.00305233	0.315417	0.101845	1760.92
ST	ss715583679	GM02	588451	2	0.421233	0.656364	NaN	NaN	NaN	NaN	NaN	NaN	924	0.000906	0.315417	0.101845	1760.92
ST	ss715583751	GM02	651315	2	0.148537	0.861989	NaN	NaN	NaN	NaN	NaN	NaN	924	0.00032	0.315417	0.101845	1760.92
ST	ss715583754	GM02	656144	1	2.22336	0.13628	NaN	NaN	NaN	NaN	NaN	NaN	924	0.00239207	0.315417	0.101845	1760.92
ST	ss715583761	GM02	662420	2	0.377256	0.685847	NaN	NaN	NaN	NaN	NaN	NaN	924	0.000812	0.315417	0.101845	1760.92
ST	ss715583798	GM02	693738	2	0.0122662	0.987809	NaN	NaN	NaN	NaN	NaN	NaN	924	2.64e-05	0.315417	0.101845	1760.92
ST	ss715583801	GM02	697043	2	0.214809	0.806736	NaN	NaN	NaN	NaN	NaN	NaN	924	0.000462	0.315417	0.101845	1760.92
ST	ss715583815	GM02	704312	2	0.356369	0.700311	NaN	NaN	NaN	NaN	NaN	NaN	924	0.000767	0.315417	0.101845	1760.92
ST	ss715583820	GM02	706964	2	0.125768	0.881834	NaN	NaN	NaN	NaN	NaN	NaN	924	0.000271	0.315417	0.101845	1760.92
ST	ss715583821	GM02	707481	2	0.255129	0.774872	NaN	NaN	NaN	NaN	NaN	NaN	924	0.000549	0.315417	0.101845	1760.92
ST	ss715583823	GM02	708415	2	0.279789	0.756007	NaN	NaN	NaN	NaN	NaN	NaN	924	0.000602	0.315417	0.101845	1760.92
ST	ss715583842	GM02	716597	2	1.54053	0.214822	NaN	NaN	NaN	NaN	NaN	NaN	924	0.00331484	0.315417	0.101845	1760.92
ST	ss715583850	GM02	724373	2	1.25388	0.285885	NaN	NaN	NaN	NaN	NaN	NaN	924	0.00269804	0.315417	0.101845	1760.92
ST	ss715583872	GM02	742154	2	2.78688	0.0621347	NaN	NaN	NaN	NaN	NaN	NaN	924	0.00599669	0.315417	0.101845	1760.92
ST	ss715583906	GM02	769807	2	0.514014	0.598262	NaN	NaN	NaN	NaN	NaN	NaN	924	0.00110604	0.315417	0.101845	1760.92
ST	ss715583916	GM02	776258	2	0.295614	0.744145	NaN	NaN	NaN	NaN	NaN	NaN	924	0.000636	0.315417	0.101845	1760.92
ST	ss715583959	GM02	806047	2	1.12118	0.326341	NaN	NaN	NaN	NaN	NaN	NaN	924	0.00241251	0.315417	0.101845	1760.92
ST	ss715583999	GM02	831795	2	0.292152	0.746725	NaN	NaN	NaN	NaN	NaN	NaN	924	0.000629	0.315417	0.101845	1760.92
ST	ss715584009	GM02	835555	2	0.0491873	0.952005	NaN	NaN	NaN	NaN	NaN	NaN	924	0.000106	0.315417	0.101845	1760.92
ST	ss715584014	GM02	841957	2	0.650458	0.522047	NaN	NaN	NaN	NaN	NaN	NaN	924	0.00139963	0.315417	0.101845	1760.92
ST	ss715584018	GM02	845365	2	0.289042	0.749049	NaN	NaN	NaN	NaN	NaN	NaN	924	0.000622	0.315417	0.101845	1760.92
ST	ss715584044	GM02	871364	1	0.399494	0.527508	NaN	NaN	NaN	NaN	NaN	NaN	924	0.00043	0.315417	0.101845	1760.92
ST	ss715584054	GM02	880701	1	0.176206	0.674752	NaN	NaN	NaN	NaN	NaN	NaN	924	0.00019	0.315417	0.101845	1760.92
ST	ss715584056	GM02	881270	2	0.0727942	0.929798	NaN	NaN	NaN	NaN	NaN	NaN	924	0.000157	0.315417	0.101845	1760.92
ST	ss715584063	GM02	887004	2	0.202771	0.816501	NaN	NaN	NaN	NaN	NaN	NaN	924	0.000436	0.315417	0.101845	1760.92
ST	ss715584102	GM02	901270	2	1.34662	0.260632	NaN	NaN	NaN	NaN	NaN	NaN	924	0.0028976	0.315417	0.101845	1760.92
ST	ss715584153	GM02	918706	2	0.923342	0.397558	NaN	NaN	NaN	NaN	NaN	NaN	924	0.00198681	0.315417	0.101845	1760.92
ST	ss715584228	GM02	953449	2	0.0254948	0.974828	NaN	NaN	NaN	NaN	NaN	NaN	924	5.49e-05	0.315417	0.101845	1760.92
ST	ss715584260	GM02	970935	2	0.766716	0.464833	NaN	NaN	NaN	NaN	NaN	NaN	924	0.00164979	0.315417	0.101845	1760.92
ST	ss715584262	GM02	971919	2	0.0813432	0.921884	NaN	NaN	NaN	NaN	NaN	NaN	924	0.000175	0.315417	0.101845	1760.92
ST	ss715584267	GM02	974367	2	0.789562	0.454352	NaN	NaN	NaN	NaN	NaN	NaN	924	0.00169895	0.315417	0.101845	1760.92
ST	ss715584277	GM02	978769	2	0.358464	0.698846	NaN	NaN	NaN	NaN	NaN	NaN	924	0.000771	0.315417	0.101845	1760.92
ST	ss715584293	GM02	981300	2	0.378734	0.684835	NaN	NaN	NaN	NaN	NaN	NaN	924	0.000815	0.315417	0.101845	1760.92
ST	ss715584325	GM02	994283	2	0.189721	0.827222	NaN	NaN	NaN	NaN	NaN	NaN	924	0.000408	0.315417	0.101845	1760.92
ST	ss715580898	GM02	1008619	2	1.06015	0.346829	NaN	NaN	NaN	NaN	NaN	NaN	924	0.00228118	0.315417	0.101845	1760.92
ST	ss715580905	GM02	1023576	2	0.210399	0.8103	NaN	NaN	NaN	NaN	NaN	NaN	924	0.000453	0.315417	0.101845	1760.92
ST	ss715580912	GM02	1033638	2	1.44962	0.235196	NaN	NaN	NaN	NaN	NaN	NaN	924	0.00311924	0.315417	0.101845	1760.92
ST	ss715580923	GM02	1039940	2	0.0323282	0.96819	NaN	NaN	NaN	NaN	NaN	NaN	924	6.96e-05	0.315417	0.101845	1760.92
ST	ss715580929	GM02	1051739	2	0.0062944	0.993725	NaN	NaN	NaN	NaN	NaN	NaN	924	1.35e-05	0.315417	0.101845	1760.92
ST	ss715580933	GM02	1058364	2	0.0636494	0.938338	NaN	NaN	NaN	NaN	NaN	NaN	924	0.000137	0.315417	0.101845	1760.92
ST	ss715580935	GM02	1068687	2	0.20267	0.816584	NaN	NaN	NaN	NaN	NaN	NaN	924	0.000436	0.315417	0.101845	1760.92
ST	ss715580937	GM02	1069332	2	0.0859437	0.917653	NaN	NaN	NaN	NaN	NaN	NaN	924	0.000185	0.315417	0.101845	1760.92
ST	ss715580947	GM02	1073080	2	0.0617438	0.940128	NaN	NaN	NaN	NaN	NaN	NaN	924	0.000133	0.315417	0.101845	1760.92
ST	ss715580956	GM02	1080587	2	0.00678219	0.993241	NaN	NaN	NaN	NaN	NaN	NaN	924	1.46e-05	0.315417	0.101845	1760.92
ST	ss715580964	GM02	1090086	2	0.0477427	0.953381	NaN	NaN	NaN	NaN	NaN	NaN	924	0.000103	0.315417	0.101845	1760.92
ST	ss715580965	GM02	1091680	2	0.0888899	0.914954	NaN	NaN	NaN	NaN	NaN	NaN	924	0.000191	0.315417	0.101845	1760.92
ST	ss715580971	GM02	1099327	2	0.0532243	0.94817	NaN	NaN	NaN	NaN	NaN	NaN	924	0.000115	0.315417	0.101845	1760.92
ST	ss715580979	GM02	1107840	2	0.08977	0.914149	NaN	NaN	NaN	NaN	NaN	NaN	924	0.000193	0.315417	0.101845	1760.92
ST	ss715580983	GM02	1110829	1	0.00585116	0.939044	NaN	NaN	NaN	NaN	NaN	NaN	924	6.3e-06	0.315417	0.101845	1760.92
ST	ss715581008	GM02	1138913	0	NaN	NaN	NaN	NaN	NaN	NaN	NaN	NaN	924	0	0.315417	0.101845	1760.92
ST	ss715581066	GM02	1202297	2	1.04137	0.353386	NaN	NaN	NaN	NaN	NaN	NaN	924	0.00224079	0.315417	0.101845	1760.92
ST	ss715581106	GM02	1229870	2	0.123674	0.883682	NaN	NaN	NaN	NaN	NaN	NaN	924	0.000266	0.315417	0.101845	1760.92
ST	ss715581133	GM02	1272176	2	2.41537	0.0899018	NaN	NaN	NaN	NaN	NaN	NaN	924	0.0051973	0.315417	0.101845	1760.92
ST	ss715581182	GM02	1322757	2	1.53113	0.216842	NaN	NaN	NaN	NaN	NaN	NaN	924	0.00329464	0.315417	0.101845	1760.92
ST	ss715639111	GM02	1342157	0	NaN	NaN	NaN	NaN	NaN	NaN	NaN	NaN	924	0	0.315417	0.101845	1760.92
ST	ss715581188	GM02	1357769	2	2.14645	0.117484	NaN	NaN	NaN	NaN	NaN	NaN	924	0.00461865	0.315417	0.101845	1760.92
ST	ss715581237	GM02	1412870	2	0.723671	0.485245	NaN	NaN	NaN	NaN	NaN	NaN	924	0.00155717	0.315417	0.101845	1760.92
ST	ss715581297	GM02	1460303	2	2.40833	0.0905339	NaN	NaN	NaN	NaN	NaN	NaN	924	0.00518215	0.315417	0.101845	1760.92
ST	ss715581304	GM02	1464267	2	2.88674	0.0562641	NaN	NaN	NaN	NaN	NaN	NaN	924	0.00621157	0.315417	0.101845	1760.92
ST	ss715581316	GM02	1475801	2	2.10653	0.122247	NaN	NaN	NaN	NaN	NaN	NaN	924	0.00453276	0.315417	0.101845	1760.92
ST	ss715581317	GM02	1482658	2	2.5903	0.0755453	NaN	NaN	NaN	NaN	NaN	NaN	924	0.00557372	0.315417	0.101845	1760.92
ST	ss715581321	GM02	1489488	2	1.68181	0.186609	NaN	NaN	NaN	NaN	NaN	NaN	924	0.00361887	0.315417	0.101845	1760.92
ST	ss715581322	GM02	1492126	2	1.7721	0.170556	NaN	NaN	NaN	NaN	NaN	NaN	924	0.00381315	0.315417	0.101845	1760.92
ST	ss715581326	GM02	1508205	2	1.79169	0.16726	NaN	NaN	NaN	NaN	NaN	NaN	924	0.0038553	0.315417	0.101845	1760.92
ST	ss715581341	GM02	1541019	2	1.61404	0.199646	NaN	NaN	NaN	NaN	NaN	NaN	924	0.00347303	0.315417	0.101845	1760.92
ST	ss715581358	GM02	1578533	2	0.474284	0.622483	NaN	NaN	NaN	NaN	NaN	NaN	924	0.00102055	0.315417	0.101845	1760.92
ST	ss715581363	GM02	1598551	2	2.59434	0.0752425	NaN	NaN	NaN	NaN	NaN	NaN	924	0.00558241	0.315417	0.101845	1760.92
ST	ss715581370	GM02	1634925	2	0.46335	0.629319	NaN	NaN	NaN	NaN	NaN	NaN	924	0.000997	0.315417	0.101845	1760.92
ST	ss715581398	GM02	1769985	2	0.881256	0.414612	NaN	NaN	NaN	NaN	NaN	NaN	924	0.00189625	0.315417	0.101845	1760.92
ST	ss715581404	GM02	1806075	2	0.985058	0.373812	NaN	NaN	NaN	NaN	NaN	NaN	924	0.00211961	0.315417	0.101845	1760.92
ST	ss715581412	GM02	1834877	2	1.42014	0.24221	NaN	NaN	NaN	NaN	NaN	NaN	924	0.00305581	0.315417	0.101845	1760.92
ST	ss715581414	GM02	1845187	2	1.70202	0.18289	NaN	NaN	NaN	NaN	NaN	NaN	924	0.00366234	0.315417	0.101845	1760.92
ST	ss715581419	GM02	1853600	2	0.825681	0.438262	NaN	NaN	NaN	NaN	NaN	NaN	924	0.00177667	0.315417	0.101845	1760.92
ST	ss715581422	GM02	1864987	2	0.899509	0.407127	NaN	NaN	NaN	NaN	NaN	NaN	924	0.00193553	0.315417	0.101845	1760.92
ST	ss715581426	GM02	1879344	2	1.32655	0.2659	NaN	NaN	NaN	NaN	NaN	NaN	924	0.00285441	0.315417	0.101845	1760.92
ST	ss715581431	GM02	1897458	2	0.320562	0.725823	NaN	NaN	NaN	NaN	NaN	NaN	924	0.00069	0.315417	0.101845	1760.92
ST	ss715581433	GM02	1901965	2	0.935306	0.392839	NaN	NaN	NaN	NaN	NaN	NaN	924	0.00201256	0.315417	0.101845	1760.92
ST	ss715581435	GM02	1916478	2	0.812136	0.444227	NaN	NaN	NaN	NaN	NaN	NaN	924	0.00174752	0.315417	0.101845	1760.92
ST	ss715581438	GM02	1932019	2	0.292565	0.746416	NaN	NaN	NaN	NaN	NaN	NaN	924	0.00063	0.315417	0.101845	1760.92
ST	ss715581440	GM02	1933354	2	0.33333	0.71662	NaN	NaN	NaN	NaN	NaN	NaN	924	0.000717	0.315417	0.101845	1760.92
ST	ss715581446	GM02	1949426	2	0.558902	0.572031	NaN	NaN	NaN	NaN	NaN	NaN	924	0.00120262	0.315417	0.101845	1760.92
ST	ss715581449	GM02	1961940	2	1.24812	0.28753	NaN	NaN	NaN	NaN	NaN	NaN	924	0.00268566	0.315417	0.101845	1760.92
ST	ss715581451	GM02	1966100	1	0.220503	0.638769	NaN	NaN	NaN	NaN	NaN	NaN	924	0.000237	0.315417	0.101845	1760.92
ST	ss715581471	GM02	2092182	2	1.70013	0.183234	NaN	NaN	NaN	NaN	NaN	NaN	924	0.00365828	0.315417	0.101845	1760.92
ST	ss715581482	GM02	2132643	2	0.285334	0.75183	NaN	NaN	NaN	NaN	NaN	NaN	924	0.000614	0.315417	0.101845	1760.92
ST	ss715581483	GM02	2133620	2	0.132099	0.876271	NaN	NaN	NaN	NaN	NaN	NaN	924	0.000284	0.315417	0.101845	1760.92
ST	ss715581491	GM02	2173907	2	1.35756	0.257803	NaN	NaN	NaN	NaN	NaN	NaN	924	0.00292115	0.315417	0.101845	1760.92
ST	ss715581492	GM02	2174418	1	3.0382	0.0816607	NaN	NaN	NaN	NaN	NaN	NaN	924	0.00326874	0.315417	0.101845	1760.92
ST	ss715581493	GM02	2175799	2	0.194678	0.823134	NaN	NaN	NaN	NaN	NaN	NaN	924	0.000419	0.315417	0.101845	1760.92
ST	ss715581498	GM02	2186803	2	1.2946	0.274507	NaN	NaN	NaN	NaN	NaN	NaN	924	0.00278567	0.315417	0.101845	1760.92
ST	ss715581499	GM02	2187780	2	1.89019	0.151631	NaN	NaN	NaN	NaN	NaN	NaN	924	0.00406723	0.315417	0.101845	1760.92
ST	ss715581502	GM02	2189373	2	0.252282	0.77708	NaN	NaN	NaN	NaN	NaN	NaN	924	0.000543	0.315417	0.101845	1760.92
ST	ss715581505	GM02	2195742	2	1.56365	0.209927	NaN	NaN	NaN	NaN	NaN	NaN	924	0.00336461	0.315417	0.101845	1760.92
ST	ss715581514	GM02	2217575	1	2.74925	0.0976415	NaN	NaN	NaN	NaN	NaN	NaN	924	0.00295786	0.315417	0.101845	1760.92
ST	ss715581522	GM02	2251364	2	0.160614	0.851645	NaN	NaN	NaN	NaN	NaN	NaN	924	0.000346	0.315417	0.101845	1760.92
ST	ss715581528	GM02	2277189	2	0.169502	0.844111	NaN	NaN	NaN	NaN	NaN	NaN	924	0.000365	0.315417	0.101845	1760.92
ST	ss715581534	GM02	2293769	2	0.188974	0.82784	NaN	NaN	NaN	NaN	NaN	NaN	924	0.000407	0.315417	0.101845	1760.92
ST	ss715581535	GM02	2294472	2	0.244647	0.783032	NaN	NaN	NaN	NaN	NaN	NaN	924	0.000526	0.315417	0.101845	1760.92
ST	ss715581552	GM02	2343263	2	0.181142	0.834346	NaN	NaN	NaN	NaN	NaN	NaN	924	0.00039	0.315417	0.101845	1760.92
ST	ss715581556	GM02	2350780	2	0.56548	0.568285	NaN	NaN	NaN	NaN	NaN	NaN	924	0.00121678	0.315417	0.101845	1760.92
ST	ss715581558	GM02	2358875	2	0.442977	0.642259	NaN	NaN	NaN	NaN	NaN	NaN	924	0.000953	0.315417	0.101845	1760.92
ST	ss715581560	GM02	2367121	2	0.563336	0.569503	NaN	NaN	NaN	NaN	NaN	NaN	924	0.00121217	0.315417	0.101845	1760.92
ST	ss715581564	GM02	2381863	2	0.226783	0.797138	NaN	NaN	NaN	NaN	NaN	NaN	924	0.000488	0.315417	0.101845	1760.92
ST	ss715581572	GM02	2411666	2	0.0597947	0.941962	NaN	NaN	NaN	NaN	NaN	NaN	924	0.000129	0.315417	0.101845	1760.92
ST	ss715581573	GM02	2416360	2	0.110413	0.895476	NaN	NaN	NaN	NaN	NaN	NaN	924	0.000238	0.315417	0.101845	1760.92
ST	ss715581575	GM02	2420857	2	0.377188	0.685894	NaN	NaN	NaN	NaN	NaN	NaN	924	0.000812	0.315417	0.101845	1760.92
ST	ss715581576	GM02	2421724	2	0.121319	0.885766	NaN	NaN	NaN	NaN	NaN	NaN	924	0.000261	0.315417	0.101845	1760.92
ST	ss715581580	GM02	2443113	2	0.576932	0.561822	NaN	NaN	NaN	NaN	NaN	NaN	924	0.00124142	0.315417	0.101845	1760.92
ST	ss715581581	GM02	2446204	2	0.316492	0.72878	NaN	NaN	NaN	NaN	NaN	NaN	924	0.000681	0.315417	0.101845	1760.92
ST	ss715581582	GM02	2447382	2	0.58566	0.556946	NaN	NaN	NaN	NaN	NaN	NaN	924	0.0012602	0.315417	0.101845	1760.92
ST	ss715581590	GM02	2488357	2	0.836434	0.433583	NaN	NaN	NaN	NaN	NaN	NaN	924	0.00179981	0.315417	0.101845	1760.92
ST	ss715581591	GM02	2488949	2	0.229875	0.794679	NaN	NaN	NaN	NaN	NaN	NaN	924	0.000495	0.315417	0.101845	1760.92
ST	ss715581593	GM02	2497896	2	0.705634	0.494063	NaN	NaN	NaN	NaN	NaN	NaN	924	0.00151836	0.315417	0.101845	1760.92
ST	ss715581595	GM02	2498700	1	0.0134263	0.90778	NaN	NaN	NaN	NaN	NaN	NaN	924	1.44e-05	0.315417	0.101845	1760.92
ST	ss715581640	GM02	2676772	2	0.0536663	0.947751	NaN	NaN	NaN	NaN	NaN	NaN	924	0.000115	0.315417	0.101845	1760.92
ST	ss715581657	GM02	2730865	2	0.0630115	0.938937	NaN	NaN	NaN	NaN	NaN	NaN	924	0.000136	0.315417	0.101845	1760.92
ST	ss715581658	GM02	2732959	1	0.0925134	0.761075	NaN	NaN	NaN	NaN	NaN	NaN	924	9.95e-05	0.315417	0.101845	1760.92
ST	ss715581669	GM02	2767559	2	0.283974	0.752853	NaN	NaN	NaN	NaN	NaN	NaN	924	0.000611	0.315417	0.101845	1760.92
ST	ss715581672	GM02	2772176	2	0.299623	0.74117	NaN	NaN	NaN	NaN	NaN	NaN	924	0.000645	0.315417	0.101845	1760.92
ST	ss715581676	GM02	2784160	2	0.00869043	0.991347	NaN	NaN	NaN	NaN	NaN	NaN	924	1.87e-05	0.315417	0.101845	1760.92
ST	ss715581682	GM02	2795982	2	0.975422	0.377424	NaN	NaN	NaN	NaN	NaN	NaN	924	0.00209888	0.315417	0.101845	1760.92
ST	ss715581687	GM02	2807606	2	0.520345	0.594491	NaN	NaN	NaN	NaN	NaN	NaN	924	0.00111966	0.315417	0.101845	1760.92
ST	ss715581689	GM02	2815955	2	1.07586	0.341435	NaN	NaN	NaN	NaN	NaN	NaN	924	0.00231499	0.315417	0.101845	1760.92
ST	ss715581692	GM02	2820433	2	0.7285	0.482911	NaN	NaN	NaN	NaN	NaN	NaN	924	0.00156756	0.315417	0.101845	1760.92
ST	ss715581696	GM02	2840228	2	0.0858586	0.917731	NaN	NaN	NaN	NaN	NaN	NaN	924	0.000185	0.315417	0.101845	1760.92
ST	ss715581708	GM02	2870546	2	0.299939	0.740936	NaN	NaN	NaN	NaN	NaN	NaN	924	0.000645	0.315417	0.101845	1760.92
ST	ss715581715	GM02	2881929	2	3.32824	0.0362893	NaN	NaN	NaN	NaN	NaN	NaN	924	0.00716158	0.315417	0.101845	1760.92
ST	ss715581723	GM02	2908715	2	0.0587845	0.942913	NaN	NaN	NaN	NaN	NaN	NaN	924	0.000126	0.315417	0.101845	1760.92
ST	ss715581725	GM02	2925234	2	1.71374	0.180767	NaN	NaN	NaN	NaN	NaN	NaN	924	0.00368756	0.315417	0.101845	1760.92
ST	ss715581726	GM02	2925747	2	1.68753	0.185549	NaN	NaN	NaN	NaN	NaN	NaN	924	0.00363117	0.315417	0.101845	1760.92
ST	ss715581729	GM02	2929983	2	1.14418	0.318939	NaN	NaN	NaN	NaN	NaN	NaN	924	0.002462	0.315417	0.101845	1760.92
ST	ss715581731	GM02	2932436	2	0.987097	0.373052	NaN	NaN	NaN	NaN	NaN	NaN	924	0.002124	0.315417	0.101845	1760.92
ST	ss715581732	GM02	2933055	2	1.15404	0.315817	NaN	NaN	NaN	NaN	NaN	NaN	924	0.00248322	0.315417	0.101845	1760.92
ST	ss715581734	GM02	2934208	2	1.07128	0.342996	NaN	NaN	NaN	NaN	NaN	NaN	924	0.00230515	0.315417	0.101845	1760.92
ST	ss715581735	GM02	2935082	2	1.5196	0.21935	NaN	NaN	NaN	NaN	NaN	NaN	924	0.00326981	0.315417	0.101845	1760.92
ST	ss715581737	GM02	2935849	2	1.31959	0.267752	NaN	NaN	NaN	NaN	NaN	NaN	924	0.00283944	0.315417	0.101845	1760.92
ST	ss715581742	GM02	2950682	2	2.34884	0.0960537	NaN	NaN	NaN	NaN	NaN	NaN	924	0.00505414	0.315417	0.101845	1760.92
ST	ss715581746	GM02	2955042	2	2.40344	0.0909754	NaN	NaN	NaN	NaN	NaN	NaN	924	0.00517162	0.315417	0.101845	1760.92
ST	ss715581747	GM02	2956213	2	3.07861	0.0464985	NaN	NaN	NaN	NaN	NaN	NaN	924	0.00662444	0.315417	0.101845	1760.92
ST	ss715581751	GM02	2967798	2	1.7194	0.17975	NaN	NaN	NaN	NaN	NaN	NaN	924	0.00369974	0.315417	0.101845	1760.92
ST	ss715581752	GM02	2969095	2	1.74707	0.174863	NaN	NaN	NaN	NaN	NaN	NaN	924	0.00375928	0.315417	0.101845	1760.92
ST	ss715581754	GM02	2978508	2	2.44735	0.0870866	NaN	NaN	NaN	NaN	NaN	NaN	924	0.00526612	0.315417	0.101845	1760.92
ST	ss715581759	GM02	2989518	2	0.0470396	0.954052	NaN	NaN	NaN	NaN	NaN	NaN	924	0.000101	0.315417	0.101845	1760.92
ST	ss715581772	GM02	3039828	2	2.34692	0.0962369	NaN	NaN	NaN	NaN	NaN	NaN	924	0.00505002	0.315417	0.101845	1760.92
ST	ss715581776	GM02	3044974	2	1.54334	0.21422	NaN	NaN	NaN	NaN	NaN	NaN	924	0.0033209	0.315417	0.101845	1760.92
ST	ss715581777	GM02	3047243	2	2.09441	0.123731	NaN	NaN	NaN	NaN	NaN	NaN	924	0.00450667	0.315417	0.101845	1760.92
ST	ss715581779	GM02	3049401	2	1.68562	0.185903	NaN	NaN	NaN	NaN	NaN	NaN	924	0.00362705	0.315417	0.101845	1760.92
ST	ss715581785	GM02	3070737	2	0.39146	0.676182	NaN	NaN	NaN	NaN	NaN	NaN	924	0.000842	0.315417	0.101845	1760.92
ST	ss715581791	GM02	3086600	2	0.42411	0.65448	NaN	NaN	NaN	NaN	NaN	NaN	924	0.000913	0.315417	0.101845	1760.92
ST	ss715581806	GM02	3123711	1	0.139758	0.708608	NaN	NaN	NaN	NaN	NaN	NaN	924	0.00015	0.315417	0.101845	1760.92
ST	ss715581813	GM02	3142154	2	0.731039	0.481689	NaN	NaN	NaN	NaN	NaN	NaN	924	0.00157302	0.315417	0.101845	1760.92
ST	ss715581821	GM02	3161842	2	0.335666	0.714949	NaN	NaN	NaN	NaN	NaN	NaN	924	0.000722	0.315417	0.101845	1760.92
ST	ss715581822	GM02	3164810	2	0.636052	0.529611	NaN	NaN	NaN	NaN	NaN	NaN	924	0.00136863	0.315417	0.101845	1760.92
ST	ss715581823	GM02	3165348	2	0.00430872	0.995701	NaN	NaN	NaN	NaN	NaN	NaN	924	9.27e-06	0.315417	0.101845	1760.92
ST	ss715581824	GM02	3168205	2	0.150726	0.860105	NaN	NaN	NaN	NaN	NaN	NaN	924	0.000324	0.315417	0.101845	1760.92
ST	ss715581826	GM02	3170002	2	0.715646	0.489149	NaN	NaN	NaN	NaN	NaN	NaN	924	0.0015399	0.315417	0.101845	1760.92
ST	ss715581828	GM02	3179003	2	0.0937323	0.910535	NaN	NaN	NaN	NaN	NaN	NaN	924	0.000202	0.315417	0.101845	1760.92
ST	ss715581838	GM02	3211590	2	0.776901	0.460131	NaN	NaN	NaN	NaN	NaN	NaN	924	0.0016717	0.315417	0.101845	1760.92
ST	ss715581854	GM02	3264911	2	2.41916	0.0895632	NaN	NaN	NaN	NaN	NaN	NaN	924	0.00520547	0.315417	0.101845	1760.92
ST	ss715581857	GM02	3271798	2	1.72141	0.179391	NaN	NaN	NaN	NaN	NaN	NaN	924	0.00370406	0.315417	0.101845	1760.92
ST	ss715581872	GM02	3314326	2	1.03431	0.355884	NaN	NaN	NaN	NaN	NaN	NaN	924	0.0022256	0.315417	0.101845	1760.92
ST	ss715581879	GM02	3336840	2	0.733637	0.480441	NaN	NaN	NaN	NaN	NaN	NaN	924	0.00157861	0.315417	0.101845	1760.92
ST	ss715581882	GM02	3345663	2	0.139257	0.870023	NaN	NaN	NaN	NaN	NaN	NaN	924	0.0003	0.315417	0.101845	1760.92
ST	ss715581885	GM02	3350923	2	2.53282	0.0799895	NaN	NaN	NaN	NaN	NaN	NaN	924	0.00545003	0.315417	0.101845	1760.92
ST	ss715581888	GM02	3362015	2	0.810327	0.44503	NaN	NaN	NaN	NaN	NaN	NaN	924	0.00174363	0.315417	0.101845	1760.92
ST	ss715581890	GM02	3364436	2	0.606798	0.545312	NaN	NaN	NaN	NaN	NaN	NaN	924	0.00130568	0.315417	0.101845	1760.92
ST	ss715581892	GM02	3366836	2	0.356736	0.700054	NaN	NaN	NaN	NaN	NaN	NaN	924	0.000768	0.315417	0.101845	1760.92
ST	ss715581906	GM02	3413770	2	0.113056	0.893113	NaN	NaN	NaN	NaN	NaN	NaN	924	0.000243	0.315417	0.101845	1760.92
ST	ss715581908	GM02	3415435	2	0.0749252	0.927819	NaN	NaN	NaN	NaN	NaN	NaN	924	0.000161	0.315417	0.101845	1760.92
ST	ss715581911	GM02	3426822	2	0.284112	0.752748	NaN	NaN	NaN	NaN	NaN	NaN	924	0.000611	0.315417	0.101845	1760.92
ST	ss715581923	GM02	3466376	2	0.552462	0.575722	NaN	NaN	NaN	NaN	NaN	NaN	924	0.00118877	0.315417	0.101845	1760.92
ST	ss715581924	GM02	3469911	2	0.0274425	0.972931	NaN	NaN	NaN	NaN	NaN	NaN	924	5.9e-05	0.315417	0.101845	1760.92
ST	ss715581929	GM02	3480874	2	2.72253	0.066239	NaN	NaN	NaN	NaN	NaN	NaN	924	0.00585823	0.315417	0.101845	1760.92
ST	ss715581942	GM02	3530330	2	0.772146	0.46232	NaN	NaN	NaN	NaN	NaN	NaN	924	0.00166147	0.315417	0.101845	1760.92
ST	ss715581952	GM02	3576931	2	1.43758	0.238037	NaN	NaN	NaN	NaN	NaN	NaN	924	0.00309332	0.315417	0.101845	1760.92
ST	ss715581959	GM02	3596030	0	NaN	NaN	NaN	NaN	NaN	NaN	NaN	NaN	924	0	0.315417	0.101845	1760.92
ST	ss715581962	GM02	3596910	2	0.644269	0.525284	NaN	NaN	NaN	NaN	NaN	NaN	924	0.00138631	0.315417	0.101845	1760.92
ST	ss715581971	GM02	3607176	2	0.590456	0.554285	NaN	NaN	NaN	NaN	NaN	NaN	924	0.00127052	0.315417	0.101845	1760.92
ST	ss715581973	GM02	3610822	2	0.568119	0.566789	NaN	NaN	NaN	NaN	NaN	NaN	924	0.00122246	0.315417	0.101845	1760.92
ST	ss715581976	GM02	3616962	2	0.566676	0.567607	NaN	NaN	NaN	NaN	NaN	NaN	924	0.00121935	0.315417	0.101845	1760.92
ST	ss715581978	GM02	3618753	2	0.522879	0.592988	NaN	NaN	NaN	NaN	NaN	NaN	924	0.00112511	0.315417	0.101845	1760.92
ST	ss715581983	GM02	3623947	2	0.42229	0.655671	NaN	NaN	NaN	NaN	NaN	NaN	924	0.000909	0.315417	0.101845	1760.92
ST	ss715581984	GM02	3627868	2	0.484792	0.615983	NaN	NaN	NaN	NaN	NaN	NaN	924	0.00104316	0.315417	0.101845	1760.92
ST	ss715581986	GM02	3631055	2	0.629069	0.533317	NaN	NaN	NaN	NaN	NaN	NaN	924	0.00135361	0.315417	0.101845	1760.92
ST	ss715581991	GM02	3646075	2	0.0835292	0.919871	NaN	NaN	NaN	NaN	NaN	NaN	924	0.00018	0.315417	0.101845	1760.92
ST	ss715581999	GM02	3666667	2	0.222018	0.800944	NaN	NaN	NaN	NaN	NaN	NaN	924	0.000478	0.315417	0.101845	1760.92
ST	ss715582003	GM02	3674955	2	0.191918	0.825408	NaN	NaN	NaN	NaN	NaN	NaN	924	0.000413	0.315417	0.101845	1760.92
ST	ss715582004	GM02	3679998	2	0.410746	0.663277	NaN	NaN	NaN	NaN	NaN	NaN	924	0.000884	0.315417	0.101845	1760.92
ST	ss715582009	GM02	3696068	2	0.684102	0.5048	NaN	NaN	NaN	NaN	NaN	NaN	924	0.00147202	0.315417	0.101845	1760.92
ST	ss715582019	GM02	3719330	2	1.62185	0.198097	NaN	NaN	NaN	NaN	NaN	NaN	924	0.00348985	0.315417	0.101845	1760.92
ST	ss715582020	GM02	3721362	2	2.19696	0.111725	NaN	NaN	NaN	NaN	NaN	NaN	924	0.00472733	0.315417	0.101845	1760.92
ST	ss715582027	GM02	3733657	2	0.286853	0.750689	NaN	NaN	NaN	NaN	NaN	NaN	924	0.000617	0.315417	0.101845	1760.92
ST	ss715582030	GM02	3741504	2	1.68962	0.185164	NaN	NaN	NaN	NaN	NaN	NaN	924	0.00363565	0.315417	0.101845	1760.92
ST	ss715582031	GM02	3742486	2	1.30281	0.272268	NaN	NaN	NaN	NaN	NaN	NaN	924	0.00280335	0.315417	0.101845	1760.92
ST	ss715582034	GM02	3750228	2	0.572007	0.564592	NaN	NaN	NaN	NaN	NaN	NaN	924	0.00123082	0.315417	0.101845	1760.92
ST	ss715582045	GM02	3784156	2	0.138384	0.870782	NaN	NaN	NaN	NaN	NaN	NaN	924	0.000298	0.315417	0.101845	1760.92
ST	ss715582048	GM02	3790978	2	0.42474	0.654069	NaN	NaN	NaN	NaN	NaN	NaN	924	0.000914	0.315417	0.101845	1760.92
ST	ss715582062	GM02	3825813	0	NaN	NaN	NaN	NaN	NaN	NaN	NaN	NaN	924	0	0.315417	0.101845	1760.92
ST	ss715582063	GM02	3826362	2	0.671056	0.511419	NaN	NaN	NaN	NaN	NaN	NaN	924	0.00144395	0.315417	0.101845	1760.92
ST	ss715582065	GM02	3831471	2	2.42519	0.0890277	NaN	NaN	NaN	NaN	NaN	NaN	924	0.00521844	0.315417	0.101845	1760.92
ST	ss715582068	GM02	3835845	2	4.57502	0.0105422	NaN	NaN	NaN	NaN	NaN	NaN	924	0.00984435	0.315417	0.101845	1760.92
ST	ss715582075	GM02	3854276	2	4.24846	0.0145681	NaN	NaN	NaN	NaN	NaN	NaN	924	0.00914168	0.315417	0.101845	1760.92
ST	ss715582076	GM02	3855068	2	3.86074	0.0213952	NaN	NaN	NaN	NaN	NaN	NaN	924	0.00830738	0.315417	0.101845	1760.92
ST	ss715582080	GM02	3859733	2	2.87958	0.0566658	NaN	NaN	NaN	NaN	NaN	NaN	924	0.00619617	0.315417	0.101845	1760.92
ST	ss715582081	GM02	3860229	2	2.00938	0.13466	NaN	NaN	NaN	NaN	NaN	NaN	924	0.00432372	0.315417	0.101845	1760.92
ST	ss715582082	GM02	3860932	2	2.34833	0.0961021	NaN	NaN	NaN	NaN	NaN	NaN	924	0.00505305	0.315417	0.101845	1760.92
ST	ss715582084	GM02	3865332	2	3.36578	0.0349616	NaN	NaN	NaN	NaN	NaN	NaN	924	0.00724237	0.315417	0.101845	1760.92
ST	ss715582087	GM02	3869104	2	4.22535	0.0149056	NaN	NaN	NaN	NaN	NaN	NaN	924	0.00909194	0.315417	0.101845	1760.92
ST	ss715582088	GM02	3869782	2	2.31203	0.0996368	NaN	NaN	NaN	NaN	NaN	NaN	924	0.00497493	0.315417	0.101845	1760.92
ST	ss715582091	GM02	3878823	2	1.61268	0.199916	NaN	NaN	NaN	NaN	NaN	NaN	924	0.00347011	0.315417	0.101845	1760.92
ST	ss715582094	GM02	3887461	2	3.40346	0.0336781	NaN	NaN	NaN	NaN	NaN	NaN	924	0.00732344	0.315417	0.101845	1760.92
ST	ss715582098	GM02	3903267	2	2.69033	0.0683934	NaN	NaN	NaN	NaN	NaN	NaN	924	0.00578896	0.315417	0.101845	1760.92
ST	ss715582101	GM02	3910718	1	0.481287	0.488015	NaN	NaN	NaN	NaN	NaN	NaN	924	0.000518	0.315417	0.101845	1760.92
ST	ss715582103	GM02	3912545	2	2.48865	0.083582	NaN	NaN	NaN	NaN	NaN	NaN	924	0.00535498	0.315417	0.101845	1760.92
ST	ss715582105	GM02	3918969	2	2.53984	0.0794329	NaN	NaN	NaN	NaN	NaN	NaN	924	0.00546514	0.315417	0.101845	1760.92
ST	ss715582111	GM02	3935983	2	0.479838	0.619039	NaN	NaN	NaN	NaN	NaN	NaN	924	0.0010325	0.315417	0.101845	1760.92
ST	ss715582114	GM02	3944215	2	0.627864	0.53396	NaN	NaN	NaN	NaN	NaN	NaN	924	0.00135101	0.315417	0.101845	1760.92
ST	ss715582116	GM02	3950225	2	0.732994	0.480749	NaN	NaN	NaN	NaN	NaN	NaN	924	0.00157723	0.315417	0.101845	1760.92
ST	ss715582120	GM02	3957865	2	1.92226	0.146864	NaN	NaN	NaN	NaN	NaN	NaN	924	0.00413625	0.315417	0.101845	1760.92
ST	ss715582121	GM02	3962698	2	0.30039	0.740602	NaN	NaN	NaN	NaN	NaN	NaN	924	0.000646	0.315417	0.101845	1760.92
ST	ss715582123	GM02	3966141	2	0.299438	0.741307	NaN	NaN	NaN	NaN	NaN	NaN	924	0.000644	0.315417	0.101845	1760.92
ST	ss715582128	GM02	3981575	2	0.0606933	0.941116	NaN	NaN	NaN	NaN	NaN	NaN	924	0.000131	0.315417	0.101845	1760.92
ST	ss715582131	GM02	3993985	2	0.0629465	0.938998	NaN	NaN	NaN	NaN	NaN	NaN	924	0.000135	0.315417	0.101845	1760.92
ST	ss715582137	GM02	4006063	2	1.43787	0.237968	NaN	NaN	NaN	NaN	NaN	NaN	924	0.00309395	0.315417	0.101845	1760.92
ST	ss715582141	GM02	4014721	2	0.247974	0.780432	NaN	NaN	NaN	NaN	NaN	NaN	924	0.000534	0.315417	0.101845	1760.92
ST	ss715582149	GM02	4035869	2	0.941405	0.390456	NaN	NaN	NaN	NaN	NaN	NaN	924	0.00202568	0.315417	0.101845	1760.92
ST	ss715582158	GM02	4062542	2	0.25694	0.77347	NaN	NaN	NaN	NaN	NaN	NaN	924	0.000553	0.315417	0.101845	1760.92
ST	ss715582160	GM02	4068069	2	0.124323	0.88311	NaN	NaN	NaN	NaN	NaN	NaN	924	0.000268	0.315417	0.101845	1760.92
ST	ss715582163	GM02	4071674	2	0.0246139	0.975687	NaN	NaN	NaN	NaN	NaN	NaN	924	5.3e-05	0.315417	0.101845	1760.92
ST	ss715582179	GM02	4121131	2	0.757849	0.468967	NaN	NaN	NaN	NaN	NaN	NaN	924	0.00163071	0.315417	0.101845	1760.92
[truncated: 40,083 more rows]

## Sheet: TableS5
Statistics for GWAS of semideterminate and indeterminate varieties without dt1 used for GWAS of stem growth habit.
Trait	Marker	Chr	Pos	df	F	p	add_effect	add_F	add_p	dom_effect	dom_F	dom_p	errordf	MarkerR2	Genetic Var	Residual Var	-2LnLikelihood
ST	None			0	NaN	NaN	NaN	NaN	NaN	NaN	NaN	NaN	330	NaN	0.104942	0.109312	417.19
ST	ss715578788	GM01	24952	2	0.0598385	0.941927	NaN	NaN	NaN	NaN	NaN	NaN	333	0.000363	0.104942	0.109312	417.19
ST	ss715578818	GM01	26003	2	0.426141	0.653386	NaN	NaN	NaN	NaN	NaN	NaN	333	0.00258684	0.104942	0.109312	417.19
ST	ss715578923	GM01	29671	2	0.0704638	0.931976	NaN	NaN	NaN	NaN	NaN	NaN	333	0.000428	0.104942	0.109312	417.19
ST	ss715578960	GM01	30712	2	1.94504	0.144632	NaN	NaN	NaN	NaN	NaN	NaN	333	0.0118072	0.104942	0.109312	417.19
ST	ss715579193	GM01	37018	2	1.30785	0.271812	NaN	NaN	NaN	NaN	NaN	NaN	333	0.00793915	0.104942	0.109312	417.19
ST	ss715579265	GM01	38482	1	0.0449282	0.832268	NaN	NaN	NaN	NaN	NaN	NaN	333	0.000136	0.104942	0.109312	417.19
ST	ss715579576	GM01	46373	2	0.903379	0.406207	NaN	NaN	NaN	NaN	NaN	NaN	333	0.00548386	0.104942	0.109312	417.19
ST	ss715579942	GM01	49238	2	0.286755	0.750884	NaN	NaN	NaN	NaN	NaN	NaN	333	0.00174071	0.104942	0.109312	417.19
ST	ss715580755	GM01	61191	2	0.161885	0.850607	NaN	NaN	NaN	NaN	NaN	NaN	333	0.000983	0.104942	0.109312	417.19
ST	ss715580822	GM01	81844	2	0.943951	0.390145	NaN	NaN	NaN	NaN	NaN	NaN	333	0.00573015	0.104942	0.109312	417.19
ST	ss715580828	GM01	83156	2	0.0704638	0.931976	NaN	NaN	NaN	NaN	NaN	NaN	333	0.000428	0.104942	0.109312	417.19
ST	ss715580853	GM01	90280	2	0.0704638	0.931976	NaN	NaN	NaN	NaN	NaN	NaN	333	0.000428	0.104942	0.109312	417.19
ST	ss715580861	GM01	92363	1	0.0666352	0.796462	NaN	NaN	NaN	NaN	NaN	NaN	333	0.000202	0.104942	0.109312	417.19
ST	ss715580878	GM01	96802	1	0.0385935	0.844378	NaN	NaN	NaN	NaN	NaN	NaN	333	0.000117	0.104942	0.109312	417.19
ST	ss715580885	GM01	98213	2	0.0704638	0.931976	NaN	NaN	NaN	NaN	NaN	NaN	333	0.000428	0.104942	0.109312	417.19
ST	ss715578496	GM01	138690	2	0.0479936	0.953147	NaN	NaN	NaN	NaN	NaN	NaN	333	0.000291	0.104942	0.109312	417.19
ST	ss715578522	GM01	148336	2	0.0704638	0.931976	NaN	NaN	NaN	NaN	NaN	NaN	333	0.000428	0.104942	0.109312	417.19
ST	ss715578587	GM01	166728	2	0.131547	0.876784	NaN	NaN	NaN	NaN	NaN	NaN	333	0.000799	0.104942	0.109312	417.19
ST	ss715578628	GM01	183377	2	0.0704638	0.931976	NaN	NaN	NaN	NaN	NaN	NaN	333	0.000428	0.104942	0.109312	417.19
ST	ss715578633	GM01	185211	2	1.08422	0.339378	NaN	NaN	NaN	NaN	NaN	NaN	333	0.00658164	0.104942	0.109312	417.19
ST	ss715578635	GM01	186170	2	0.0423112	0.958577	NaN	NaN	NaN	NaN	NaN	NaN	333	0.000257	0.104942	0.109312	417.19
ST	ss715578726	GM01	225505	2	0.0773916	0.925544	NaN	NaN	NaN	NaN	NaN	NaN	333	0.00047	0.104942	0.109312	417.19
ST	ss715578743	GM01	234135	2	0.0704638	0.931976	NaN	NaN	NaN	NaN	NaN	NaN	333	0.000428	0.104942	0.109312	417.19
ST	ss715578754	GM01	237230	2	0.978583	0.376941	NaN	NaN	NaN	NaN	NaN	NaN	333	0.00594038	0.104942	0.109312	417.19
ST	ss715578773	GM01	242879	2	0.116565	0.890009	NaN	NaN	NaN	NaN	NaN	NaN	333	0.000708	0.104942	0.109312	417.19
ST	ss715578777	GM01	244125	1	0.118179	0.731238	NaN	NaN	NaN	NaN	NaN	NaN	333	0.000359	0.104942	0.109312	417.19
ST	ss715578780	GM01	245030	2	1.24914	0.288117	NaN	NaN	NaN	NaN	NaN	NaN	333	0.00758275	0.104942	0.109312	417.19
ST	ss715578887	GM01	281645	2	0.265345	0.767106	NaN	NaN	NaN	NaN	NaN	NaN	333	0.00161075	0.104942	0.109312	417.19
ST	ss715578894	GM01	283533	2	0.26815	0.764961	NaN	NaN	NaN	NaN	NaN	NaN	333	0.00162777	0.104942	0.109312	417.19
ST	ss715579048	GM01	334437	2	0.780227	0.459153	NaN	NaN	NaN	NaN	NaN	NaN	333	0.00473628	0.104942	0.109312	417.19
ST	ss715579052	GM01	335952	0	NaN	1	NaN	NaN	NaN	NaN	NaN	NaN	333	0	0.104942	0.109312	417.19
ST	ss715579185	GM01	368054	2	1.24594	0.289032	NaN	NaN	NaN	NaN	NaN	NaN	333	0.00756335	0.104942	0.109312	417.19
ST	ss715579226	GM01	377146	1	0.741701	0.389746	NaN	NaN	NaN	NaN	NaN	NaN	333	0.00225121	0.104942	0.109312	417.19
ST	ss715579235	GM01	378633	2	0.370102	0.690953	NaN	NaN	NaN	NaN	NaN	NaN	333	0.00224666	0.104942	0.109312	417.19
ST	ss715579252	GM01	382080	2	0.472517	0.623856	NaN	NaN	NaN	NaN	NaN	NaN	333	0.00286836	0.104942	0.109312	417.19
ST	ss715579281	GM01	388640	1	0.977148	0.323633	NaN	NaN	NaN	NaN	NaN	NaN	333	0.00296583	0.104942	0.109312	417.19
ST	ss715579337	GM01	401923	2	0.755119	0.470773	NaN	NaN	NaN	NaN	NaN	NaN	333	0.00458386	0.104942	0.109312	417.19
ST	ss715579366	GM01	409034	2	0.410743	0.663499	NaN	NaN	NaN	NaN	NaN	NaN	333	0.00249337	0.104942	0.109312	417.19
ST	ss715579418	GM01	423213	1	2.15686	0.142893	NaN	NaN	NaN	NaN	NaN	NaN	333	0.00654649	0.104942	0.109312	417.19
ST	ss715579444	GM01	429656	2	1.17128	0.311268	NaN	NaN	NaN	NaN	NaN	NaN	333	0.00711011	0.104942	0.109312	417.19
ST	ss715579457	GM01	432637	2	1.15101	0.317596	NaN	NaN	NaN	NaN	NaN	NaN	333	0.00698706	0.104942	0.109312	417.19
ST	ss715579484	GM01	439444	2	0.527995	0.590288	NaN	NaN	NaN	NaN	NaN	NaN	333	0.00320514	0.104942	0.109312	417.19
ST	ss715579534	GM01	452504	2	0.348398	0.70608	NaN	NaN	NaN	NaN	NaN	NaN	333	0.00211491	0.104942	0.109312	417.19
ST	ss715579556	GM01	458739	2	1.73293	0.178385	NaN	NaN	NaN	NaN	NaN	NaN	333	0.0105196	0.104942	0.109312	417.19
ST	ss715579584	GM01	465259	2	0.155465	0.85608	NaN	NaN	NaN	NaN	NaN	NaN	333	0.000944	0.104942	0.109312	417.19
ST	ss715579660	GM01	470982	2	0.930195	0.395518	NaN	NaN	NaN	NaN	NaN	NaN	333	0.00564664	0.104942	0.109312	417.19
ST	ss715579674	GM01	471895	2	0.324373	0.723213	NaN	NaN	NaN	NaN	NaN	NaN	333	0.00196907	0.104942	0.109312	417.19
ST	ss715579733	GM01	477326	2	0.30644	0.736274	NaN	NaN	NaN	NaN	NaN	NaN	333	0.00186021	0.104942	0.109312	417.19
ST	ss715580182	GM01	510643	2	0.106352	0.899139	NaN	NaN	NaN	NaN	NaN	NaN	333	0.000646	0.104942	0.109312	417.19
ST	ss715580199	GM01	512411	2	0.255137	0.774964	NaN	NaN	NaN	NaN	NaN	NaN	333	0.00154878	0.104942	0.109312	417.19
ST	ss715580685	GM01	554257	2	0.363339	0.695631	NaN	NaN	NaN	NaN	NaN	NaN	333	0.00220561	0.104942	0.109312	417.19
ST	ss715580737	GM01	566240	2	0.358385	0.699078	NaN	NaN	NaN	NaN	NaN	NaN	333	0.00217554	0.104942	0.109312	417.19
ST	ss715580739	GM01	571427	1	0.870689	0.351451	NaN	NaN	NaN	NaN	NaN	NaN	333	0.00264271	0.104942	0.109312	417.19
ST	ss715580748	GM01	595508	2	0.770302	0.463711	NaN	NaN	NaN	NaN	NaN	NaN	333	0.00467604	0.104942	0.109312	417.19
ST	ss715580760	GM01	628950	0	NaN	1	NaN	NaN	NaN	NaN	NaN	NaN	333	0	0.104942	0.109312	417.19
ST	ss715580775	GM01	683307	2	1.99037	0.138297	NaN	NaN	NaN	NaN	NaN	NaN	333	0.0120823	0.104942	0.109312	417.19
ST	ss715580778	GM01	688904	2	0.603505	0.547499	NaN	NaN	NaN	NaN	NaN	NaN	333	0.00366351	0.104942	0.109312	417.19
ST	ss715580782	GM01	700521	2	0.692967	0.500823	NaN	NaN	NaN	NaN	NaN	NaN	333	0.00420657	0.104942	0.109312	417.19
ST	ss715580815	GM01	801884	2	0.377525	0.685854	NaN	NaN	NaN	NaN	NaN	NaN	333	0.00229173	0.104942	0.109312	417.19
ST	ss715580817	GM01	807882	2	0.525316	0.591866	NaN	NaN	NaN	NaN	NaN	NaN	333	0.00318887	0.104942	0.109312	417.19
ST	ss715580823	GM01	823278	2	1.03141	0.357661	NaN	NaN	NaN	NaN	NaN	NaN	333	0.00626105	0.104942	0.109312	417.19
ST	ss715580827	GM01	832468	2	0.718692	0.488158	NaN	NaN	NaN	NaN	NaN	NaN	333	0.00436274	0.104942	0.109312	417.19
ST	ss715580833	GM01	850106	2	1.04166	0.354036	NaN	NaN	NaN	NaN	NaN	NaN	333	0.00632328	0.104942	0.109312	417.19
ST	ss715580837	GM01	862022	2	0.448486	0.638986	NaN	NaN	NaN	NaN	NaN	NaN	333	0.00272249	0.104942	0.109312	417.19
ST	ss715580841	GM01	875209	2	1.95346	0.143433	NaN	NaN	NaN	NaN	NaN	NaN	333	0.0118583	0.104942	0.109312	417.19
ST	ss715580851	GM01	901990	2	0.387108	0.679329	NaN	NaN	NaN	NaN	NaN	NaN	333	0.00234989	0.104942	0.109312	417.19
ST	ss715580859	GM01	921362	2	1.36162	0.257695	NaN	NaN	NaN	NaN	NaN	NaN	333	0.00826554	0.104942	0.109312	417.19
ST	ss715580862	GM01	925792	2	2.4178	0.0907094	NaN	NaN	NaN	NaN	NaN	NaN	333	0.014677	0.104942	0.109312	417.19
ST	ss715580871	GM01	955846	2	0.81962	0.441502	NaN	NaN	NaN	NaN	NaN	NaN	333	0.00497541	0.104942	0.109312	417.19
ST	ss715580875	GM01	964146	2	1.16429	0.313436	NaN	NaN	NaN	NaN	NaN	NaN	333	0.00706766	0.104942	0.109312	417.19
ST	ss715580881	GM01	974080	2	0.0972404	0.907364	NaN	NaN	NaN	NaN	NaN	NaN	333	0.00059	0.104942	0.109312	417.19
ST	ss715580883	GM01	979924	2	1.58171	0.207192	NaN	NaN	NaN	NaN	NaN	NaN	333	0.00960161	0.104942	0.109312	417.19
ST	ss715578403	GM01	1006995	2	0.20057	0.818364	NaN	NaN	NaN	NaN	NaN	NaN	333	0.00121754	0.104942	0.109312	417.19
ST	ss715578406	GM01	1011973	2	0.15369	0.857599	NaN	NaN	NaN	NaN	NaN	NaN	333	0.000933	0.104942	0.109312	417.19
ST	ss715578407	GM01	1013994	1	0.0834068	0.772915	NaN	NaN	NaN	NaN	NaN	NaN	333	0.000253	0.104942	0.109312	417.19
ST	ss715578418	GM01	1059707	2	0.816336	0.442947	NaN	NaN	NaN	NaN	NaN	NaN	333	0.00495548	0.104942	0.109312	417.19
ST	ss715578431	GM01	1097741	2	0.346422	0.707473	NaN	NaN	NaN	NaN	NaN	NaN	333	0.00210292	0.104942	0.109312	417.19
ST	ss715578435	GM01	1107228	2	0.817198	0.442567	NaN	NaN	NaN	NaN	NaN	NaN	333	0.00496071	0.104942	0.109312	417.19
ST	ss715578454	GM01	1234293	2	0.00453155	0.995479	NaN	NaN	NaN	NaN	NaN	NaN	333	2.75e-05	0.104942	0.109312	417.19
ST	ss715578456	GM01	1237296	2	0.0417005	0.959162	NaN	NaN	NaN	NaN	NaN	NaN	333	0.000253	0.104942	0.109312	417.19
ST	ss715578459	GM01	1247422	2	0.616649	0.540377	NaN	NaN	NaN	NaN	NaN	NaN	333	0.0037433	0.104942	0.109312	417.19
ST	ss715578461	GM01	1270186	2	0.144052	0.865897	NaN	NaN	NaN	NaN	NaN	NaN	333	0.000874	0.104942	0.109312	417.19
ST	ss715578462	GM01	1271143	0	NaN	1	NaN	NaN	NaN	NaN	NaN	NaN	333	0	0.104942	0.109312	417.19
ST	ss715578463	GM01	1273914	2	0.133341	0.875214	NaN	NaN	NaN	NaN	NaN	NaN	333	0.000809	0.104942	0.109312	417.19
ST	ss715578465	GM01	1276908	2	0.252613	0.77692	NaN	NaN	NaN	NaN	NaN	NaN	333	0.00153346	0.104942	0.109312	417.19
ST	ss715578470	GM01	1301020	1	0.0197668	0.888277	NaN	NaN	NaN	NaN	NaN	NaN	333	6e-05	0.104942	0.109312	417.19
ST	ss715578472	GM01	1302531	2	0.465932	0.627966	NaN	NaN	NaN	NaN	NaN	NaN	333	0.00282839	0.104942	0.109312	417.19
ST	ss715578473	GM01	1308879	2	0.00360354	0.996403	NaN	NaN	NaN	NaN	NaN	NaN	333	2.19e-05	0.104942	0.109312	417.19
ST	ss715578474	GM01	1309778	2	0.0968262	0.90774	NaN	NaN	NaN	NaN	NaN	NaN	333	0.000588	0.104942	0.109312	417.19
ST	ss715578476	GM01	1314722	2	1.45888	0.234005	NaN	NaN	NaN	NaN	NaN	NaN	333	0.00885599	0.104942	0.109312	417.19
ST	ss715578482	GM01	1337697	2	0.1008	0.904142	NaN	NaN	NaN	NaN	NaN	NaN	333	0.000612	0.104942	0.109312	417.19
ST	ss715578484	GM01	1339744	2	0.059696	0.942061	NaN	NaN	NaN	NaN	NaN	NaN	333	0.000362	0.104942	0.109312	417.19
ST	ss715578485	GM01	1344360	2	0.300199	0.740875	NaN	NaN	NaN	NaN	NaN	NaN	333	0.00182232	0.104942	0.109312	417.19
ST	ss715578487	GM01	1350243	2	0.0975319	0.9071	NaN	NaN	NaN	NaN	NaN	NaN	333	0.000592	0.104942	0.109312	417.19
ST	ss715578492	GM01	1373443	2	0.0756871	0.927122	NaN	NaN	NaN	NaN	NaN	NaN	333	0.000459	0.104942	0.109312	417.19
ST	ss715578494	GM01	1379494	2	0.11855	0.888246	NaN	NaN	NaN	NaN	NaN	NaN	333	0.00072	0.104942	0.109312	417.19
ST	ss715578497	GM01	1384749	1	0.01496	0.902728	NaN	NaN	NaN	NaN	NaN	NaN	333	4.54e-05	0.104942	0.109312	417.19
ST	ss715578499	GM01	1397232	2	0.43797	0.645723	NaN	NaN	NaN	NaN	NaN	NaN	333	0.00265865	0.104942	0.109312	417.19
ST	ss715578503	GM01	1402999	2	0.0447628	0.95623	NaN	NaN	NaN	NaN	NaN	NaN	333	0.000272	0.104942	0.109312	417.19
ST	ss715578507	GM01	1419229	2	1.01525	0.363451	NaN	NaN	NaN	NaN	NaN	NaN	333	0.00616295	0.104942	0.109312	417.19
ST	ss715578509	GM01	1423756	1	0.529507	0.467333	NaN	NaN	NaN	NaN	NaN	NaN	333	0.00160716	0.104942	0.109312	417.19
ST	ss715578520	GM01	1475349	2	0.103709	0.901517	NaN	NaN	NaN	NaN	NaN	NaN	333	0.00063	0.104942	0.109312	417.19
ST	ss715578523	GM01	1482285	2	0.118642	0.888164	NaN	NaN	NaN	NaN	NaN	NaN	333	0.00072	0.104942	0.109312	417.19
ST	ss715578525	GM01	1483918	2	0.19834	0.820189	NaN	NaN	NaN	NaN	NaN	NaN	333	0.001204	0.104942	0.109312	417.19
ST	ss715578527	GM01	1486712	2	0.6703	0.512256	NaN	NaN	NaN	NaN	NaN	NaN	333	0.00406898	0.104942	0.109312	417.19
ST	ss715578529	GM01	1490607	2	0.10972	0.896118	NaN	NaN	NaN	NaN	NaN	NaN	333	0.000666	0.104942	0.109312	417.19
ST	ss715578533	GM01	1498823	2	0.329166	0.719761	NaN	NaN	NaN	NaN	NaN	NaN	333	0.00199817	0.104942	0.109312	417.19
ST	ss715578536	GM01	1508766	2	0.217731	0.804458	NaN	NaN	NaN	NaN	NaN	NaN	333	0.00132171	0.104942	0.109312	417.19
ST	ss715578538	GM01	1513766	2	0.828466	0.437633	NaN	NaN	NaN	NaN	NaN	NaN	333	0.00502911	0.104942	0.109312	417.19
ST	ss715578540	GM01	1516846	2	0.188249	0.828498	NaN	NaN	NaN	NaN	NaN	NaN	333	0.00114275	0.104942	0.109312	417.19
ST	ss715578543	GM01	1521991	2	0.304144	0.737963	NaN	NaN	NaN	NaN	NaN	NaN	333	0.00184627	0.104942	0.109312	417.19
ST	ss715578545	GM01	1528791	2	1.53664	0.216652	NaN	NaN	NaN	NaN	NaN	NaN	333	0.009328	0.104942	0.109312	417.19
ST	ss715578547	GM01	1531899	2	2.32429	0.0994679	NaN	NaN	NaN	NaN	NaN	NaN	333	0.0141093	0.104942	0.109312	417.19
ST	ss715578550	GM01	1533882	2	0.513808	0.598695	NaN	NaN	NaN	NaN	NaN	NaN	333	0.00311901	0.104942	0.109312	417.19
ST	ss715578552	GM01	1541093	2	2.64873	0.0722588	NaN	NaN	NaN	NaN	NaN	NaN	333	0.0160788	0.104942	0.109312	417.19
ST	ss715578554	GM01	1549921	2	0.115096	0.891317	NaN	NaN	NaN	NaN	NaN	NaN	333	0.000699	0.104942	0.109312	417.19
ST	ss715578556	GM01	1553130	2	0.139287	0.87003	NaN	NaN	NaN	NaN	NaN	NaN	333	0.000846	0.104942	0.109312	417.19
ST	ss715578558	GM01	1556076	2	0.490967	0.612485	NaN	NaN	NaN	NaN	NaN	NaN	333	0.00298036	0.104942	0.109312	417.19
ST	ss715578563	GM01	1580127	2	0.29987	0.741118	NaN	NaN	NaN	NaN	NaN	NaN	333	0.00182033	0.104942	0.109312	417.19
ST	ss715578568	GM01	1600224	2	0.581841	0.559446	NaN	NaN	NaN	NaN	NaN	NaN	333	0.003532	0.104942	0.109312	417.19
ST	ss715578571	GM01	1608091	2	0.195608	0.822431	NaN	NaN	NaN	NaN	NaN	NaN	333	0.00118742	0.104942	0.109312	417.19
ST	ss715578574	GM01	1616784	2	0.560618	0.571404	NaN	NaN	NaN	NaN	NaN	NaN	333	0.00340317	0.104942	0.109312	417.19
ST	ss715578575	GM01	1619075	2	0.23378	0.791668	NaN	NaN	NaN	NaN	NaN	NaN	333	0.00141913	0.104942	0.109312	417.19
ST	ss715578578	GM01	1624141	2	0.668828	0.513008	NaN	NaN	NaN	NaN	NaN	NaN	333	0.00406005	0.104942	0.109312	417.19
ST	ss715578581	GM01	1641539	1	0.74259	0.389462	NaN	NaN	NaN	NaN	NaN	NaN	333	0.0022539	0.104942	0.109312	417.19
ST	ss715578584	GM01	1653600	2	0.173379	0.840896	NaN	NaN	NaN	NaN	NaN	NaN	333	0.00105248	0.104942	0.109312	417.19
ST	ss715578589	GM01	1675532	2	0.921605	0.398911	NaN	NaN	NaN	NaN	NaN	NaN	333	0.0055945	0.104942	0.109312	417.19
ST	ss715578593	GM01	1696769	2	0.374954	0.687616	NaN	NaN	NaN	NaN	NaN	NaN	333	0.00227612	0.104942	0.109312	417.19
ST	ss715578603	GM01	1722193	2	1.04431	0.353107	NaN	NaN	NaN	NaN	NaN	NaN	333	0.00633934	0.104942	0.109312	417.19
ST	ss715578610	GM01	1745945	2	1.77153	0.171701	NaN	NaN	NaN	NaN	NaN	NaN	333	0.0107539	0.104942	0.109312	417.19
ST	ss715578613	GM01	1756948	2	2.14612	0.118581	NaN	NaN	NaN	NaN	NaN	NaN	333	0.0130278	0.104942	0.109312	417.19
ST	ss715578619	GM01	1786647	2	1.29186	0.276159	NaN	NaN	NaN	NaN	NaN	NaN	333	0.00784207	0.104942	0.109312	417.19
ST	ss715578621	GM01	1796956	2	1.25958	0.285146	NaN	NaN	NaN	NaN	NaN	NaN	333	0.00764614	0.104942	0.109312	417.19
ST	ss715578622	GM01	1804463	2	0.640429	0.527726	NaN	NaN	NaN	NaN	NaN	NaN	333	0.00388765	0.104942	0.109312	417.19
ST	ss715578636	GM01	1866808	2	0.00378228	0.996225	NaN	NaN	NaN	NaN	NaN	NaN	333	2.3e-05	0.104942	0.109312	417.19
ST	ss715578639	GM01	1878694	2	0.605539	0.546391	NaN	NaN	NaN	NaN	NaN	NaN	333	0.00367586	0.104942	0.109312	417.19
ST	ss715578640	GM01	1881454	2	2.25532	0.106469	NaN	NaN	NaN	NaN	NaN	NaN	333	0.0136906	0.104942	0.109312	417.19
ST	ss715578642	GM01	1887609	2	1.47657	0.229939	NaN	NaN	NaN	NaN	NaN	NaN	333	0.00896333	0.104942	0.109312	417.19
ST	ss715578643	GM01	1889374	2	1.03784	0.355382	NaN	NaN	NaN	NaN	NaN	NaN	333	0.00630011	0.104942	0.109312	417.19
ST	ss715578647	GM01	1902673	2	0.229647	0.794942	NaN	NaN	NaN	NaN	NaN	NaN	333	0.00139404	0.104942	0.109312	417.19
ST	ss715578648	GM01	1905368	1	0.169975	0.680403	NaN	NaN	NaN	NaN	NaN	NaN	333	0.000516	0.104942	0.109312	417.19
ST	ss715578656	GM01	1936927	2	0.498989	0.607606	NaN	NaN	NaN	NaN	NaN	NaN	333	0.00302906	0.104942	0.109312	417.19
ST	ss715578662	GM01	1976480	0	NaN	1	NaN	NaN	NaN	NaN	NaN	NaN	333	0	0.104942	0.109312	417.19
ST	ss715578665	GM01	1990687	2	1.06421	0.346191	NaN	NaN	NaN	NaN	NaN	NaN	333	0.00646019	0.104942	0.109312	417.19
ST	ss715578669	GM01	2010584	2	0.215476	0.806272	NaN	NaN	NaN	NaN	NaN	NaN	333	0.00130802	0.104942	0.109312	417.19
ST	ss715578673	GM01	2038467	2	0.770913	0.463429	NaN	NaN	NaN	NaN	NaN	NaN	333	0.00467974	0.104942	0.109312	417.19
ST	ss715578674	GM01	2039986	0	NaN	1	NaN	NaN	NaN	NaN	NaN	NaN	333	0	0.104942	0.109312	417.19
ST	ss715578675	GM01	2042156	2	0.0283023	0.972097	NaN	NaN	NaN	NaN	NaN	NaN	333	0.000172	0.104942	0.109312	417.19
ST	ss715578682	GM01	2059401	1	3.03395	0.0824766	NaN	NaN	NaN	NaN	NaN	NaN	333	0.00920863	0.104942	0.109312	417.19
ST	ss715578683	GM01	2065014	2	0.773335	0.462314	NaN	NaN	NaN	NaN	NaN	NaN	333	0.00469444	0.104942	0.109312	417.19
ST	ss715578689	GM01	2102513	2	0.233169	0.792151	NaN	NaN	NaN	NaN	NaN	NaN	333	0.00141543	0.104942	0.109312	417.19
ST	ss715578694	GM01	2126801	2	1.46514	0.232559	NaN	NaN	NaN	NaN	NaN	NaN	333	0.00889394	0.104942	0.109312	417.19
ST	ss715578698	GM01	2136619	2	0.755885	0.470414	NaN	NaN	NaN	NaN	NaN	NaN	333	0.00458851	0.104942	0.109312	417.19
ST	ss715578701	GM01	2183554	2	0.1922	0.825235	NaN	NaN	NaN	NaN	NaN	NaN	333	0.00116673	0.104942	0.109312	417.19
ST	ss715578703	GM01	2187616	2	0.72873	0.483303	NaN	NaN	NaN	NaN	NaN	NaN	333	0.00442367	0.104942	0.109312	417.19
ST	ss715578706	GM01	2194371	2	0.95458	0.386044	NaN	NaN	NaN	NaN	NaN	NaN	333	0.00579467	0.104942	0.109312	417.19
ST	ss715578707	GM01	2195303	2	0.973823	0.378729	NaN	NaN	NaN	NaN	NaN	NaN	333	0.00591149	0.104942	0.109312	417.19
ST	ss715578709	GM01	2205418	2	0.486081	0.615476	NaN	NaN	NaN	NaN	NaN	NaN	333	0.0029507	0.104942	0.109312	417.19
ST	ss715578711	GM01	2211215	2	1.18308	0.307643	NaN	NaN	NaN	NaN	NaN	NaN	333	0.00718173	0.104942	0.109312	417.19
ST	ss715578714	GM01	2218064	2	0.296601	0.74354	NaN	NaN	NaN	NaN	NaN	NaN	333	0.00180048	0.104942	0.109312	417.19
ST	ss715578716	GM01	2223451	1	1.04906	0.306479	NaN	NaN	NaN	NaN	NaN	NaN	333	0.00318409	0.104942	0.109312	417.19
ST	ss715578717	GM01	2230781	2	0.371752	0.689816	NaN	NaN	NaN	NaN	NaN	NaN	333	0.00225668	0.104942	0.109312	417.19
ST	ss715578722	GM01	2246694	2	1.13952	0.32124	NaN	NaN	NaN	NaN	NaN	NaN	333	0.00691732	0.104942	0.109312	417.19
ST	ss715578728	GM01	2274638	2	0.101688	0.90334	NaN	NaN	NaN	NaN	NaN	NaN	333	0.000617	0.104942	0.109312	417.19
ST	ss715578729	GM01	2275959	2	1.18822	0.306077	NaN	NaN	NaN	NaN	NaN	NaN	333	0.00721293	0.104942	0.109312	417.19
ST	ss715578730	GM01	2279828	2	0.10118	0.903799	NaN	NaN	NaN	NaN	NaN	NaN	333	0.000614	0.104942	0.109312	417.19
ST	ss715578731	GM01	2284699	1	0.0513847	0.820812	NaN	NaN	NaN	NaN	NaN	NaN	333	0.000156	0.104942	0.109312	417.19
ST	ss715578733	GM01	2287938	2	0.352155	0.703438	NaN	NaN	NaN	NaN	NaN	NaN	333	0.00213772	0.104942	0.109312	417.19
ST	ss715578734	GM01	2296433	2	1.11248	0.329983	NaN	NaN	NaN	NaN	NaN	NaN	333	0.0067532	0.104942	0.109312	417.19
ST	ss715578746	GM01	2355288	2	2.49	0.0844806	NaN	NaN	NaN	NaN	NaN	NaN	333	0.0151153	0.104942	0.109312	417.19
ST	ss715578750	GM01	2364655	2	0.605102	0.546629	NaN	NaN	NaN	NaN	NaN	NaN	333	0.0036732	0.104942	0.109312	417.19
ST	ss715578752	GM01	2378119	1	0.177572	0.673744	NaN	NaN	NaN	NaN	NaN	NaN	333	0.000539	0.104942	0.109312	417.19
ST	ss715578755	GM01	2381212	1	0.313788	0.575747	NaN	NaN	NaN	NaN	NaN	NaN	333	0.000952	0.104942	0.109312	417.19
ST	ss715578757	GM01	2384412	1	1.01659	0.314072	NaN	NaN	NaN	NaN	NaN	NaN	333	0.00308555	0.104942	0.109312	417.19
ST	ss715578763	GM01	2396176	0	NaN	1	NaN	NaN	NaN	NaN	NaN	NaN	333	0	0.104942	0.109312	417.19
ST	ss715578768	GM01	2421404	1	0.870689	0.351451	NaN	NaN	NaN	NaN	NaN	NaN	333	0.00264271	0.104942	0.109312	417.19
ST	ss715578770	GM01	2426934	1	0.313788	0.575747	NaN	NaN	NaN	NaN	NaN	NaN	333	0.000952	0.104942	0.109312	417.19
ST	ss715578771	GM01	2431330	2	0.760826	0.468105	NaN	NaN	NaN	NaN	NaN	NaN	333	0.00461851	0.104942	0.109312	417.19
ST	ss715578772	GM01	2436476	0	NaN	1	NaN	NaN	NaN	NaN	NaN	NaN	333	0	0.104942	0.109312	417.19
ST	ss715578784	GM01	2481744	1	0.870689	0.351451	NaN	NaN	NaN	NaN	NaN	NaN	333	0.00264271	0.104942	0.109312	417.19
ST	ss715578787	GM01	2489455	2	0.35094	0.704291	NaN	NaN	NaN	NaN	NaN	NaN	333	0.00213034	0.104942	0.109312	417.19
ST	ss715578790	GM01	2506568	2	0.444574	0.641484	NaN	NaN	NaN	NaN	NaN	NaN	333	0.00269874	0.104942	0.109312	417.19
ST	ss715578792	GM01	2510357	0	NaN	1	NaN	NaN	NaN	NaN	NaN	NaN	333	0	0.104942	0.109312	417.19
ST	ss715578794	GM01	2523130	2	0.44253	0.642793	NaN	NaN	NaN	NaN	NaN	NaN	333	0.00268633	0.104942	0.109312	417.19
ST	ss715578795	GM01	2525149	2	0.263729	0.768345	NaN	NaN	NaN	NaN	NaN	NaN	333	0.00160094	0.104942	0.109312	417.19
ST	ss715578799	GM01	2555747	2	0.776791	0.460726	NaN	NaN	NaN	NaN	NaN	NaN	333	0.00471542	0.104942	0.109312	417.19
ST	ss715578801	GM01	2560021	1	0.124566	0.72436	NaN	NaN	NaN	NaN	NaN	NaN	333	0.000378	0.104942	0.109312	417.19
ST	ss715578803	GM01	2565976	0	NaN	1	NaN	NaN	NaN	NaN	NaN	NaN	333	0	0.104942	0.109312	417.19
ST	ss715578805	GM01	2580590	2	0.438267	0.645532	NaN	NaN	NaN	NaN	NaN	NaN	333	0.00266045	0.104942	0.109312	417.19
ST	ss715578810	GM01	2601764	2	0.586666	0.556763	NaN	NaN	NaN	NaN	NaN	NaN	333	0.00356129	0.104942	0.109312	417.19
ST	ss715578812	GM01	2605265	2	0.303648	0.738329	NaN	NaN	NaN	NaN	NaN	NaN	333	0.00184326	0.104942	0.109312	417.19
ST	ss715578815	GM01	2610178	2	0.834292	0.435104	NaN	NaN	NaN	NaN	NaN	NaN	333	0.00506448	0.104942	0.109312	417.19
ST	ss715578816	GM01	2611571	2	2.01867	0.134484	NaN	NaN	NaN	NaN	NaN	NaN	333	0.0122541	0.104942	0.109312	417.19
ST	ss715578817	GM01	2614460	2	1.01031	0.365239	NaN	NaN	NaN	NaN	NaN	NaN	333	0.00613298	0.104942	0.109312	417.19
ST	ss715578820	GM01	2617317	2	1.42622	0.241705	NaN	NaN	NaN	NaN	NaN	NaN	333	0.00865773	0.104942	0.109312	417.19
ST	ss715578822	GM01	2626192	2	0.314565	0.730327	NaN	NaN	NaN	NaN	NaN	NaN	333	0.00190953	0.104942	0.109312	417.19
ST	ss715578826	GM01	2635762	2	0.885142	0.413642	NaN	NaN	NaN	NaN	NaN	NaN	333	0.00537315	0.104942	0.109312	417.19
ST	ss715578827	GM01	2637003	1	0.390157	0.532651	NaN	NaN	NaN	NaN	NaN	NaN	333	0.0011842	0.104942	0.109312	417.19
ST	ss715578832	GM01	2654324	0	NaN	1	NaN	NaN	NaN	NaN	NaN	NaN	333	0	0.104942	0.109312	417.19
ST	ss715578838	GM01	2691624	2	0.0594497	0.942293	NaN	NaN	NaN	NaN	NaN	NaN	333	0.000361	0.104942	0.109312	417.19
ST	ss715578842	GM01	2705392	2	0.10695	0.898602	NaN	NaN	NaN	NaN	NaN	NaN	333	0.000649	0.104942	0.109312	417.19
ST	ss715578845	GM01	2715338	1	0.870689	0.351451	NaN	NaN	NaN	NaN	NaN	NaN	333	0.00264271	0.104942	0.109312	417.19
ST	ss715578848	GM01	2724688	2	0.00104574	0.998955	NaN	NaN	NaN	NaN	NaN	NaN	333	6.35e-06	0.104942	0.109312	417.19
ST	ss715578856	GM01	2753216	2	0.111461	0.894561	NaN	NaN	NaN	NaN	NaN	NaN	333	0.000677	0.104942	0.109312	417.19
ST	ss715578858	GM01	2755143	2	0.770011	0.463846	NaN	NaN	NaN	NaN	NaN	NaN	333	0.00467426	0.104942	0.109312	417.19
ST	ss715578860	GM01	2763102	2	0.910453	0.403359	NaN	NaN	NaN	NaN	NaN	NaN	333	0.0055268	0.104942	0.109312	417.19
ST	ss715578862	GM01	2769018	2	1.18843	0.306012	NaN	NaN	NaN	NaN	NaN	NaN	333	0.00721423	0.104942	0.109312	417.19
ST	ss715578865	GM01	2778279	2	0.0804317	0.922736	NaN	NaN	NaN	NaN	NaN	NaN	333	0.000488	0.104942	0.109312	417.19
ST	ss715578870	GM01	2790162	2	0.93305	0.394397	NaN	NaN	NaN	NaN	NaN	NaN	333	0.00566398	0.104942	0.109312	417.19
ST	ss715578872	GM01	2791752	2	0.0718383	0.930696	NaN	NaN	NaN	NaN	NaN	NaN	333	0.000436	0.104942	0.109312	417.19
ST	ss715578874	GM01	2796266	2	0.166933	0.846328	NaN	NaN	NaN	NaN	NaN	NaN	333	0.00101335	0.104942	0.109312	417.19
ST	ss715578876	GM01	2801896	2	0.91806	0.40032	NaN	NaN	NaN	NaN	NaN	NaN	333	0.00557298	0.104942	0.109312	417.19
ST	ss715578879	GM01	2812412	2	0.477139	0.620988	NaN	NaN	NaN	NaN	NaN	NaN	333	0.00289642	0.104942	0.109312	417.19
ST	ss715578882	GM01	2825569	1	0.845292	0.358563	NaN	NaN	NaN	NaN	NaN	NaN	333	0.00256563	0.104942	0.109312	417.19
ST	ss715578885	GM01	2829751	2	0.56751	0.567492	NaN	NaN	NaN	NaN	NaN	NaN	333	0.00344501	0.104942	0.109312	417.19
ST	ss715578902	GM01	2892575	0	NaN	1	NaN	NaN	NaN	NaN	NaN	NaN	333	0	0.104942	0.109312	417.19
ST	ss715578907	GM01	2915019	1	0.0666763	0.796401	NaN	NaN	NaN	NaN	NaN	NaN	333	0.000202	0.104942	0.109312	417.19
ST	ss715578913	GM01	2944680	2	0.968053	0.380907	NaN	NaN	NaN	NaN	NaN	NaN	333	0.00587646	0.104942	0.109312	417.19
ST	ss715578941	GM01	3031424	2	1.14318	0.320073	NaN	NaN	NaN	NaN	NaN	NaN	333	0.00693957	0.104942	0.109312	417.19
ST	ss715578942	GM01	3033126	2	1.51924	0.220419	NaN	NaN	NaN	NaN	NaN	NaN	333	0.00922237	0.104942	0.109312	417.19
ST	ss715578946	GM01	3038334	2	0.954245	0.386173	NaN	NaN	NaN	NaN	NaN	NaN	333	0.00579263	0.104942	0.109312	417.19
ST	ss715578951	GM01	3051719	2	0.6479	0.523814	NaN	NaN	NaN	NaN	NaN	NaN	333	0.003933	0.104942	0.109312	417.19
ST	ss715578954	GM01	3071924	2	1.06835	0.344771	NaN	NaN	NaN	NaN	NaN	NaN	333	0.0064853	0.104942	0.109312	417.19
ST	ss715578957	GM01	3080035	2	1.22486	0.295145	NaN	NaN	NaN	NaN	NaN	NaN	333	0.00743535	0.104942	0.109312	417.19
ST	ss715578964	GM01	3099830	1	0.612201	0.434525	NaN	NaN	NaN	NaN	NaN	NaN	333	0.00185815	0.104942	0.109312	417.19
ST	ss715578972	GM01	3128484	2	2.09311	0.124952	NaN	NaN	NaN	NaN	NaN	NaN	333	0.012706	0.104942	0.109312	417.19
ST	ss715578975	GM01	3137444	2	1.0178	0.36253	NaN	NaN	NaN	NaN	NaN	NaN	333	0.00617846	0.104942	0.109312	417.19
ST	ss715578982	GM01	3160446	2	1.00133	0.368515	NaN	NaN	NaN	NaN	NaN	NaN	333	0.00607844	0.104942	0.109312	417.19
ST	ss715578983	GM01	3162076	2	0.0786913	0.924343	NaN	NaN	NaN	NaN	NaN	NaN	333	0.000478	0.104942	0.109312	417.19
ST	ss715578986	GM01	3176824	2	0.635771	0.53018	NaN	NaN	NaN	NaN	NaN	NaN	333	0.00385938	0.104942	0.109312	417.19
ST	ss715578987	GM01	3178447	2	1.09025	0.337352	NaN	NaN	NaN	NaN	NaN	NaN	333	0.00661823	0.104942	0.109312	417.19
ST	ss715579001	GM01	3237203	2	0.737491	0.479106	NaN	NaN	NaN	NaN	NaN	NaN	333	0.00447686	0.104942	0.109312	417.19
ST	ss715579006	GM01	3251994	0	NaN	1	NaN	NaN	NaN	NaN	NaN	NaN	333	0	0.104942	0.109312	417.19
ST	ss715579012	GM01	3276003	2	0.127023	0.880757	NaN	NaN	NaN	NaN	NaN	NaN	333	0.000771	0.104942	0.109312	417.19
ST	ss715579013	GM01	3281308	1	0.980812	0.322728	NaN	NaN	NaN	NaN	NaN	NaN	333	0.00297696	0.104942	0.109312	417.19
ST	ss715579018	GM01	3290574	2	0.303292	0.738591	NaN	NaN	NaN	NaN	NaN	NaN	333	0.0018411	0.104942	0.109312	417.19
ST	ss715579021	GM01	3296361	2	0.258548	0.77233	NaN	NaN	NaN	NaN	NaN	NaN	333	0.00156949	0.104942	0.109312	417.19
ST	ss715579023	GM01	3300420	2	0.258548	0.77233	NaN	NaN	NaN	NaN	NaN	NaN	333	0.00156949	0.104942	0.109312	417.19
ST	ss715579027	GM01	3312803	2	1.29534	0.275207	NaN	NaN	NaN	NaN	NaN	NaN	333	0.0078632	0.104942	0.109312	417.19
ST	ss715579028	GM01	3313958	2	0.324882	0.722845	NaN	NaN	NaN	NaN	NaN	NaN	333	0.00197216	0.104942	0.109312	417.19
ST	ss715579029	GM01	3315586	2	0.383057	0.68208	NaN	NaN	NaN	NaN	NaN	NaN	333	0.0023253	0.104942	0.109312	417.19
ST	ss715579032	GM01	3320292	1	0.718874	0.397132	NaN	NaN	NaN	NaN	NaN	NaN	333	0.00218192	0.104942	0.109312	417.19
ST	ss715579033	GM01	3323142	2	1.31889	0.26885	NaN	NaN	NaN	NaN	NaN	NaN	333	0.00800619	0.104942	0.109312	417.19
ST	ss715579035	GM01	3328987	0	NaN	1	NaN	NaN	NaN	NaN	NaN	NaN	333	0	0.104942	0.109312	417.19
ST	ss715579037	GM01	3333585	2	0.971309	0.379677	NaN	NaN	NaN	NaN	NaN	NaN	333	0.00589622	0.104942	0.109312	417.19
ST	ss715579038	GM01	3336772	2	0.661816	0.516603	NaN	NaN	NaN	NaN	NaN	NaN	333	0.00401748	0.104942	0.109312	417.19
ST	ss715579040	GM01	3342559	2	0.968888	0.380592	NaN	NaN	NaN	NaN	NaN	NaN	333	0.00588152	0.104942	0.109312	417.19
ST	ss715579042	GM01	3345138	2	1.3344	0.264746	NaN	NaN	NaN	NaN	NaN	NaN	333	0.00810033	0.104942	0.109312	417.19
ST	ss715579044	GM01	3355052	2	0.601001	0.548867	NaN	NaN	NaN	NaN	NaN	NaN	333	0.00364831	0.104942	0.109312	417.19
ST	ss715579053	GM01	3375794	2	0.833293	0.435536	NaN	NaN	NaN	NaN	NaN	NaN	333	0.00505841	0.104942	0.109312	417.19
ST	ss715579054	GM01	3378315	2	1.17248	0.310897	NaN	NaN	NaN	NaN	NaN	NaN	333	0.0071174	0.104942	0.109312	417.19
ST	ss715579055	GM01	3382442	2	1.08206	0.340108	NaN	NaN	NaN	NaN	NaN	NaN	333	0.00656851	0.104942	0.109312	417.19
ST	ss715579057	GM01	3387651	2	1.14703	0.318853	NaN	NaN	NaN	NaN	NaN	NaN	333	0.00696291	0.104942	0.109312	417.19
ST	ss715579060	GM01	3404910	1	1.10194	0.294613	NaN	NaN	NaN	NaN	NaN	NaN	333	0.00334461	0.104942	0.109312	417.19
ST	ss715579065	GM01	3415315	2	0.603867	0.547302	NaN	NaN	NaN	NaN	NaN	NaN	333	0.0036657	0.104942	0.109312	417.19
ST	ss715579069	GM01	3427220	2	0.687743	0.503435	NaN	NaN	NaN	NaN	NaN	NaN	333	0.00417487	0.104942	0.109312	417.19
ST	ss715579081	GM01	3458900	2	0.574173	0.563737	NaN	NaN	NaN	NaN	NaN	NaN	333	0.00348545	0.104942	0.109312	417.19
ST	ss715579089	GM01	3483188	2	0.797272	0.45143	NaN	NaN	NaN	NaN	NaN	NaN	333	0.00483975	0.104942	0.109312	417.19
ST	ss715579100	GM01	3518783	2	0.461069	0.631019	NaN	NaN	NaN	NaN	NaN	NaN	333	0.00279887	0.104942	0.109312	417.19
ST	ss715579102	GM01	3524524	2	0.0043969	0.995613	NaN	NaN	NaN	NaN	NaN	NaN	333	2.67e-05	0.104942	0.109312	417.19
ST	ss715579104	GM01	3530881	2	0.0375233	0.963176	NaN	NaN	NaN	NaN	NaN	NaN	333	0.000228	0.104942	0.109312	417.19
ST	ss715579107	GM01	3536177	1	0.472465	0.492341	NaN	NaN	NaN	NaN	NaN	NaN	333	0.00143402	0.104942	0.109312	417.19
ST	ss715579112	GM01	3548683	2	0.100794	0.904147	NaN	NaN	NaN	NaN	NaN	NaN	333	0.000612	0.104942	0.109312	417.19
ST	ss715579118	GM01	3562237	2	0.31723	0.728387	NaN	NaN	NaN	NaN	NaN	NaN	333	0.00192571	0.104942	0.109312	417.19
ST	ss715579123	GM01	3571972	2	0.101078	0.903891	NaN	NaN	NaN	NaN	NaN	NaN	333	0.000614	0.104942	0.109312	417.19
ST	ss715579125	GM01	3574425	2	0.222561	0.800588	NaN	NaN	NaN	NaN	NaN	NaN	333	0.00135103	0.104942	0.109312	417.19
ST	ss715579127	GM01	3579099	2	0.128103	0.879807	NaN	NaN	NaN	NaN	NaN	NaN	333	0.000778	0.104942	0.109312	417.19
ST	ss715579129	GM01	3581262	2	1.10518	0.332386	NaN	NaN	NaN	NaN	NaN	NaN	333	0.00670886	0.104942	0.109312	417.19
ST	ss715579131	GM01	3582745	2	0.0970251	0.907559	NaN	NaN	NaN	NaN	NaN	NaN	333	0.000589	0.104942	0.109312	417.19
ST	ss715579132	GM01	3585591	2	0.014535	0.985571	NaN	NaN	NaN	NaN	NaN	NaN	333	8.82e-05	0.104942	0.109312	417.19
ST	ss715579135	GM01	3589812	2	0.0970251	0.907559	NaN	NaN	NaN	NaN	NaN	NaN	333	0.000589	0.104942	0.109312	417.19
ST	ss715579138	GM01	3593529	2	0.014535	0.985571	NaN	NaN	NaN	NaN	NaN	NaN	333	8.82e-05	0.104942	0.109312	417.19
ST	ss715579139	GM01	3595146	2	0.398427	0.671701	NaN	NaN	NaN	NaN	NaN	NaN	333	0.0024186	0.104942	0.109312	417.19
ST	ss715579141	GM01	3597388	2	1.1863	0.30666	NaN	NaN	NaN	NaN	NaN	NaN	333	0.00720129	0.104942	0.109312	417.19
ST	ss715579145	GM01	3605511	2	0.320298	0.72616	NaN	NaN	NaN	NaN	NaN	NaN	333	0.00194434	0.104942	0.109312	417.19
ST	ss715579147	GM01	3608479	2	0.109006	0.896758	NaN	NaN	NaN	NaN	NaN	NaN	333	0.000662	0.104942	0.109312	417.19
ST	ss715579153	GM01	3621743	2	0.266274	0.766395	NaN	NaN	NaN	NaN	NaN	NaN	333	0.00161639	0.104942	0.109312	417.19
ST	ss715579156	GM01	3629512	2	0.789493	0.454938	NaN	NaN	NaN	NaN	NaN	NaN	333	0.00479253	0.104942	0.109312	417.19
ST	ss715579157	GM01	3632583	2	0.528041	0.590261	NaN	NaN	NaN	NaN	NaN	NaN	333	0.00320541	0.104942	0.109312	417.19
ST	ss715579164	GM01	3649944	2	0.186459	0.829981	NaN	NaN	NaN	NaN	NaN	NaN	333	0.00113188	0.104942	0.109312	417.19
ST	ss715579168	GM01	3655869	2	1.339	0.263541	NaN	NaN	NaN	NaN	NaN	NaN	333	0.00812824	0.104942	0.109312	417.19
ST	ss715579174	GM01	3685509	2	0.567267	0.56763	NaN	NaN	NaN	NaN	NaN	NaN	333	0.00344353	0.104942	0.109312	417.19
ST	ss715579176	GM01	3687367	2	0.526014	0.591455	NaN	NaN	NaN	NaN	NaN	NaN	333	0.00319311	0.104942	0.109312	417.19
ST	ss715579177	GM01	3689171	2	1.36294	0.257358	NaN	NaN	NaN	NaN	NaN	NaN	333	0.00827355	0.104942	0.109312	417.19
ST	ss715579181	GM01	3694704	2	0.221447	0.801479	NaN	NaN	NaN	NaN	NaN	NaN	333	0.00134427	0.104942	0.109312	417.19
ST	ss715579183	GM01	3698664	2	0.100406	0.904498	NaN	NaN	NaN	NaN	NaN	NaN	333	0.00061	0.104942	0.109312	417.19
ST	ss715579198	GM01	3734020	2	0.120692	0.886346	NaN	NaN	NaN	NaN	NaN	NaN	333	0.000733	0.104942	0.109312	417.19
ST	ss715579200	GM01	3735682	2	1.06856	0.344701	NaN	NaN	NaN	NaN	NaN	NaN	333	0.00648654	0.104942	0.109312	417.19
ST	ss715579201	GM01	3737074	2	0.544462	0.580679	NaN	NaN	NaN	NaN	NaN	NaN	333	0.0033051	0.104942	0.109312	417.19
ST	ss715579213	GM01	3764966	1	0.870689	0.351451	NaN	NaN	NaN	NaN	NaN	NaN	333	0.00264271	0.104942	0.109312	417.19
ST	ss715579214	GM01	3766042	2	0.0823389	0.920979	NaN	NaN	NaN	NaN	NaN	NaN	333	0.0005	0.104942	0.109312	417.19
ST	ss715579216	GM01	3767728	2	0.15151	0.859469	NaN	NaN	NaN	NaN	NaN	NaN	333	0.00092	0.104942	0.109312	417.19
ST	ss715579221	GM01	3783569	2	0.390645	0.676935	NaN	NaN	NaN	NaN	NaN	NaN	333	0.00237137	0.104942	0.109312	417.19
ST	ss715579222	GM01	3788872	2	0.535623	0.585817	NaN	NaN	NaN	NaN	NaN	NaN	333	0.00325144	0.104942	0.109312	417.19
ST	ss715579224	GM01	3791530	2	1.36939	0.255716	NaN	NaN	NaN	NaN	NaN	NaN	333	0.00831273	0.104942	0.109312	417.19
ST	ss715579228	GM01	3796366	2	1.00249	0.36809	NaN	NaN	NaN	NaN	NaN	NaN	333	0.00608549	0.104942	0.109312	417.19
ST	ss715579230	GM01	3799569	1	0.174392	0.676511	NaN	NaN	NaN	NaN	NaN	NaN	333	0.000529	0.104942	0.109312	417.19
ST	ss715579231	GM01	3801245	2	0.462452	0.630149	NaN	NaN	NaN	NaN	NaN	NaN	333	0.00280727	0.104942	0.109312	417.19
ST	ss715579232	GM01	3802899	1	0.0126466	0.91053	NaN	NaN	NaN	NaN	NaN	NaN	333	3.84e-05	0.104942	0.109312	417.19
ST	ss715579233	GM01	3804490	2	0.278146	0.757365	NaN	NaN	NaN	NaN	NaN	NaN	333	0.00168846	0.104942	0.109312	417.19
ST	ss715579239	GM01	3815743	2	0.467489	0.626991	NaN	NaN	NaN	NaN	NaN	NaN	333	0.00283784	0.104942	0.109312	417.19
ST	ss715579244	GM01	3828570	2	0.442156	0.643033	NaN	NaN	NaN	NaN	NaN	NaN	333	0.00268406	0.104942	0.109312	417.19
ST	ss715579246	GM01	3829800	2	0.819323	0.441633	NaN	NaN	NaN	NaN	NaN	NaN	333	0.00497361	0.104942	0.109312	417.19
ST	ss715579249	GM01	3836502	2	0.390645	0.676935	NaN	NaN	NaN	NaN	NaN	NaN	333	0.00237137	0.104942	0.109312	417.19
ST	ss715579255	GM01	3853942	2	0.139806	0.869579	NaN	NaN	NaN	NaN	NaN	NaN	333	0.000849	0.104942	0.109312	417.19
ST	ss715579256	GM01	3859993	2	0.484296	0.616572	NaN	NaN	NaN	NaN	NaN	NaN	333	0.00293986	0.104942	0.109312	417.19
ST	ss715579258	GM01	3861711	2	0.264907	0.767442	NaN	NaN	NaN	NaN	NaN	NaN	333	0.00160809	0.104942	0.109312	417.19
ST	ss715579260	GM01	3863726	2	1.60414	0.20264	NaN	NaN	NaN	NaN	NaN	NaN	333	0.00973777	0.104942	0.109312	417.19
ST	ss715579268	GM01	3871133	1	0.870689	0.351451	NaN	NaN	NaN	NaN	NaN	NaN	333	0.00264271	0.104942	0.109312	417.19
ST	ss715579270	GM01	3875155	2	0.494567	0.61029	NaN	NaN	NaN	NaN	NaN	NaN	333	0.00300221	0.104942	0.109312	417.19
ST	ss715579284	GM01	3913764	2	0.390673	0.676917	NaN	NaN	NaN	NaN	NaN	NaN	333	0.00237154	0.104942	0.109312	417.19
ST	ss715579286	GM01	3917724	2	1.15465	0.316449	NaN	NaN	NaN	NaN	NaN	NaN	333	0.00700918	0.104942	0.109312	417.19
ST	ss715579291	GM01	3926357	2	1.20871	0.299912	NaN	NaN	NaN	NaN	NaN	NaN	333	0.00733735	0.104942	0.109312	417.19
ST	ss715579294	GM01	3932050	2	0.555997	0.574041	NaN	NaN	NaN	NaN	NaN	NaN	333	0.00337512	0.104942	0.109312	417.19
ST	ss715579295	GM01	3937221	0	NaN	1	NaN	NaN	NaN	NaN	NaN	NaN	333	0	0.104942	0.109312	417.19
ST	ss715579299	GM01	3947231	2	0.431369	0.649988	NaN	NaN	NaN	NaN	NaN	NaN	333	0.00261858	0.104942	0.109312	417.19
ST	ss715579303	GM01	3956145	2	0.414943	0.660725	NaN	NaN	NaN	NaN	NaN	NaN	333	0.00251886	0.104942	0.109312	417.19
ST	ss715579313	GM01	3986233	2	1.71513	0.181555	NaN	NaN	NaN	NaN	NaN	NaN	333	0.0104115	0.104942	0.109312	417.19
ST	ss715579316	GM01	3994984	2	1.92554	0.147446	NaN	NaN	NaN	NaN	NaN	NaN	333	0.0116888	0.104942	0.109312	417.19
ST	ss715579324	GM01	4015639	2	0.83397	0.435243	NaN	NaN	NaN	NaN	NaN	NaN	333	0.00506252	0.104942	0.109312	417.19
ST	ss715579327	GM01	4023442	2	2.05703	0.129484	NaN	NaN	NaN	NaN	NaN	NaN	333	0.012487	0.104942	0.109312	417.19
ST	ss715579330	GM01	4030428	2	1.55787	0.212143	NaN	NaN	NaN	NaN	NaN	NaN	333	0.00945688	0.104942	0.109312	417.19
ST	ss715579332	GM01	4034488	2	2.24286	0.107785	NaN	NaN	NaN	NaN	NaN	NaN	333	0.013615	0.104942	0.109312	417.19
ST	ss715579333	GM01	4036276	2	3.48641	0.0317532	NaN	NaN	NaN	NaN	NaN	NaN	333	0.0211639	0.104942	0.109312	417.19
ST	ss715579335	GM01	4040493	2	6.61096	0.00153258	NaN	NaN	NaN	NaN	NaN	NaN	333	0.0401311	0.104942	0.109312	417.19
ST	ss715579338	GM01	4042298	2	1.85768	0.157676	NaN	NaN	NaN	NaN	NaN	NaN	333	0.0112769	0.104942	0.109312	417.19
ST	ss715579343	GM01	4062705	2	2.14225	0.119035	NaN	NaN	NaN	NaN	NaN	NaN	333	0.0130043	0.104942	0.109312	417.19
ST	ss715579345	GM01	4067425	2	0.658566	0.518278	NaN	NaN	NaN	NaN	NaN	NaN	333	0.00399775	0.104942	0.109312	417.19
ST	ss715579347	GM01	4070365	2	1.35449	0.259523	NaN	NaN	NaN	NaN	NaN	NaN	333	0.00822229	0.104942	0.109312	417.19
ST	ss715579351	GM01	4075049	2	0.712963	0.49095	NaN	NaN	NaN	NaN	NaN	NaN	333	0.00432796	0.104942	0.109312	417.19
ST	ss715579353	GM01	4078329	2	3.4047	0.0343988	NaN	NaN	NaN	NaN	NaN	NaN	333	0.0206678	0.104942	0.109312	417.19
ST	ss715579357	GM01	4093842	2	0.392485	0.675694	NaN	NaN	NaN	NaN	NaN	NaN	333	0.00238254	0.104942	0.109312	417.19
ST	ss715579360	GM01	4101961	2	0.267266	0.765636	NaN	NaN	NaN	NaN	NaN	NaN	333	0.00162241	0.104942	0.109312	417.19
ST	ss715579362	GM01	4105666	2	0.242325	0.784942	NaN	NaN	NaN	NaN	NaN	NaN	333	0.00147101	0.104942	0.109312	417.19
ST	ss715579364	GM01	4111294	2	1.90072	0.151108	NaN	NaN	NaN	NaN	NaN	NaN	333	0.0115381	0.104942	0.109312	417.19
ST	ss715579365	GM01	4112838	2	1.61362	0.200748	NaN	NaN	NaN	NaN	NaN	NaN	333	0.00979528	0.104942	0.109312	417.19
ST	ss715579368	GM01	4117729	2	0.570796	0.565638	NaN	NaN	NaN	NaN	NaN	NaN	333	0.00346495	0.104942	0.109312	417.19
ST	ss715579372	GM01	4129901	2	1.06042	0.347497	NaN	NaN	NaN	NaN	NaN	NaN	333	0.00643717	0.104942	0.109312	417.19
ST	ss715579375	GM01	4136807	1	11.061	0.000982	NaN	NaN	NaN	NaN	NaN	NaN	333	0.0335724	0.104942	0.109312	417.19
ST	ss715579377	GM01	4140959	2	5.01029	0.00719007	NaN	NaN	NaN	NaN	NaN	NaN	333	0.0304144	0.104942	0.109312	417.19
ST	ss715579379	GM01	4142416	1	7.84933	0.00538588	NaN	NaN	NaN	NaN	NaN	NaN	333	0.0238242	0.104942	0.109312	417.19
ST	ss715579385	GM01	4164360	2	1.49075	0.22673	NaN	NaN	NaN	NaN	NaN	NaN	333	0.00904943	0.104942	0.109312	417.19
ST	ss715579386	GM01	4166554	2	2.77246	0.0639782	NaN	NaN	NaN	NaN	NaN	NaN	333	0.0168299	0.104942	0.109312	417.19
ST	ss715579400	GM01	4208905	2	0.139994	0.869415	NaN	NaN	NaN	NaN	NaN	NaN	333	0.00085	0.104942	0.109312	417.19
ST	ss715579403	GM01	4217710	2	3.27214	0.0391705	NaN	NaN	NaN	NaN	NaN	NaN	333	0.0198632	0.104942	0.109312	417.19
ST	ss715579408	GM01	4230585	2	4.28836	0.0145075	NaN	NaN	NaN	NaN	NaN	NaN	333	0.026032	0.104942	0.109312	417.19
ST	ss715579410	GM01	4235320	1	7.09335	0.00811885	NaN	NaN	NaN	NaN	NaN	NaN	333	0.0215297	0.104942	0.109312	417.19
ST	ss715579412	GM01	4241138	2	3.1511	0.0441079	NaN	NaN	NaN	NaN	NaN	NaN	333	0.0191284	0.104942	0.109312	417.19
ST	ss715579428	GM01	4286525	2	3.75554	0.0244027	NaN	NaN	NaN	NaN	NaN	NaN	333	0.0227976	0.104942	0.109312	417.19
ST	ss715579430	GM01	4289439	1	1.54759	0.214381	NaN	NaN	NaN	NaN	NaN	NaN	333	0.00469722	0.104942	0.109312	417.19
ST	ss715579432	GM01	4297976	1	5.76445	0.01691	NaN	NaN	NaN	NaN	NaN	NaN	333	0.0174962	0.104942	0.109312	417.19
ST	ss715579436	GM01	4306329	2	4.45298	0.0123584	NaN	NaN	NaN	NaN	NaN	NaN	333	0.0270313	0.104942	0.109312	417.19
ST	ss715579441	GM01	4312808	2	5.86084	0.00315665	NaN	NaN	NaN	NaN	NaN	NaN	333	0.0355776	0.104942	0.109312	417.19
ST	ss715579451	GM01	4336306	2	4.31849	0.0140879	NaN	NaN	NaN	NaN	NaN	NaN	333	0.0262149	0.104942	0.109312	417.19
ST	ss715579455	GM01	4346447	2	0.766789	0.465336	NaN	NaN	NaN	NaN	NaN	NaN	333	0.0046547	0.104942	0.109312	417.19
ST	ss715579461	GM01	4360884	2	1.01718	0.362753	NaN	NaN	NaN	NaN	NaN	NaN	333	0.0061747	0.104942	0.109312	417.19
ST	ss715579464	GM01	4366543	2	0.731684	0.481884	NaN	NaN	NaN	NaN	NaN	NaN	333	0.00444161	0.104942	0.109312	417.19
ST	ss715579468	GM01	4374694	2	2.77847	0.0636011	NaN	NaN	NaN	NaN	NaN	NaN	333	0.0168664	0.104942	0.109312	417.19
ST	ss715579472	GM01	4387206	2	0.535927	0.585639	NaN	NaN	NaN	NaN	NaN	NaN	333	0.00325329	0.104942	0.109312	417.19
ST	ss715579475	GM01	4394511	2	0.0654144	0.936691	NaN	NaN	NaN	NaN	NaN	NaN	333	0.000397	0.104942	0.109312	417.19
ST	ss715579481	GM01	4408827	1	0.0289736	0.864945	NaN	NaN	NaN	NaN	NaN	NaN	333	8.79e-05	0.104942	0.109312	417.19
ST	ss715579489	GM01	4432428	2	1.69461	0.185279	NaN	NaN	NaN	NaN	NaN	NaN	333	0.010287	0.104942	0.109312	417.19
ST	ss715579491	GM01	4439120	1	0.0398167	0.841963	NaN	NaN	NaN	NaN	NaN	NaN	333	0.000121	0.104942	0.109312	417.19
ST	ss715579493	GM01	4442795	1	0.0398167	0.841963	NaN	NaN	NaN	NaN	NaN	NaN	333	0.000121	0.104942	0.109312	417.19
ST	ss715579499	GM01	4459620	2	0.0549202	0.946569	NaN	NaN	NaN	NaN	NaN	NaN	333	0.000333	0.104942	0.109312	417.19
ST	ss715579501	GM01	4464958	2	0.0413376	0.95951	NaN	NaN	NaN	NaN	NaN	NaN	333	0.000251	0.104942	0.109312	417.19
ST	ss715579503	GM01	4467252	2	0.0303082	0.970149	NaN	NaN	NaN	NaN	NaN	NaN	333	0.000184	0.104942	0.109312	417.19
ST	ss715579505	GM01	4473179	2	0.0967412	0.907817	NaN	NaN	NaN	NaN	NaN	NaN	333	0.000587	0.104942	0.109312	417.19
ST	ss715579508	GM01	4480272	2	0.351205	0.704105	NaN	NaN	NaN	NaN	NaN	NaN	333	0.00213195	0.104942	0.109312	417.19
ST	ss715579509	GM01	4482461	2	0.50985	0.601063	NaN	NaN	NaN	NaN	NaN	NaN	333	0.00309499	0.104942	0.109312	417.19
ST	ss715579515	GM01	4496361	2	0.0272117	0.973157	NaN	NaN	NaN	NaN	NaN	NaN	333	0.000165	0.104942	0.109312	417.19
ST	ss715579521	GM01	4510338	2	0.488546	0.613965	NaN	NaN	NaN	NaN	NaN	NaN	333	0.00296566	0.104942	0.109312	417.19
ST	ss715579526	GM01	4536567	2	0.843121	0.431299	NaN	NaN	NaN	NaN	NaN	NaN	333	0.00511807	0.104942	0.109312	417.19
ST	ss715579527	GM01	4537674	2	0.515311	0.597799	NaN	NaN	NaN	NaN	NaN	NaN	333	0.00312814	0.104942	0.109312	417.19
ST	ss715579529	GM01	4539492	2	0.971591	0.37957	NaN	NaN	NaN	NaN	NaN	NaN	333	0.00589793	0.104942	0.109312	417.19
ST	ss715579530	GM01	4540937	2	0.123141	0.88418	NaN	NaN	NaN	NaN	NaN	NaN	333	0.000748	0.104942	0.109312	417.19
ST	ss715579536	GM01	4554193	2	0.456487	0.633908	NaN	NaN	NaN	NaN	NaN	NaN	333	0.00277106	0.104942	0.109312	417.19
ST	ss715579545	GM01	4576595	2	0.154468	0.856934	NaN	NaN	NaN	NaN	NaN	NaN	333	0.000938	0.104942	0.109312	417.19
ST	ss715579548	GM01	4587081	2	0.983014	0.375284	NaN	NaN	NaN	NaN	NaN	NaN	333	0.00596728	0.104942	0.109312	417.19
ST	ss715579551	GM01	4600480	2	1.33271	0.265191	NaN	NaN	NaN	NaN	NaN	NaN	333	0.00809004	0.104942	0.109312	417.19
ST	ss715579554	GM01	4604586	2	0.830221	0.43687	NaN	NaN	NaN	NaN	NaN	NaN	333	0.00503977	0.104942	0.109312	417.19
ST	ss715579559	GM01	4617792	2	1.14649	0.319025	NaN	NaN	NaN	NaN	NaN	NaN	333	0.00695962	0.104942	0.109312	417.19
ST	ss715579566	GM01	4637369	1	0.0342094	0.853376	NaN	NaN	NaN	NaN	NaN	NaN	333	0.000104	0.104942	0.109312	417.19
ST	ss715579567	GM01	4639482	2	0.524031	0.592626	NaN	NaN	NaN	NaN	NaN	NaN	333	0.00318107	0.104942	0.109312	417.19
ST	ss715579571	GM01	4650267	1	0.0452131	0.831745	NaN	NaN	NaN	NaN	NaN	NaN	333	0.000137	0.104942	0.109312	417.19
ST	ss715579573	GM01	4656361	2	0.636082	0.530016	NaN	NaN	NaN	NaN	NaN	NaN	333	0.00386127	0.104942	0.109312	417.19
ST	ss715579575	GM01	4657790	2	0.847965	0.429225	NaN	NaN	NaN	NaN	NaN	NaN	333	0.00514747	0.104942	0.109312	417.19
ST	ss715579578	GM01	4664561	2	1.30501	0.272579	NaN	NaN	NaN	NaN	NaN	NaN	333	0.0079219	0.104942	0.109312	417.19
ST	ss715579585	GM01	4676326	2	1.3868	0.251339	NaN	NaN	NaN	NaN	NaN	NaN	333	0.00841841	0.104942	0.109312	417.19
ST	ss715579595	GM01	4681959	2	0.785538	0.456733	NaN	NaN	NaN	NaN	NaN	NaN	333	0.00476852	0.104942	0.109312	417.19
ST	ss715579600	GM01	4684460	2	0.539773	0.583399	NaN	NaN	NaN	NaN	NaN	NaN	333	0.00327663	0.104942	0.109312	417.19
ST	ss715579636	GM01	4716654	2	0.109967	0.895897	NaN	NaN	NaN	NaN	NaN	NaN	333	0.000668	0.104942	0.109312	417.19
ST	ss715579672	GM01	4742194	2	0.579639	0.560675	NaN	NaN	NaN	NaN	NaN	NaN	333	0.00351863	0.104942	0.109312	417.19
ST	ss715579689	GM01	4748809	2	0.65132	0.522032	NaN	NaN	NaN	NaN	NaN	NaN	333	0.00395377	0.104942	0.109312	417.19
ST	ss715579712	GM01	4762149	2	0.608969	0.544527	NaN	NaN	NaN	NaN	NaN	NaN	333	0.00369668	0.104942	0.109312	417.19
ST	ss715579718	GM01	4773298	2	0.0928886	0.911319	NaN	NaN	NaN	NaN	NaN	NaN	333	0.000564	0.104942	0.109312	417.19
ST	ss715579721	GM01	4781005	2	0.142682	0.867083	NaN	NaN	NaN	NaN	NaN	NaN	333	0.000866	0.104942	0.109312	417.19
ST	ss715579727	GM01	4789563	2	0.323966	0.723507	NaN	NaN	NaN	NaN	NaN	NaN	333	0.0019666	0.104942	0.109312	417.19
ST	ss715579734	GM01	4798023	2	0.663951	0.515506	NaN	NaN	NaN	NaN	NaN	NaN	333	0.00403044	0.104942	0.109312	417.19
ST	ss715579736	GM01	4799896	2	0.123175	0.88415	NaN	NaN	NaN	NaN	NaN	NaN	333	0.000748	0.104942	0.109312	417.19
ST	ss715579784	GM01	4830227	2	0.731684	0.481884	NaN	NaN	NaN	NaN	NaN	NaN	333	0.00444161	0.104942	0.109312	417.19
ST	ss715579835	GM01	4857737	2	0.0947453	0.90963	NaN	NaN	NaN	NaN	NaN	NaN	333	0.000575	0.104942	0.109312	417.19
ST	ss715579844	GM01	4862397	2	0.769632	0.464021	NaN	NaN	NaN	NaN	NaN	NaN	333	0.00467197	0.104942	0.109312	417.19
ST	ss715579846	GM01	4863611	2	0.121972	0.885214	NaN	NaN	NaN	NaN	NaN	NaN	333	0.00074	0.104942	0.109312	417.19
ST	ss715579850	GM01	4865275	2	0.769632	0.464021	NaN	NaN	NaN	NaN	NaN	NaN	333	0.00467197	0.104942	0.109312	417.19
ST	ss715579855	GM01	4868612	1	2.30731	0.12973	NaN	NaN	NaN	NaN	NaN	NaN	333	0.00700314	0.104942	0.109312	417.19
ST	ss715579885	GM01	4888243	2	0.153599	0.857678	NaN	NaN	NaN	NaN	NaN	NaN	333	0.000932	0.104942	0.109312	417.19
ST	ss715579892	GM01	4893026	1	0.870689	0.351451	NaN	NaN	NaN	NaN	NaN	NaN	333	0.00264271	0.104942	0.109312	417.19
ST	ss715579900	GM01	4895615	1	0.870689	0.351451	NaN	NaN	NaN	NaN	NaN	NaN	333	0.00264271	0.104942	0.109312	417.19
ST	ss715579934	GM01	4934180	2	0.775177	0.461467	NaN	NaN	NaN	NaN	NaN	NaN	333	0.00470563	0.104942	0.109312	417.19
ST	ss715579935	GM01	4937188	2	0.39262	0.675603	NaN	NaN	NaN	NaN	NaN	NaN	333	0.00238335	0.104942	0.109312	417.19
ST	ss715579947	GM01	4948161	2	0.0946777	0.909691	NaN	NaN	NaN	NaN	NaN	NaN	333	0.000575	0.104942	0.109312	417.19
ST	ss715579960	GM01	4955131	2	0.388543	0.678357	NaN	NaN	NaN	NaN	NaN	NaN	333	0.00235861	0.104942	0.109312	417.19
ST	ss715579984	GM01	4965066	2	0.757112	0.469839	NaN	NaN	NaN	NaN	NaN	NaN	333	0.00459596	0.104942	0.109312	417.19
ST	ss715579999	GM01	4976569	2	0.0765991	0.926278	NaN	NaN	NaN	NaN	NaN	NaN	333	0.000465	0.104942	0.109312	417.19
ST	ss715580002	GM01	4978353	2	0.85006	0.428331	NaN	NaN	NaN	NaN	NaN	NaN	333	0.0051602	0.104942	0.109312	417.19
ST	ss715580026	GM01	4993000	2	0.874839	0.417902	NaN	NaN	NaN	NaN	NaN	NaN	333	0.00531061	0.104942	0.109312	417.19
ST	ss715580033	GM01	4997757	2	0.232655	0.792558	NaN	NaN	NaN	NaN	NaN	NaN	333	0.00141231	0.104942	0.109312	417.19
ST	ss715580049	GM01	5013686	2	0.140889	0.868638	NaN	NaN	NaN	NaN	NaN	NaN	333	0.000855	0.104942	0.109312	417.19
ST	ss715580115	GM01	5066554	2	1.96392	0.141959	NaN	NaN	NaN	NaN	NaN	NaN	333	0.0119217	0.104942	0.109312	417.19
ST	ss715580191	GM01	5132918	2	0.77608	0.461052	NaN	NaN	NaN	NaN	NaN	NaN	333	0.00471111	0.104942	0.109312	417.19
ST	ss715580195	GM01	5137766	1	0.324109	0.569538	NaN	NaN	NaN	NaN	NaN	NaN	333	0.000984	0.104942	0.109312	417.19
ST	ss715580207	GM01	5149033	2	0.571648	0.565158	NaN	NaN	NaN	NaN	NaN	NaN	333	0.00347012	0.104942	0.109312	417.19
ST	ss715580229	GM01	5166143	1	0.324109	0.569538	NaN	NaN	NaN	NaN	NaN	NaN	333	0.000984	0.104942	0.109312	417.19
ST	ss715580248	GM01	5181297	2	2.02984	0.133008	NaN	NaN	NaN	NaN	NaN	NaN	333	0.0123219	0.104942	0.109312	417.19
ST	ss715580278	GM01	5200744	2	0.0886774	0.915163	NaN	NaN	NaN	NaN	NaN	NaN	333	0.000538	0.104942	0.109312	417.19
ST	ss715580285	GM01	5203935	2	0.390086	0.677313	NaN	NaN	NaN	NaN	NaN	NaN	333	0.00236797	0.104942	0.109312	417.19
ST	ss715580293	GM01	5206197	2	0.153976	0.857355	NaN	NaN	NaN	NaN	NaN	NaN	333	0.000935	0.104942	0.109312	417.19
ST	ss715580296	GM01	5207243	2	0.535388	0.585955	NaN	NaN	NaN	NaN	NaN	NaN	333	0.00325001	0.104942	0.109312	417.19
ST	ss715580319	GM01	5215085	2	1.17908	0.308865	NaN	NaN	NaN	NaN	NaN	NaN	333	0.00715748	0.104942	0.109312	417.19
ST	ss715580323	GM01	5219984	2	1.09724	0.335017	NaN	NaN	NaN	NaN	NaN	NaN	333	0.00666066	0.104942	0.109312	417.19
ST	ss715580324	GM01	5222865	2	0.153976	0.857355	NaN	NaN	NaN	NaN	NaN	NaN	333	0.000935	0.104942	0.109312	417.19
ST	ss715580327	GM01	5224516	2	0.109469	0.896343	NaN	NaN	NaN	NaN	NaN	NaN	333	0.000665	0.104942	0.109312	417.19
ST	ss715580349	GM01	5251363	1	0.0970496	0.755597	NaN	NaN	NaN	NaN	NaN	NaN	333	0.000295	0.104942	0.109312	417.19
ST	ss715580351	GM01	5252546	2	0.848629	0.428942	NaN	NaN	NaN	NaN	NaN	NaN	333	0.00515151	0.104942	0.109312	417.19
ST	ss715580360	GM01	5261279	2	0.993192	0.371507	NaN	NaN	NaN	NaN	NaN	NaN	333	0.00602906	0.104942	0.109312	417.19
ST	ss715580362	GM01	5265412	1	0.0279356	0.867363	NaN	NaN	NaN	NaN	NaN	NaN	333	8.48e-05	0.104942	0.109312	417.19
ST	ss715580393	GM01	5286729	1	0.0929319	0.760676	NaN	NaN	NaN	NaN	NaN	NaN	333	0.000282	0.104942	0.109312	417.19
ST	ss715580423	GM01	5313416	2	1.31661	0.26946	NaN	NaN	NaN	NaN	NaN	NaN	333	0.00799233	0.104942	0.109312	417.19
ST	ss715580437	GM01	5338663	2	1.97701	0.140135	NaN	NaN	NaN	NaN	NaN	NaN	333	0.0120012	0.104942	0.109312	417.19
ST	ss715580526	GM01	5434257	2	0.437808	0.645828	NaN	NaN	NaN	NaN	NaN	NaN	333	0.00265766	0.104942	0.109312	417.19
ST	ss715580578	GM01	5466375	1	0.00234811	0.961381	NaN	NaN	NaN	NaN	NaN	NaN	333	7.13e-06	0.104942	0.109312	417.19
ST	ss715580702	GM01	5568956	1	0.159086	0.690259	NaN	NaN	NaN	NaN	NaN	NaN	333	0.000483	0.104942	0.109312	417.19
ST	ss715580735	GM01	5611496	2	0.646756	0.524411	NaN	NaN	NaN	NaN	NaN	NaN	333	0.00392606	0.104942	0.109312	417.19
ST	ss715580736	GM01	5647261	2	0.194131	0.823645	NaN	NaN	NaN	NaN	NaN	NaN	333	0.00117845	0.104942	0.109312	417.19
ST	ss715580740	GM01	5729824	2	0.505877	0.603448	NaN	NaN	NaN	NaN	NaN	NaN	333	0.00307087	0.104942	0.109312	417.19
ST	ss715580742	GM01	5790654	2	0.638954	0.528502	NaN	NaN	NaN	NaN	NaN	NaN	333	0.0038787	0.104942	0.109312	417.19
ST	ss715580746	GM01	5901905	2	0.267846	0.765193	NaN	NaN	NaN	NaN	NaN	NaN	333	0.00162593	0.104942	0.109312	417.19
ST	ss715580747	GM01	5949964	2	0.369305	0.691503	NaN	NaN	NaN	NaN	NaN	NaN	333	0.00224182	0.104942	0.109312	417.19
ST	ss715580749	GM01	5987459	2	0.306743	0.736051	NaN	NaN	NaN	NaN	NaN	NaN	333	0.00186205	0.104942	0.109312	417.19
ST	ss715580752	GM01	6052262	2	1.20103	0.302208	NaN	NaN	NaN	NaN	NaN	NaN	333	0.00729071	0.104942	0.109312	417.19
ST	ss715580754	GM01	6106278	2	0.468699	0.626236	NaN	NaN	NaN	NaN	NaN	NaN	333	0.00284519	0.104942	0.109312	417.19
ST	ss715580756	GM01	6150550	2	0.289407	0.748899	NaN	NaN	NaN	NaN	NaN	NaN	333	0.00175681	0.104942	0.109312	417.19
ST	ss715580757	GM01	6193699	2	1.48209	0.228685	NaN	NaN	NaN	NaN	NaN	NaN	333	0.00899684	0.104942	0.109312	417.19
ST	ss715580758	GM01	6241916	2	0.623756	0.536564	NaN	NaN	NaN	NaN	NaN	NaN	333	0.00378644	0.104942	0.109312	417.19
ST	ss715580759	GM01	6285536	2	0.714465	0.490216	NaN	NaN	NaN	NaN	NaN	NaN	333	0.00433708	0.104942	0.109312	417.19
ST	ss715580763	GM01	6389953	2	0.768915	0.464352	NaN	NaN	NaN	NaN	NaN	NaN	333	0.00466761	0.104942	0.109312	417.19
ST	ss715580764	GM01	6428467	1	0.483152	0.48749	NaN	NaN	NaN	NaN	NaN	NaN	333	0.00146646	0.104942	0.109312	417.19
ST	ss715580766	GM01	6512082	2	0.561408	0.570954	NaN	NaN	NaN	NaN	NaN	NaN	333	0.00340797	0.104942	0.109312	417.19
ST	ss715580767	GM01	6538586	1	0.870689	0.351451	NaN	NaN	NaN	NaN	NaN	NaN	333	0.00264271	0.104942	0.109312	417.19
ST	ss715580769	GM01	6613885	2	0.54178	0.582233	NaN	NaN	NaN	NaN	NaN	NaN	333	0.00328881	0.104942	0.109312	417.19
ST	ss715580770	GM01	6637139	2	1.36302	0.257336	NaN	NaN	NaN	NaN	NaN	NaN	333	0.00827407	0.104942	0.109312	417.19
ST	ss715580771	GM01	6665846	2	0.719459	0.487785	NaN	NaN	NaN	NaN	NaN	NaN	333	0.0043674	0.104942	0.109312	417.19
ST	ss715580772	GM01	6708220	1	0.0709805	0.790082	NaN	NaN	NaN	NaN	NaN	NaN	333	0.000215	0.104942	0.109312	417.19
ST	ss715580773	GM01	6738583	2	0.447634	0.63953	NaN	NaN	NaN	NaN	NaN	NaN	333	0.00271731	0.104942	0.109312	417.19
ST	ss715580774	GM01	6767604	2	0.172256	0.84184	NaN	NaN	NaN	NaN	NaN	NaN	333	0.00104566	0.104942	0.109312	417.19
ST	ss715580776	GM01	6849198	1	0.0149945	0.902616	NaN	NaN	NaN	NaN	NaN	NaN	333	4.55e-05	0.104942	0.109312	417.19
ST	ss715580779	GM01	6917089	2	0.166428	0.846755	NaN	NaN	NaN	NaN	NaN	NaN	333	0.00101028	0.104942	0.109312	417.19
ST	ss715580781	GM01	6994835	1	0.0174381	0.895023	NaN	NaN	NaN	NaN	NaN	NaN	333	5.29e-05	0.104942	0.109312	417.19
ST	ss715580784	GM01	7071117	1	0.2086	0.648169	NaN	NaN	NaN	NaN	NaN	NaN	333	0.000633	0.104942	0.109312	417.19
ST	ss715580785	GM01	7097380	1	1.52964	0.217052	NaN	NaN	NaN	NaN	NaN	NaN	333	0.00464274	0.104942	0.109312	417.19
ST	ss715580787	GM01	7139371	1	1.76884	0.18445	NaN	NaN	NaN	NaN	NaN	NaN	333	0.00536876	0.104942	0.109312	417.19
ST	ss715580788	GM01	7167156	2	0.126159	0.881517	NaN	NaN	NaN	NaN	NaN	NaN	333	0.000766	0.104942	0.109312	417.19
ST	ss715580789	GM01	7243107	2	0.448861	0.638748	NaN	NaN	NaN	NaN	NaN	NaN	333	0.00272476	0.104942	0.109312	417.19
ST	ss715580790	GM01	7320074	2	1.03903	0.354963	NaN	NaN	NaN	NaN	NaN	NaN	333	0.00630731	0.104942	0.109312	417.19
ST	ss715580792	GM01	7374320	1	1.52964	0.217052	NaN	NaN	NaN	NaN	NaN	NaN	333	0.00464274	0.104942	0.109312	417.19
ST	ss715580793	GM01	7396867	2	1.41148	0.245264	NaN	NaN	NaN	NaN	NaN	NaN	333	0.00856822	0.104942	0.109312	417.19
ST	ss715580795	GM01	7439327	1	1.27969	0.258782	NaN	NaN	NaN	NaN	NaN	NaN	333	0.00388412	0.104942	0.109312	417.19
ST	ss715580796	GM01	7477081	1	1.52964	0.217052	NaN	NaN	NaN	NaN	NaN	NaN	333	0.00464274	0.104942	0.109312	417.19
ST	ss715580797	GM01	7504231	2	0.517732	0.596358	NaN	NaN	NaN	NaN	NaN	NaN	333	0.00314283	0.104942	0.109312	417.19
ST	ss715580798	GM01	7536147	2	2.63496	0.0732445	NaN	NaN	NaN	NaN	NaN	NaN	333	0.0159952	0.104942	0.109312	417.19
ST	ss715580799	GM01	7572396	1	1.92515	0.166232	NaN	NaN	NaN	NaN	NaN	NaN	333	0.0058432	0.104942	0.109312	417.19
ST	ss715580801	GM01	7627267	2	0.169599	0.844077	NaN	NaN	NaN	NaN	NaN	NaN	333	0.00102953	0.104942	0.109312	417.19
ST	ss715580802	GM01	7657957	2	0.561489	0.570908	NaN	NaN	NaN	NaN	NaN	NaN	333	0.00340846	0.104942	0.109312	417.19
ST	ss715580803	GM01	7687334	1	1.39548	0.238338	NaN	NaN	NaN	NaN	NaN	NaN	333	0.00423554	0.104942	0.109312	417.19
ST	ss715580804	GM01	7711214	1	1.84102	0.175765	NaN	NaN	NaN	NaN	NaN	NaN	333	0.00558785	0.104942	0.109312	417.19
ST	ss715580807	GM01	7803900	1	2.44988	0.118498	NaN	NaN	NaN	NaN	NaN	NaN	333	0.00743587	0.104942	0.109312	417.19
ST	ss715580808	GM01	7845924	1	1.39548	0.238338	NaN	NaN	NaN	NaN	NaN	NaN	333	0.00423554	0.104942	0.109312	417.19
ST	ss715580812	GM01	7949304	1	1.39548	0.238338	NaN	NaN	NaN	NaN	NaN	NaN	333	0.00423554	0.104942	0.109312	417.19
ST	ss715580813	GM01	7985538	1	2.44988	0.118498	NaN	NaN	NaN	NaN	NaN	NaN	333	0.00743587	0.104942	0.109312	417.19
ST	ss715580814	GM01	8029741	1	2.44988	0.118498	NaN	NaN	NaN	NaN	NaN	NaN	333	0.00743587	0.104942	0.109312	417.19
ST	ss715580816	GM01	8075001	1	0.870689	0.351451	NaN	NaN	NaN	NaN	NaN	NaN	333	0.00264271	0.104942	0.109312	417.19
ST	ss715580819	GM01	8145490	1	1.39548	0.238338	NaN	NaN	NaN	NaN	NaN	NaN	333	0.00423554	0.104942	0.109312	417.19
ST	ss715580820	GM01	8191754	1	1.92515	0.166232	NaN	NaN	NaN	NaN	NaN	NaN	333	0.0058432	0.104942	0.109312	417.19
ST	ss715580824	GM01	8285638	1	1.92515	0.166232	NaN	NaN	NaN	NaN	NaN	NaN	333	0.0058432	0.104942	0.109312	417.19
ST	ss715580829	GM01	8387058	1	1.48138	0.224434	NaN	NaN	NaN	NaN	NaN	NaN	333	0.00449626	0.104942	0.109312	417.19
ST	ss715580830	GM01	8433079	2	1.20588	0.300757	NaN	NaN	NaN	NaN	NaN	NaN	333	0.00732015	0.104942	0.109312	417.19
ST	ss715580832	GM01	8533425	2	0.499636	0.607214	NaN	NaN	NaN	NaN	NaN	NaN	333	0.00303299	0.104942	0.109312	417.19
ST	ss715580834	GM01	8588978	1	1.02658	0.31171	NaN	NaN	NaN	NaN	NaN	NaN	333	0.00311587	0.104942	0.109312	417.19
ST	ss715580836	GM01	8648807	2	1.57653	0.208257	NaN	NaN	NaN	NaN	NaN	NaN	333	0.00957017	0.104942	0.109312	417.19
ST	ss715580838	GM01	8687918	2	1.24538	0.289192	NaN	NaN	NaN	NaN	NaN	NaN	333	0.00755996	0.104942	0.109312	417.19
ST	ss715580839	GM01	8720452	2	0.149391	0.861291	NaN	NaN	NaN	NaN	NaN	NaN	333	0.000907	0.104942	0.109312	417.19
ST	ss715580840	GM01	8768272	2	0.439602	0.644673	NaN	NaN	NaN	NaN	NaN	NaN	333	0.00266855	0.104942	0.109312	417.19
ST	ss715580842	GM01	8797083	2	0.437987	0.645712	NaN	NaN	NaN	NaN	NaN	NaN	333	0.00265875	0.104942	0.109312	417.19
ST	ss715580843	GM01	8839942	2	0.776594	0.460817	NaN	NaN	NaN	NaN	NaN	NaN	333	0.00471423	0.104942	0.109312	417.19
ST	ss715580844	GM01	8869123	1	0.0279628	0.867299	NaN	NaN	NaN	NaN	NaN	NaN	333	8.49e-05	0.104942	0.109312	417.19
ST	ss715580845	GM01	8892601	1	1.48138	0.224434	NaN	NaN	NaN	NaN	NaN	NaN	333	0.00449626	0.104942	0.109312	417.19
ST	ss715580848	GM01	8979855	1	2.95263	0.0866818	NaN	NaN	NaN	NaN	NaN	NaN	333	0.00896179	0.104942	0.109312	417.19
ST	ss715580849	GM01	9012496	1	2.40037	0.122271	NaN	NaN	NaN	NaN	NaN	NaN	333	0.00728558	0.104942	0.109312	417.19
ST	ss715580850	GM01	9062511	1	2.06789	0.151383	NaN	NaN	NaN	NaN	NaN	NaN	333	0.00627645	0.104942	0.109312	417.19
ST	ss715580852	GM01	9088305	1	1.68664	0.194956	NaN	NaN	NaN	NaN	NaN	NaN	333	0.00511929	0.104942	0.109312	417.19
ST	ss715580856	GM01	9193606	0	NaN	1	NaN	NaN	NaN	NaN	NaN	NaN	333	0	0.104942	0.109312	417.19
ST	ss715580857	GM01	9219416	2	1.71424	0.181715	NaN	NaN	NaN	NaN	NaN	NaN	333	0.0104061	0.104942	0.109312	417.19
ST	ss715580858	GM01	9256932	1	0.0051655	0.942748	NaN	NaN	NaN	NaN	NaN	NaN	333	1.57e-05	0.104942	0.109312	417.19
ST	ss715580860	GM01	9284428	2	0.306195	0.736454	NaN	NaN	NaN	NaN	NaN	NaN	333	0.00185872	0.104942	0.109312	417.19
ST	ss715580863	GM01	9313902	1	0.0051655	0.942748	NaN	NaN	NaN	NaN	NaN	NaN	333	1.57e-05	0.104942	0.109312	417.19
ST	ss715580864	GM01	9354998	2	0.10828	0.897408	NaN	NaN	NaN	NaN	NaN	NaN	333	0.000657	0.104942	0.109312	417.19
ST	ss715580865	GM01	9410680	2	0.559423	0.572085	NaN	NaN	NaN	NaN	NaN	NaN	333	0.00339591	0.104942	0.109312	417.19
ST	ss715580867	GM01	9489743	1	0.870689	0.351451	NaN	NaN	NaN	NaN	NaN	NaN	333	0.00264271	0.104942	0.109312	417.19
ST	ss715580868	GM01	9532415	1	0.0051655	0.942748	NaN	NaN	NaN	NaN	NaN	NaN	333	1.57e-05	0.104942	0.109312	417.19
ST	ss715580874	GM01	9679501	1	0.0416717	0.838374	NaN	NaN	NaN	NaN	NaN	NaN	333	0.000126	0.104942	0.109312	417.19
ST	ss715580876	GM01	9707810	1	0.0416717	0.838374	NaN	NaN	NaN	NaN	NaN	NaN	333	0.000126	0.104942	0.109312	417.19
ST	ss715580877	GM01	9736511	2	0.466851	0.627391	NaN	NaN	NaN	NaN	NaN	NaN	333	0.00283396	0.104942	0.109312	417.19
ST	ss715580879	GM01	9763709	2	1.66725	0.190366	NaN	NaN	NaN	NaN	NaN	NaN	333	0.0101209	0.104942	0.109312	417.19
ST	ss715580882	GM01	9822309	1	0.115772	0.733884	NaN	NaN	NaN	NaN	NaN	NaN	333	0.000351	0.104942	0.109312	417.19
ST	ss715580886	GM01	9893154	1	0.115772	0.733884	NaN	NaN	NaN	NaN	NaN	NaN	333	0.000351	0.104942	0.109312	417.19
ST	ss715580888	GM01	9976662	1	0.0416717	0.838374	NaN	NaN	NaN	NaN	NaN	NaN	333	0.000126	0.104942	0.109312	417.19
ST	ss715580889	GM01	10015821	2	0.362299	0.696353	NaN	NaN	NaN	NaN	NaN	NaN	333	0.0021993	0.104942	0.109312	417.19
ST	ss715578401	GM01	10064358	2	0.570189	0.56598	NaN	NaN	NaN	NaN	NaN	NaN	333	0.00346127	0.104942	0.109312	417.19
ST	ss715578402	GM01	10100934	1	0.186948	0.665753	NaN	NaN	NaN	NaN	NaN	NaN	333	0.000567	0.104942	0.109312	417.19
ST	ss715578404	GM01	10123413	2	0.153878	0.857438	NaN	NaN	NaN	NaN	NaN	NaN	333	0.000934	0.104942	0.109312	417.19
ST	ss715578409	GM01	10226830	2	0.232686	0.792533	NaN	NaN	NaN	NaN	NaN	NaN	333	0.0014125	0.104942	0.109312	417.19
ST	ss715578410	GM01	10286784	2	0.510709	0.600548	NaN	NaN	NaN	NaN	NaN	NaN	333	0.0031002	0.104942	0.109312	417.19
ST	ss715578411	GM01	10323008	2	0.4975	0.608508	NaN	NaN	NaN	NaN	NaN	NaN	333	0.00302002	0.104942	0.109312	417.19
ST	ss715578413	GM01	10475713	1	2.06556	0.151613	NaN	NaN	NaN	NaN	NaN	NaN	333	0.00626938	0.104942	0.109312	417.19
ST	ss715578417	GM01	10565577	2	0.153878	0.857438	NaN	NaN	NaN	NaN	NaN	NaN	333	0.000934	0.104942	0.109312	417.19
ST	ss715578419	GM01	10642573	2	0.43733	0.646135	NaN	NaN	NaN	NaN	NaN	NaN	333	0.00265476	0.104942	0.109312	417.19
ST	ss715578420	GM01	10689836	1	0.186948	0.665753	NaN	NaN	NaN	NaN	NaN	NaN	333	0.000567	0.104942	0.109312	417.19
ST	ss715578422	GM01	10741865	2	0.510709	0.600548	NaN	NaN	NaN	NaN	NaN	NaN	333	0.0031002	0.104942	0.109312	417.19
ST	ss715578423	GM01	10781745	1	0.0890206	0.765615	NaN	NaN	NaN	NaN	NaN	NaN	333	0.00027	0.104942	0.109312	417.19
ST	ss715578424	GM01	10813099	2	0.674402	0.510168	NaN	NaN	NaN	NaN	NaN	NaN	333	0.00409388	0.104942	0.109312	417.19
ST	ss715578426	GM01	10839867	2	0.603209	0.547661	NaN	NaN	NaN	NaN	NaN	NaN	333	0.00366171	0.104942	0.109312	417.19
ST	ss715578427	GM01	10895999	1	1.59167	0.207984	NaN	NaN	NaN	NaN	NaN	NaN	333	0.00483103	0.104942	0.109312	417.19
ST	ss715578429	GM01	10981282	2	0.411642	0.662904	NaN	NaN	NaN	NaN	NaN	NaN	333	0.00249883	0.104942	0.109312	417.19
ST	ss715578432	GM01	11088014	1	0.157882	0.691372	NaN	NaN	NaN	NaN	NaN	NaN	333	0.000479	0.104942	0.109312	417.19
ST	ss715578434	GM01	11114270	0	NaN	1	NaN	NaN	NaN	NaN	NaN	NaN	333	0	0.104942	0.109312	417.19
ST	ss715578436	GM01	11166516	2	0.186705	0.829777	NaN	NaN	NaN	NaN	NaN	NaN	333	0.00113337	0.104942	0.109312	417.19
ST	ss715578437	GM01	11202606	2	0.438248	0.645544	NaN	NaN	NaN	NaN	NaN	NaN	333	0.00266034	0.104942	0.109312	417.19
ST	ss715578438	GM01	11279779	2	0.186705	0.829777	NaN	NaN	NaN	NaN	NaN	NaN	333	0.00113337	0.104942	0.109312	417.19
ST	ss715578439	GM01	11302991	2	0.209941	0.810741	NaN	NaN	NaN	NaN	NaN	NaN	333	0.00127443	0.104942	0.109312	417.19
ST	ss715578441	GM01	11463541	1	0.870689	0.351451	NaN	NaN	NaN	NaN	NaN	NaN	333	0.00264271	0.104942	0.109312	417.19
ST	ss715578443	GM01	11615072	1	0.033603	0.854667	NaN	NaN	NaN	NaN	NaN	NaN	333	0.000102	0.104942	0.109312	417.19
ST	ss715578444	GM01	11718596	2	0.133874	0.874748	NaN	NaN	NaN	NaN	NaN	NaN	333	0.000813	0.104942	0.109312	417.19
ST	ss715578446	GM01	11872068	2	2.14571	0.118629	NaN	NaN	NaN	NaN	NaN	NaN	333	0.0130253	0.104942	0.109312	417.19
ST	ss715578448	GM01	11941473	1	0.0145015	0.904222	NaN	NaN	NaN	NaN	NaN	NaN	333	4.4e-05	0.104942	0.109312	417.19
ST	ss715578449	GM01	11988400	1	0.870689	0.351451	NaN	NaN	NaN	NaN	NaN	NaN	333	0.00264271	0.104942	0.109312	417.19
ST	ss715578452	GM01	12260888	2	0.262775	0.769077	NaN	NaN	NaN	NaN	NaN	NaN	333	0.00159515	0.104942	0.109312	417.19
ST	ss715578467	GM01	12937837	2	0.075739	0.927074	NaN	NaN	NaN	NaN	NaN	NaN	333	0.00046	0.104942	0.109312	417.19
ST	ss715578471	GM01	13099009	1	0.870689	0.351451	NaN	NaN	NaN	NaN	NaN	NaN	333	0.00264271	0.104942	0.109312	417.19
ST	ss715578479	GM01	13365532	2	0.12808	0.879827	NaN	NaN	NaN	NaN	NaN	NaN	333	0.000777	0.104942	0.109312	417.19
ST	ss715578480	GM01	13411319	2	0.00731287	0.992714	NaN	NaN	NaN	NaN	NaN	NaN	333	4.44e-05	0.104942	0.109312	417.19
ST	ss715578608	GM01	14138718	2	0.731684	0.481884	NaN	NaN	NaN	NaN	NaN	NaN	333	0.00444161	0.104942	0.109312	417.19
ST	ss715578606	GM01	14193902	2	0.0533515	0.948055	NaN	NaN	NaN	NaN	NaN	NaN	333	0.000324	0.104942	0.109312	417.19
ST	ss715578604	GM01	14237127	1	0.870689	0.351451	NaN	NaN	NaN	NaN	NaN	NaN	333	0.00264271	0.104942	0.109312	417.19
ST	ss715578596	GM01	14460880	2	0.110658	0.895279	NaN	NaN	NaN	NaN	NaN	NaN	333	0.000672	0.104942	0.109312	417.19
ST	ss715578594	GM01	14522196	1	0.870689	0.351451	NaN	NaN	NaN	NaN	NaN	NaN	333	0.00264271	0.104942	0.109312	417.19
ST	ss715578592	GM01	14599403	1	0.870689	0.351451	NaN	NaN	NaN	NaN	NaN	NaN	333	0.00264271	0.104942	0.109312	417.19
ST	ss715578590	GM01	14664794	2	0.0533515	0.948055	NaN	NaN	NaN	NaN	NaN	NaN	333	0.000324	0.104942	0.109312	417.19
ST	ss715578586	GM01	14901290	2	0.0210319	0.979189	NaN	NaN	NaN	NaN	NaN	NaN	333	0.000128	0.104942	0.109312	417.19
ST	ss715639143	GM01	15183989	1	0.0145015	0.904222	NaN	NaN	NaN	NaN	NaN	NaN	333	4.4e-05	0.104942	0.109312	417.19
ST	ss715578627	GM01	16863260	1	0.870689	0.351451	NaN	NaN	NaN	NaN	NaN	NaN	333	0.00264271	0.104942	0.109312	417.19
ST	ss715578630	GM01	16940732	2	0.731684	0.481884	NaN	NaN	NaN	NaN	NaN	NaN	333	0.00444161	0.104942	0.109312	417.19
ST	ss715578631	GM01	16990519	2	0.731684	0.481884	NaN	NaN	NaN	NaN	NaN	NaN	333	0.00444161	0.104942	0.109312	417.19
ST	ss715578637	GM01	17214250	1	1.10205	0.29459	NaN	NaN	NaN	NaN	NaN	NaN	333	0.00334492	0.104942	0.109312	417.19
ST	ss715578644	GM01	17436477	2	1.24062	0.290562	NaN	NaN	NaN	NaN	NaN	NaN	333	0.00753104	0.104942	0.109312	417.19
ST	ss715578645	GM01	17495414	1	0.0452011	0.831767	NaN	NaN	NaN	NaN	NaN	NaN	333	0.000137	0.104942	0.109312	417.19
ST	ss715578650	GM01	17642372	1	0.00079	0.977597	NaN	NaN	NaN	NaN	NaN	NaN	333	2.4e-06	0.104942	0.109312	417.19
ST	ss715578652	GM01	17744551	0	NaN	1	NaN	NaN	NaN	NaN	NaN	NaN	333	0	0.104942	0.109312	417.19
ST	ss715578657	GM01	17900123	2	0.000535	0.999465	NaN	NaN	NaN	NaN	NaN	NaN	333	3.25e-06	0.104942	0.109312	417.19
ST	ss715578667	GM01	18443259	2	1.0176	0.362603	NaN	NaN	NaN	NaN	NaN	NaN	333	0.00617722	0.104942	0.109312	417.19
ST	ss715578670	GM01	18701052	0	NaN	1	NaN	NaN	NaN	NaN	NaN	NaN	333	0	0.104942	0.109312	417.19
ST	ss715578680	GM01	19000262	2	0.735556	0.48003	NaN	NaN	NaN	NaN	NaN	NaN	333	0.00446511	0.104942	0.109312	417.19
ST	ss715578681	GM01	19044380	2	0.706944	0.493901	NaN	NaN	NaN	NaN	NaN	NaN	333	0.00429142	0.104942	0.109312	417.19
ST	ss715578686	GM01	19301492	1	0.870689	0.351451	NaN	NaN	NaN	NaN	NaN	NaN	333	0.00264271	0.104942	0.109312	417.19
ST	ss715578691	GM01	19626913	1	0.00079	0.977597	NaN	NaN	NaN	NaN	NaN	NaN	333	2.4e-06	0.104942	0.109312	417.19
ST	ss715578693	GM01	19710863	1	0.870689	0.351451	NaN	NaN	NaN	NaN	NaN	NaN	333	0.00264271	0.104942	0.109312	417.19
ST	ss715578695	GM01	19775307	2	0.196831	0.821427	NaN	NaN	NaN	NaN	NaN	NaN	333	0.00119484	0.104942	0.109312	417.19
ST	ss715578699	GM01	19997024	2	0.843561	0.43111	NaN	NaN	NaN	NaN	NaN	NaN	333	0.00512074	0.104942	0.109312	417.19
ST	ss715578702	GM01	20305604	1	1.16073	0.282106	NaN	NaN	NaN	NaN	NaN	NaN	333	0.00352304	0.104942	0.109312	417.19
ST	ss715578704	GM01	20362413	1	0.055598	0.813741	NaN	NaN	NaN	NaN	NaN	NaN	333	0.000169	0.104942	0.109312	417.19
ST	ss715578705	GM01	20384801	2	0.624363	0.53624	NaN	NaN	NaN	NaN	NaN	NaN	333	0.00379012	0.104942	0.109312	417.19
ST	ss715578708	GM01	20440348	2	0.335238	0.715413	NaN	NaN	NaN	NaN	NaN	NaN	333	0.00203502	0.104942	0.109312	417.19
ST	ss715578718	GM01	20785378	1	1.81198	0.179201	NaN	NaN	NaN	NaN	NaN	NaN	333	0.00549971	0.104942	0.109312	417.19
ST	ss715578723	GM01	20892406	2	0.164103	0.848724	NaN	NaN	NaN	NaN	NaN	NaN	333	0.000996	0.104942	0.109312	417.19
ST	ss715578732	GM01	21336814	2	0.731684	0.481884	NaN	NaN	NaN	NaN	NaN	NaN	333	0.00444161	0.104942	0.109312	417.19
ST	ss715578735	GM01	21453879	2	0.316049	0.729247	NaN	NaN	NaN	NaN	NaN	NaN	333	0.00191854	0.104942	0.109312	417.19
ST	ss715578739	GM01	21705175	2	0.468765	0.626194	NaN	NaN	NaN	NaN	NaN	NaN	333	0.00284559	0.104942	0.109312	417.19
ST	ss715578745	GM01	21992016	1	0.00079	0.977597	NaN	NaN	NaN	NaN	NaN	NaN	333	2.4e-06	0.104942	0.109312	417.19
ST	ss715578751	GM01	22123142	1	0.320401	0.571754	NaN	NaN	NaN	NaN	NaN	NaN	333	0.000972	0.104942	0.109312	417.19
ST	ss715578756	GM01	22279847	2	0.460878	0.631139	NaN	NaN	NaN	NaN	NaN	NaN	333	0.00279771	0.104942	0.109312	417.19
ST	ss715578758	GM01	22338107	2	1.2671	0.283027	NaN	NaN	NaN	NaN	NaN	NaN	333	0.00769177	0.104942	0.109312	417.19
ST	ss715578759	GM01	22369413	1	0.0338546	0.85413	NaN	NaN	NaN	NaN	NaN	NaN	333	0.000103	0.104942	0.109312	417.19
ST	ss715578762	GM01	22425345	2	0.746558	0.474801	NaN	NaN	NaN	NaN	NaN	NaN	333	0.0045319	0.104942	0.109312	417.19
ST	ss715578764	GM01	22446750	0	NaN	1	NaN	NaN	NaN	NaN	NaN	NaN	333	0	0.104942	0.109312	417.19
ST	ss715578766	GM01	22584903	2	0.926362	0.397028	NaN	NaN	NaN	NaN	NaN	NaN	333	0.00562338	0.104942	0.109312	417.19
ST	ss715578774	GM01	22792138	2	0.858791	0.424627	NaN	NaN	NaN	NaN	NaN	NaN	333	0.00521319	0.104942	0.109312	417.19
ST	ss715578779	GM01	22962093	2	0.197573	0.820818	NaN	NaN	NaN	NaN	NaN	NaN	333	0.00119934	0.104942	0.109312	417.19
ST	ss715578781	GM01	23041534	1	0.00079	0.977597	NaN	NaN	NaN	NaN	NaN	NaN	333	2.4e-06	0.104942	0.109312	417.19
ST	ss715578782	GM01	23147121	2	0.95913	0.384302	NaN	NaN	NaN	NaN	NaN	NaN	333	0.00582229	0.104942	0.109312	417.19
ST	ss715578786	GM01	23246736	2	1.991	0.138211	NaN	NaN	NaN	NaN	NaN	NaN	333	0.0120861	0.104942	0.109312	417.19
ST	ss715578789	GM01	23391913	1	0.870689	0.351451	NaN	NaN	NaN	NaN	NaN	NaN	333	0.00264271	0.104942	0.109312	417.19
ST	ss715578793	GM01	23561948	1	0.870689	0.351451	NaN	NaN	NaN	NaN	NaN	NaN	333	0.00264271	0.104942	0.109312	417.19
ST	ss715578797	GM01	23814920	1	0.870689	0.351451	NaN	NaN	NaN	NaN	NaN	NaN	333	0.00264271	0.104942	0.109312	417.19
ST	ss715578798	GM01	23904568	1	0.369059	0.543938	NaN	NaN	NaN	NaN	NaN	NaN	333	0.00112017	0.104942	0.109312	417.19
ST	ss715578804	GM01	24154959	2	1.26888	0.282528	NaN	NaN	NaN	NaN	NaN	NaN	333	0.00770258	0.104942	0.109312	417.19
ST	ss715578809	GM01	24297264	2	0.798211	0.451009	NaN	NaN	NaN	NaN	NaN	NaN	333	0.00484545	0.104942	0.109312	417.19
ST	ss715578823	GM01	24565748	2	1.36045	0.257993	NaN	NaN	NaN	NaN	NaN	NaN	333	0.00825847	0.104942	0.109312	417.19
ST	ss715578824	GM01	24611011	2	2.13657	0.119704	NaN	NaN	NaN	NaN	NaN	NaN	333	0.0129698	0.104942	0.109312	417.19
ST	ss715578825	GM01	24643305	2	1.53946	0.216048	NaN	NaN	NaN	NaN	NaN	NaN	333	0.00934511	0.104942	0.109312	417.19
ST	ss715578828	GM01	24685926	2	0.442927	0.642539	NaN	NaN	NaN	NaN	NaN	NaN	333	0.00268874	0.104942	0.109312	417.19
ST	ss715578829	GM01	24729115	0	NaN	1	NaN	NaN	NaN	NaN	NaN	NaN	333	0	0.104942	0.109312	417.19
ST	ss715578831	GM01	24816261	1	0.870689	0.351451	NaN	NaN	NaN	NaN	NaN	NaN	333	0.00264271	0.104942	0.109312	417.19
ST	ss715578835	GM01	25019562	0	NaN	1	NaN	NaN	NaN	NaN	NaN	NaN	333	0	0.104942	0.109312	417.19
ST	ss715578837	GM01	25114399	1	0.870689	0.351451	NaN	NaN	NaN	NaN	NaN	NaN	333	0.00264271	0.104942	0.109312	417.19
ST	ss715578840	GM01	25311369	2	1.36045	0.257993	NaN	NaN	NaN	NaN	NaN	NaN	333	0.00825847	0.104942	0.109312	417.19
ST	ss715578843	GM01	25358507	0	NaN	1	NaN	NaN	NaN	NaN	NaN	NaN	333	0	0.104942	0.109312	417.19
ST	ss715578844	GM01	25390596	0	NaN	1	NaN	NaN	NaN	NaN	NaN	NaN	333	0	0.104942	0.109312	417.19
ST	ss715578846	GM01	25465382	2	2.87518	0.0578333	NaN	NaN	NaN	NaN	NaN	NaN	333	0.0174534	0.104942	0.109312	417.19
ST	ss715578851	GM01	25626349	2	3.26863	0.0393055	NaN	NaN	NaN	NaN	NaN	NaN	333	0.0198419	0.104942	0.109312	417.19
ST	ss715578852	GM01	25675205	1	0.0107165	0.917613	NaN	NaN	NaN	NaN	NaN	NaN	333	3.25e-05	0.104942	0.109312	417.19
ST	ss715578853	GM01	25703053	1	0.870689	0.351451	NaN	NaN	NaN	NaN	NaN	NaN	333	0.00264271	0.104942	0.109312	417.19
ST	ss715578855	GM01	25794724	1	0.369059	0.543938	NaN	NaN	NaN	NaN	NaN	NaN	333	0.00112017	0.104942	0.109312	417.19
ST	ss715578857	GM01	25854967	1	0.968919	0.325675	NaN	NaN	NaN	NaN	NaN	NaN	333	0.00294086	0.104942	0.109312	417.19
ST	ss715578859	GM01	25928596	2	0.54348	0.581247	NaN	NaN	NaN	NaN	NaN	NaN	333	0.00329914	0.104942	0.109312	417.19
ST	ss715578861	GM01	25952266	2	1.50691	0.223128	NaN	NaN	NaN	NaN	NaN	NaN	333	0.00914755	0.104942	0.109312	417.19
ST	ss715578863	GM01	26041050	1	0.369059	0.543938	NaN	NaN	NaN	NaN	NaN	NaN	333	0.00112017	0.104942	0.109312	417.19
ST	ss715578866	GM01	26100753	1	0.369059	0.543938	NaN	NaN	NaN	NaN	NaN	NaN	333	0.00112017	0.104942	0.109312	417.19
ST	ss715578871	GM01	26204557	1	3.23132	0.0731622	NaN	NaN	NaN	NaN	NaN	NaN	333	0.00980767	0.104942	0.109312	417.19
ST	ss715578875	GM01	26305441	1	0.870689	0.351451	NaN	NaN	NaN	NaN	NaN	NaN	333	0.00264271	0.104942	0.109312	417.19
ST	ss715578877	GM01	26329021	1	0.870689	0.351451	NaN	NaN	NaN	NaN	NaN	NaN	333	0.00264271	0.104942	0.109312	417.19
ST	ss715578883	GM01	26561841	1	0.614596	0.433628	NaN	NaN	NaN	NaN	NaN	NaN	333	0.00186542	0.104942	0.109312	417.19
ST	ss715578886	GM01	26607449	0	NaN	1	NaN	NaN	NaN	NaN	NaN	NaN	333	0	0.104942	0.109312	417.19
ST	ss715578888	GM01	26639178	2	1.36045	0.257993	NaN	NaN	NaN	NaN	NaN	NaN	333	0.00825847	0.104942	0.109312	417.19
ST	ss715578890	GM01	26704049	0	NaN	1	NaN	NaN	NaN	NaN	NaN	NaN	333	0	0.104942	0.109312	417.19
ST	ss715578891	GM01	26747534	1	0.369059	0.543938	NaN	NaN	NaN	NaN	NaN	NaN	333	0.00112017	0.104942	0.109312	417.19
ST	ss715578893	GM01	26824346	1	0.369059	0.543938	NaN	NaN	NaN	NaN	NaN	NaN	333	0.00112017	0.104942	0.109312	417.19
ST	ss715578896	GM01	26926537	1	0.369059	0.543938	NaN	NaN	NaN	NaN	NaN	NaN	333	0.00112017	0.104942	0.109312	417.19
ST	ss715578898	GM01	27034164	0	NaN	1	NaN	NaN	NaN	NaN	NaN	NaN	333	0	0.104942	0.109312	417.19
ST	ss715578900	GM01	27098957	2	0.319598	0.726667	NaN	NaN	NaN	NaN	NaN	NaN	333	0.00194009	0.104942	0.109312	417.19
ST	ss715578901	GM01	27230466	2	0.555599	0.574269	NaN	NaN	NaN	NaN	NaN	NaN	333	0.0033727	0.104942	0.109312	417.19
ST	ss715578904	GM01	27319719	2	0.864565	0.422195	NaN	NaN	NaN	NaN	NaN	NaN	333	0.00524825	0.104942	0.109312	417.19
ST	ss715578908	GM01	27486344	2	0.630045	0.533213	NaN	NaN	NaN	NaN	NaN	NaN	333	0.00382462	0.104942	0.109312	417.19
ST	ss715578909	GM01	27562614	2	2.4079	0.0915985	NaN	NaN	NaN	NaN	NaN	NaN	333	0.0146169	0.104942	0.109312	417.19
ST	ss715578911	GM01	27641493	1	1.76838	0.184507	NaN	NaN	NaN	NaN	NaN	NaN	333	0.00536736	0.104942	0.109312	417.19
ST	ss715578915	GM01	27781076	2	1.38763	0.251131	NaN	NaN	NaN	NaN	NaN	NaN	333	0.00842348	0.104942	0.109312	417.19
ST	ss715578918	GM01	27904127	2	0.731684	0.481884	NaN	NaN	NaN	NaN	NaN	NaN	333	0.00444161	0.104942	0.109312	417.19
ST	ss715578920	GM01	28018669	1	0.177796	0.673551	NaN	NaN	NaN	NaN	NaN	NaN	333	0.00054	0.104942	0.109312	417.19
ST	ss715578921	GM01	28041072	2	0.628458	0.534057	NaN	NaN	NaN	NaN	NaN	NaN	333	0.00381498	0.104942	0.109312	417.19
ST	ss715578924	GM01	28154191	2	0.85463	0.426389	NaN	NaN	NaN	NaN	NaN	NaN	333	0.00518793	0.104942	0.109312	417.19
ST	ss715578926	GM01	28205896	1	0.870689	0.351451	NaN	NaN	NaN	NaN	NaN	NaN	333	0.00264271	0.104942	0.109312	417.19
ST	ss715578927	GM01	28238375	2	0.731684	0.481884	NaN	NaN	NaN	NaN	NaN	NaN	333	0.00444161	0.104942	0.109312	417.19
ST	ss715578929	GM01	28292204	2	0.228684	0.795707	NaN	NaN	NaN	NaN	NaN	NaN	333	0.0013882	0.104942	0.109312	417.19
ST	ss715578931	GM01	28349014	2	0.579545	0.560728	NaN	NaN	NaN	NaN	NaN	NaN	333	0.00351806	0.104942	0.109312	417.19
ST	ss715578932	GM01	28374475	1	0.870689	0.351451	NaN	NaN	NaN	NaN	NaN	NaN	333	0.00264271	0.104942	0.109312	417.19
ST	ss715578933	GM01	28402659	2	0.940578	0.391456	NaN	NaN	NaN	NaN	NaN	NaN	333	0.00570967	0.104942	0.109312	417.19
ST	ss715578935	GM01	28477581	2	0.877612	0.416752	NaN	NaN	NaN	NaN	NaN	NaN	333	0.00532745	0.104942	0.109312	417.19
ST	ss715578938	GM01	28567716	2	1.16078	0.314528	NaN	NaN	NaN	NaN	NaN	NaN	333	0.0070464	0.104942	0.109312	417.19
ST	ss715578940	GM01	28625066	2	1.02264	0.360792	NaN	NaN	NaN	NaN	NaN	NaN	333	0.00620781	0.104942	0.109312	417.19
ST	ss715578950	GM01	28817299	2	1.07038	0.344078	NaN	NaN	NaN	NaN	NaN	NaN	333	0.00649759	0.104942	0.109312	417.19
ST	ss715578952	GM01	28841188	1	2.13937	0.144518	NaN	NaN	NaN	NaN	NaN	NaN	333	0.00649341	0.104942	0.109312	417.19
ST	ss715578953	GM01	28982389	2	1.21243	0.298808	NaN	NaN	NaN	NaN	NaN	NaN	333	0.00735991	0.104942	0.109312	417.19
ST	ss715578498	GM01	29141519	2	1.23291	0.292795	NaN	NaN	NaN	NaN	NaN	NaN	333	0.00748423	0.104942	0.109312	417.19
ST	ss715578500	GM01	29205531	2	1.3979	0.248588	NaN	NaN	NaN	NaN	NaN	NaN	333	0.0084858	0.104942	0.109312	417.19
ST	ss715578502	GM01	29238153	1	1.15177	0.283969	NaN	NaN	NaN	NaN	NaN	NaN	333	0.00349584	0.104942	0.109312	417.19
ST	ss715578504	GM01	29270116	1	2.13937	0.144518	NaN	NaN	NaN	NaN	NaN	NaN	333	0.00649341	0.104942	0.109312	417.19
ST	ss715578495	GM01	29470510	2	1.06998	0.344212	NaN	NaN	NaN	NaN	NaN	NaN	333	0.00649521	0.104942	0.109312	417.19
ST	ss715578493	GM01	29502546	1	2.13937	0.144518	NaN	NaN	NaN	NaN	NaN	NaN	333	0.00649341	0.104942	0.109312	417.19
ST	ss715578491	GM01	29550337	1	2.13937	0.144518	NaN	NaN	NaN	NaN	NaN	NaN	333	0.00649341	0.104942	0.109312	417.19
ST	ss715594297	GM01	29715237	2	0.173646	0.840672	NaN	NaN	NaN	NaN	NaN	NaN	333	0.0010541	0.104942	0.109312	417.19
ST	ss715578505	GM01	29852273	1	1.15177	0.283969	NaN	NaN	NaN	NaN	NaN	NaN	333	0.00349584	0.104942	0.109312	417.19
ST	ss715578511	GM01	29945598	2	1.97766	0.140045	NaN	NaN	NaN	NaN	NaN	NaN	333	0.0120051	0.104942	0.109312	417.19
ST	ss715578514	GM01	30066989	2	1.86782	0.156104	NaN	NaN	NaN	NaN	NaN	NaN	333	0.0113384	0.104942	0.109312	417.19
ST	ss715578515	GM01	30160150	1	0.169683	0.680662	NaN	NaN	NaN	NaN	NaN	NaN	333	0.000515	0.104942	0.109312	417.19
ST	ss715578516	GM01	30222680	1	0.450721	0.502465	NaN	NaN	NaN	NaN	NaN	NaN	333	0.00136803	0.104942	0.109312	417.19
ST	ss715578517	GM01	30258610	1	1.8132	0.179055	NaN	NaN	NaN	NaN	NaN	NaN	333	0.0055034	0.104942	0.109312	417.19
ST	ss715578519	GM01	30401332	1	2.13937	0.144518	NaN	NaN	NaN	NaN	NaN	NaN	333	0.00649341	0.104942	0.109312	417.19
ST	ss715578521	GM01	30442329	1	0.296673	0.586346	NaN	NaN	NaN	NaN	NaN	NaN	333	0.0009	0.104942	0.109312	417.19
ST	ss715578524	GM01	30490467	2	0.878267	0.41648	NaN	NaN	NaN	NaN	NaN	NaN	333	0.00533142	0.104942	0.109312	417.19
ST	ss715578526	GM01	30513781	2	0.877	0.417005	NaN	NaN	NaN	NaN	NaN	NaN	333	0.00532373	0.104942	0.109312	417.19
ST	ss715578528	GM01	30530043	1	1.15177	0.283969	NaN	NaN	NaN	NaN	NaN	NaN	333	0.00349584	0.104942	0.109312	417.19
ST	ss715578531	GM01	30575401	2	3.88654	0.0214706	NaN	NaN	NaN	NaN	NaN	NaN	333	0.0235928	0.104942	0.109312	417.19
ST	ss715578553	GM01	30900581	2	0.581518	0.559626	NaN	NaN	NaN	NaN	NaN	NaN	333	0.00353004	0.104942	0.109312	417.19
ST	ss715578557	GM01	31005638	2	0.731684	0.481884	NaN	NaN	NaN	NaN	NaN	NaN	333	0.00444161	0.104942	0.109312	417.19
ST	ss715578560	GM01	31164305	2	0.581518	0.559626	NaN	NaN	NaN	NaN	NaN	NaN	333	0.00353004	0.104942	0.109312	417.19
ST	ss715578564	GM01	31278484	2	1.07769	0.341586	NaN	NaN	NaN	NaN	NaN	NaN	333	0.00654202	0.104942	0.109312	417.19
ST	ss715578566	GM01	31367193	2	1.58141	0.207254	NaN	NaN	NaN	NaN	NaN	NaN	333	0.00959976	0.104942	0.109312	417.19
ST	ss715578569	GM01	31480079	2	1.62761	0.197986	NaN	NaN	NaN	NaN	NaN	NaN	333	0.0098802	0.104942	0.109312	417.19
ST	ss715578576	GM01	31670462	2	0.900964	0.407184	NaN	NaN	NaN	NaN	NaN	NaN	333	0.0054692	0.104942	0.109312	417.19
ST	ss715578579	GM01	31735859	2	1.86782	0.156104	NaN	NaN	NaN	NaN	NaN	NaN	333	0.0113384	0.104942	0.109312	417.19
ST	ss715578580	GM01	31804544	2	0.938192	0.392385	NaN	NaN	NaN	NaN	NaN	NaN	333	0.00569519	0.104942	0.109312	417.19
ST	ss715578582	GM01	31855504	1	2.13937	0.144518	NaN	NaN	NaN	NaN	NaN	NaN	333	0.00649341	0.104942	0.109312	417.19
ST	ss715578583	GM01	31899713	1	2.13937	0.144518	NaN	NaN	NaN	NaN	NaN	NaN	333	0.00649341	0.104942	0.109312	417.19
ST	ss715578958	GM01	31963232	1	1.15177	0.283969	NaN	NaN	NaN	NaN	NaN	NaN	333	0.00349584	0.104942	0.109312	417.19
ST	ss715578959	GM01	31988179	2	0.764247	0.466515	NaN	NaN	NaN	NaN	NaN	NaN	333	0.00463927	0.104942	0.109312	417.19
ST	ss715578961	GM01	32009623	2	0.725149	0.485029	NaN	NaN	NaN	NaN	NaN	NaN	333	0.00440194	0.104942	0.109312	417.19
ST	ss715578962	GM01	32039264	2	0.581518	0.559626	NaN	NaN	NaN	NaN	NaN	NaN	333	0.00353004	0.104942	0.109312	417.19
ST	ss715578963	GM01	32099532	2	1.30789	0.2718	NaN	NaN	NaN	NaN	NaN	NaN	333	0.00793941	0.104942	0.109312	417.19
ST	ss715578965	GM01	32139114	2	1.00283	0.367964	NaN	NaN	NaN	NaN	NaN	NaN	333	0.00608758	0.104942	0.109312	417.19
ST	ss715578966	GM01	32182609	2	0.861394	0.423529	NaN	NaN	NaN	NaN	NaN	NaN	333	0.005229	0.104942	0.109312	417.19
ST	ss715578967	GM01	32253597	1	0.450721	0.502465	NaN	NaN	NaN	NaN	NaN	NaN	333	0.00136803	0.104942	0.109312	417.19
ST	ss715578969	GM01	32308595	1	1.8132	0.179055	NaN	NaN	NaN	NaN	NaN	NaN	333	0.0055034	0.104942	0.109312	417.19
ST	ss715578971	GM01	32357994	2	0.721228	0.486927	NaN	NaN	NaN	NaN	NaN	NaN	333	0.00437813	0.104942	0.109312	417.19
ST	ss715578973	GM01	32474967	2	1.23799	0.291323	NaN	NaN	NaN	NaN	NaN	NaN	333	0.00751506	0.104942	0.109312	417.19
ST	ss715578976	GM01	32557459	2	0.581518	0.559626	NaN	NaN	NaN	NaN	NaN	NaN	333	0.00353004	0.104942	0.109312	417.19
ST	ss715578979	GM01	32689784	2	0.586183	0.557031	NaN	NaN	NaN	NaN	NaN	NaN	333	0.00355836	0.104942	0.109312	417.19
ST	ss715578980	GM01	32722974	1	0.067974	0.794473	NaN	NaN	NaN	NaN	NaN	NaN	333	0.000206	0.104942	0.109312	417.19
ST	ss715578981	GM01	32744066	2	2.55359	0.0793528	NaN	NaN	NaN	NaN	NaN	NaN	333	0.0155013	0.104942	0.109312	417.19
ST	ss715578984	GM01	32803083	2	1.87016	0.155744	NaN	NaN	NaN	NaN	NaN	NaN	333	0.0113526	0.104942	0.109312	417.19
ST	ss715578985	GM01	32907963	2	1.87722	0.15466	NaN	NaN	NaN	NaN	NaN	NaN	333	0.0113955	0.104942	0.109312	417.19
ST	ss715578989	GM01	33067880	2	1.35663	0.258972	NaN	NaN	NaN	NaN	NaN	NaN	333	0.00823528	0.104942	0.109312	417.19
ST	ss715578991	GM01	33156545	2	2.09384	0.124862	NaN	NaN	NaN	NaN	NaN	NaN	333	0.0127104	0.104942	0.109312	417.19
ST	ss715578992	GM01	33203133	2	1.21796	0.29717	NaN	NaN	NaN	NaN	NaN	NaN	333	0.00739351	0.104942	0.109312	417.19
ST	ss715578993	GM01	33254055	2	0.0414009	0.959449	NaN	NaN	NaN	NaN	NaN	NaN	333	0.000251	0.104942	0.109312	417.19
ST	ss715578994	GM01	33299981	2	1.76853	0.172212	NaN	NaN	NaN	NaN	NaN	NaN	333	0.0107356	0.104942	0.109312	417.19
ST	ss715578995	GM01	33366518	1	0.0199696	0.887709	NaN	NaN	NaN	NaN	NaN	NaN	333	6.06e-05	0.104942	0.109312	417.19
ST	ss715578997	GM01	33441397	2	0.086425	0.917225	NaN	NaN	NaN	NaN	NaN	NaN	333	0.000525	0.104942	0.109312	417.19
ST	ss715578999	GM01	33501463	2	0.0895799	0.914338	NaN	NaN	NaN	NaN	NaN	NaN	333	0.000544	0.104942	0.109312	417.19
ST	ss715579002	GM01	33557981	2	0.509106	0.601508	NaN	NaN	NaN	NaN	NaN	NaN	333	0.00309047	0.104942	0.109312	417.19
ST	ss715579004	GM01	33629363	2	1.52492	0.219182	NaN	NaN	NaN	NaN	NaN	NaN	333	0.00925685	0.104942	0.109312	417.19
ST	ss715579005	GM01	33652273	2	0.20623	0.813752	NaN	NaN	NaN	NaN	NaN	NaN	333	0.0012519	0.104942	0.109312	417.19
ST	ss715579007	GM01	33747039	2	0.201946	0.817241	NaN	NaN	NaN	NaN	NaN	NaN	333	0.00122589	0.104942	0.109312	417.19
ST	ss715579008	GM01	33791555	2	0.146346	0.863915	NaN	NaN	NaN	NaN	NaN	NaN	333	0.000888	0.104942	0.109312	417.19
ST	ss715579009	GM01	33840560	2	0.17857	0.836547	NaN	NaN	NaN	NaN	NaN	NaN	333	0.00108399	0.104942	0.109312	417.19
ST	ss715579010	GM01	33861185	2	1.14162	0.320572	NaN	NaN	NaN	NaN	NaN	NaN	333	0.00693005	0.104942	0.109312	417.19
ST	ss715579011	GM01	33888966	2	0.0916023	0.912491	NaN	NaN	NaN	NaN	NaN	NaN	333	0.000556	0.104942	0.109312	417.19
ST	ss715579015	GM01	33980947	2	1.02068	0.361496	NaN	NaN	NaN	NaN	NaN	NaN	333	0.00619591	0.104942	0.109312	417.19
ST	ss715579017	GM01	34050470	2	0.457921	0.633003	NaN	NaN	NaN	NaN	NaN	NaN	333	0.00277976	0.104942	0.109312	417.19
ST	ss715579022	GM01	34143512	2	0.0904051	0.913584	NaN	NaN	NaN	NaN	NaN	NaN	333	0.000549	0.104942	0.109312	417.19
ST	ss715579026	GM01	34197502	2	0.0457405	0.955296	NaN	NaN	NaN	NaN	NaN	NaN	333	0.000278	0.104942	0.109312	417.19
ST	ss715579030	GM01	34325402	1	0.870689	0.351451	NaN	NaN	NaN	NaN	NaN	NaN	333	0.00264271	0.104942	0.109312	417.19
ST	ss715579034	GM01	34406159	2	0.871151	0.419439	NaN	NaN	NaN	NaN	NaN	NaN	333	0.00528822	0.104942	0.109312	417.19
ST	ss715579036	GM01	34467391	1	0.870689	0.351451	NaN	NaN	NaN	NaN	NaN	NaN	333	0.00264271	0.104942	0.109312	417.19
ST	ss715579039	GM01	34545797	1	0.033774	0.854302	NaN	NaN	NaN	NaN	NaN	NaN	333	0.000103	0.104942	0.109312	417.19
ST	ss715579043	GM01	34616571	1	0.870689	0.351451	NaN	NaN	NaN	NaN	NaN	NaN	333	0.00264271	0.104942	0.109312	417.19
ST	ss715579130	GM01	34693033	2	0.0539947	0.947446	NaN	NaN	NaN	NaN	NaN	NaN	333	0.000328	0.104942	0.109312	417.19
ST	ss715579047	GM01	34809346	0	NaN	1	NaN	NaN	NaN	NaN	NaN	NaN	333	0	0.104942	0.109312	417.19
ST	ss715579051	GM01	34924874	2	0.519723	0.595175	NaN	NaN	NaN	NaN	NaN	NaN	333	0.00315492	0.104942	0.109312	417.19
ST	ss715579059	GM01	35249061	2	0.304535	0.737675	NaN	NaN	NaN	NaN	NaN	NaN	333	0.00184865	0.104942	0.109312	417.19
ST	ss715579064	GM01	35321449	2	0.519723	0.595175	NaN	NaN	NaN	NaN	NaN	NaN	333	0.00315492	0.104942	0.109312	417.19
ST	ss715579066	GM01	35374527	2	1.32578	0.267019	NaN	NaN	NaN	NaN	NaN	NaN	333	0.008048	0.104942	0.109312	417.19
ST	ss715579067	GM01	35419697	2	0.804013	0.448412	NaN	NaN	NaN	NaN	NaN	NaN	333	0.00488067	0.104942	0.109312	417.19
ST	ss715579072	GM01	35658721	2	0.638078	0.528963	NaN	NaN	NaN	NaN	NaN	NaN	333	0.00387338	0.104942	0.109312	417.19
ST	ss715579075	GM01	35710797	2	0.328944	0.719921	NaN	NaN	NaN	NaN	NaN	NaN	333	0.00199682	0.104942	0.109312	417.19
ST	ss715579077	GM01	35821409	1	0.870689	0.351451	NaN	NaN	NaN	NaN	NaN	NaN	333	0.00264271	0.104942	0.109312	417.19
ST	ss715579078	GM01	35847759	1	0.0317101	0.858775	NaN	NaN	NaN	NaN	NaN	NaN	333	9.62e-05	0.104942	0.109312	417.19
ST	ss715579080	GM01	35932877	2	0.725331	0.484942	NaN	NaN	NaN	NaN	NaN	NaN	333	0.00440304	0.104942	0.109312	417.19
ST	ss715579084	GM01	36041544	2	0.033545	0.967015	NaN	NaN	NaN	NaN	NaN	NaN	333	0.000204	0.104942	0.109312	417.19
ST	ss715579085	GM01	36090860	2	0.397715	0.672178	NaN	NaN	NaN	NaN	NaN	NaN	333	0.00241428	0.104942	0.109312	417.19
ST	ss715579086	GM01	36114072	1	0.870689	0.351451	NaN	NaN	NaN	NaN	NaN	NaN	333	0.00264271	0.104942	0.109312	417.19
ST	ss715579087	GM01	36145075	2	0.00152257	0.998479	NaN	NaN	NaN	NaN	NaN	NaN	333	9.24e-06	0.104942	0.109312	417.19
ST	ss715579088	GM01	36173725	1	0.870689	0.351451	NaN	NaN	NaN	NaN	NaN	NaN	333	0.00264271	0.104942	0.109312	417.19
ST	ss715579090	GM01	36215024	2	0.466515	0.627601	NaN	NaN	NaN	NaN	NaN	NaN	333	0.00283193	0.104942	0.109312	417.19
ST	ss715579095	GM01	36300382	2	1.27007	0.282193	NaN	NaN	NaN	NaN	NaN	NaN	333	0.00770983	0.104942	0.109312	417.19
ST	ss715579098	GM01	36347594	2	0.0629072	0.939042	NaN	NaN	NaN	NaN	NaN	NaN	333	0.000382	0.104942	0.109312	417.19
ST	ss715579099	GM01	36420185	2	1.23171	0.293144	NaN	NaN	NaN	NaN	NaN	NaN	333	0.00747694	0.104942	0.109312	417.19
ST	ss715579101	GM01	36452277	2	0.335745	0.715052	NaN	NaN	NaN	NaN	NaN	NaN	333	0.0020381	0.104942	0.109312	417.19
ST	ss715579103	GM01	36523544	2	0.518616	0.595833	NaN	NaN	NaN	NaN	NaN	NaN	333	0.0031482	0.104942	0.109312	417.19
ST	ss715579105	GM01	36583766	2	0.855493	0.426023	NaN	NaN	NaN	NaN	NaN	NaN	333	0.00519318	0.104942	0.109312	417.19
ST	ss715579106	GM01	36617765	2	0.099705	0.905132	NaN	NaN	NaN	NaN	NaN	NaN	333	0.000605	0.104942	0.109312	417.19
ST	ss715579109	GM01	36683395	2	0.790889	0.454307	NaN	NaN	NaN	NaN	NaN	NaN	333	0.004801	0.104942	0.109312	417.19
ST	ss715579110	GM01	36708547	2	0.353005	0.702841	NaN	NaN	NaN	NaN	NaN	NaN	333	0.00214288	0.104942	0.109312	417.19
ST	ss715579113	GM01	36764795	2	0.263079	0.768844	NaN	NaN	NaN	NaN	NaN	NaN	333	0.00159699	0.104942	0.109312	417.19
ST	ss715579114	GM01	36786717	2	0.0840348	0.919419	NaN	NaN	NaN	NaN	NaN	NaN	333	0.00051	0.104942	0.109312	417.19
ST	ss715579115	GM01	36823412	2	0.702167	0.496256	NaN	NaN	NaN	NaN	NaN	NaN	333	0.00426243	0.104942	0.109312	417.19
ST	ss715579116	GM01	36847726	2	0.702167	0.496256	NaN	NaN	NaN	NaN	NaN	NaN	333	0.00426243	0.104942	0.109312	417.19
ST	ss715579117	GM01	36871319	1	0.243245	0.622202	NaN	NaN	NaN	NaN	NaN	NaN	333	0.000738	0.104942	0.109312	417.19
ST	ss715579122	GM01	36962671	2	0.702167	0.496256	NaN	NaN	NaN	NaN	NaN	NaN	333	0.00426243	0.104942	0.109312	417.19
ST	ss715579124	GM01	36992932	2	0.0888209	0.915032	NaN	NaN	NaN	NaN	NaN	NaN	333	0.000539	0.104942	0.109312	417.19
ST	ss715579126	GM01	37037878	2	0.365102	0.694408	NaN	NaN	NaN	NaN	NaN	NaN	333	0.00221631	0.104942	0.109312	417.19
ST	ss715579128	GM01	37053946	2	1.76004	0.173663	NaN	NaN	NaN	NaN	NaN	NaN	333	0.0106841	0.104942	0.109312	417.19
ST	ss715639168	GM01	37083775	2	0.86353	0.42263	NaN	NaN	NaN	NaN	NaN	NaN	333	0.00524196	0.104942	0.109312	417.19
ST	ss715639169	GM01	37086198	2	1.07509	0.342469	NaN	NaN	NaN	NaN	NaN	NaN	333	0.00652624	0.104942	0.109312	417.19
ST	ss715579140	GM01	37206666	2	0.555961	0.574062	NaN	NaN	NaN	NaN	NaN	NaN	333	0.0033749	0.104942	0.109312	417.19
ST	ss715579142	GM01	37237362	1	0.728012	0.394151	NaN	NaN	NaN	NaN	NaN	NaN	333	0.00220966	0.104942	0.109312	417.19
ST	ss715579143	GM01	37276870	2	0.877638	0.416741	NaN	NaN	NaN	NaN	NaN	NaN	333	0.00532761	0.104942	0.109312	417.19
ST	ss715579146	GM01	37316206	2	0.310084	0.733601	NaN	NaN	NaN	NaN	NaN	NaN	333	0.00188233	0.104942	0.109312	417.19
ST	ss715579148	GM01	37355026	2	0.701307	0.496681	NaN	NaN	NaN	NaN	NaN	NaN	333	0.0042572	0.104942	0.109312	417.19
ST	ss715579149	GM01	37384525	2	0.482171	0.61788	NaN	NaN	NaN	NaN	NaN	NaN	333	0.00292697	0.104942	0.109312	417.19
ST	ss715579151	GM01	37425915	2	0.079134	0.923934	NaN	NaN	NaN	NaN	NaN	NaN	333	0.00048	0.104942	0.109312	417.19
ST	ss715579152	GM01	37452526	2	0.135988	0.872902	NaN	NaN	NaN	NaN	NaN	NaN	333	0.000826	0.104942	0.109312	417.19
ST	ss715579154	GM01	37494944	2	0.0895357	0.914378	NaN	NaN	NaN	NaN	NaN	NaN	333	0.000544	0.104942	0.109312	417.19
ST	ss715579155	GM01	37532295	2	0.531438	0.588266	NaN	NaN	NaN	NaN	NaN	NaN	333	0.00322604	0.104942	0.109312	417.19
ST	ss715579158	GM01	37596589	2	0.328961	0.719909	NaN	NaN	NaN	NaN	NaN	NaN	333	0.00199692	0.104942	0.109312	417.19
ST	ss715579159	GM01	37628389	2	0.863707	0.422556	NaN	NaN	NaN	NaN	NaN	NaN	333	0.00524303	0.104942	0.109312	417.19
ST	ss715579162	GM01	37695663	2	0.871012	0.419497	NaN	NaN	NaN	NaN	NaN	NaN	333	0.00528738	0.104942	0.109312	417.19
ST	ss715579163	GM01	37728046	2	0.85798	0.42497	NaN	NaN	NaN	NaN	NaN	NaN	333	0.00520827	0.104942	0.109312	417.19
ST	ss715579165	GM01	37759422	2	0.135988	0.872902	NaN	NaN	NaN	NaN	NaN	NaN	333	0.000826	0.104942	0.109312	417.19
ST	ss715579170	GM01	37882509	2	0.129426	0.878645	NaN	NaN	NaN	NaN	NaN	NaN	333	0.000786	0.104942	0.109312	417.19
ST	ss715579171	GM01	37915052	2	0.928074	0.396353	NaN	NaN	NaN	NaN	NaN	NaN	333	0.00563377	0.104942	0.109312	417.19
ST	ss715579173	GM01	38000382	2	0.484368	0.616528	NaN	NaN	NaN	NaN	NaN	NaN	333	0.0029403	0.104942	0.109312	417.19
ST	ss715579175	GM01	38027910	2	0.0150381	0.985075	NaN	NaN	NaN	NaN	NaN	NaN	333	9.13e-05	0.104942	0.109312	417.19
ST	ss715579178	GM01	38064415	2	0.740082	0.477872	NaN	NaN	NaN	NaN	NaN	NaN	333	0.00449258	0.104942	0.109312	417.19
ST	ss715579180	GM01	38090469	2	0.617119	0.540124	NaN	NaN	NaN	NaN	NaN	NaN	333	0.00374615	0.104942	0.109312	417.19
ST	ss715579182	GM01	38133222	2	0.707284	0.493734	NaN	NaN	NaN	NaN	NaN	NaN	333	0.00429349	0.104942	0.109312	417.19
ST	ss715579184	GM01	38164659	2	0.329085	0.71982	NaN	NaN	NaN	NaN	NaN	NaN	333	0.00199767	0.104942	0.109312	417.19
ST	ss715579186	GM01	38191875	1	0.00493381	0.944045	NaN	NaN	NaN	NaN	NaN	NaN	333	1.5e-05	0.104942	0.109312	417.19
ST	ss715579187	GM01	38212681	2	0.444976	0.641227	NaN	NaN	NaN	NaN	NaN	NaN	333	0.00270118	0.104942	0.109312	417.19
ST	ss715579188	GM01	38235629	2	0.429017	0.651515	NaN	NaN	NaN	NaN	NaN	NaN	333	0.0026043	0.104942	0.109312	417.19
ST	ss715579191	GM01	38320262	1	0.00493381	0.944045	NaN	NaN	NaN	NaN	NaN	NaN	333	1.5e-05	0.104942	0.109312	417.19
ST	ss715579192	GM01	38360550	1	0.0293799	0.864011	NaN	NaN	NaN	NaN	NaN	NaN	333	8.92e-05	0.104942	0.109312	417.19
ST	ss715579194	GM01	38407658	2	0.0813794	0.921863	NaN	NaN	NaN	NaN	NaN	NaN	333	0.000494	0.104942	0.109312	417.19
ST	ss715579196	GM01	38438736	2	0.0477088	0.953418	NaN	NaN	NaN	NaN	NaN	NaN	333	0.00029	0.104942	0.109312	417.19
ST	ss715579197	GM01	38461485	2	0.320151	0.726267	NaN	NaN	NaN	NaN	NaN	NaN	333	0.00194344	0.104942	0.109312	417.19
ST	ss715579199	GM01	38517922	2	0.0702399	0.932184	NaN	NaN	NaN	NaN	NaN	NaN	333	0.000426	0.104942	0.109312	417.19
ST	ss715579202	GM01	38557327	2	0.420057	0.657363	NaN	NaN	NaN	NaN	NaN	NaN	333	0.00254991	0.104942	0.109312	417.19
ST	ss715579203	GM01	38600822	1	0.870689	0.351451	NaN	NaN	NaN	NaN	NaN	NaN	333	0.00264271	0.104942	0.109312	417.19
ST	ss715579204	GM01	38642722	2	0.0499656	0.951269	NaN	NaN	NaN	NaN	NaN	NaN	333	0.000303	0.104942	0.109312	417.19
ST	ss715579211	GM01	38747376	2	0.216857	0.805161	NaN	NaN	NaN	NaN	NaN	NaN	333	0.0013164	0.104942	0.109312	417.19
ST	ss715579212	GM01	38791329	2	0.291345	0.747451	NaN	NaN	NaN	NaN	NaN	NaN	333	0.00176858	0.104942	0.109312	417.19
ST	ss715579215	GM01	38839329	2	0.957666	0.384861	NaN	NaN	NaN	NaN	NaN	NaN	333	0.0058134	0.104942	0.109312	417.19
ST	ss715579217	GM01	38890432	2	0.174072	0.840314	NaN	NaN	NaN	NaN	NaN	NaN	333	0.00105669	0.104942	0.109312	417.19
ST	ss715579220	GM01	38991215	2	0.147868	0.862603	NaN	NaN	NaN	NaN	NaN	NaN	333	0.000898	0.104942	0.109312	417.19
ST	ss715579223	GM01	39059282	2	0.686041	0.504289	NaN	NaN	NaN	NaN	NaN	NaN	333	0.00416453	0.104942	0.109312	417.19
ST	ss715579225	GM01	39085506	2	0.0960681	0.908428	NaN	NaN	NaN	NaN	NaN	NaN	333	0.000583	0.104942	0.109312	417.19
ST	ss715579227	GM01	39112133	2	0.442313	0.642932	NaN	NaN	NaN	NaN	NaN	NaN	333	0.00268501	0.104942	0.109312	417.19
ST	ss715579229	GM01	39140734	2	0.0433048	0.957625	NaN	NaN	NaN	NaN	NaN	NaN	333	0.000263	0.104942	0.109312	417.19
ST	ss715579234	GM01	39225427	2	0.0750019	0.927758	NaN	NaN	NaN	NaN	NaN	NaN	333	0.000455	0.104942	0.109312	417.19
ST	ss715579236	GM01	39258554	2	0.110955	0.895012	NaN	NaN	NaN	NaN	NaN	NaN	333	0.000674	0.104942	0.109312	417.19
ST	ss715579237	GM01	39280018	2	0.641882	0.526963	NaN	NaN	NaN	NaN	NaN	NaN	333	0.00389647	0.104942	0.109312	417.19
ST	ss715579238	GM01	39309715	2	1.65982	0.191772	NaN	NaN	NaN	NaN	NaN	NaN	333	0.0100757	0.104942	0.109312	417.19
ST	ss715579240	GM01	39333728	2	0.451709	0.636936	NaN	NaN	NaN	NaN	NaN	NaN	333	0.00274205	0.104942	0.109312	417.19
ST	ss715579241	GM01	39381297	2	3.08834	0.0469096	NaN	NaN	NaN	NaN	NaN	NaN	333	0.0187474	0.104942	0.109312	417.19
ST	ss715579242	GM01	39405104	2	0.524406	0.592404	NaN	NaN	NaN	NaN	NaN	NaN	333	0.00318335	0.104942	0.109312	417.19
ST	ss715579243	GM01	39438340	1	0.887278	0.346909	NaN	NaN	NaN	NaN	NaN	NaN	333	0.00269306	0.104942	0.109312	417.19
ST	ss715579253	GM01	39646861	2	0.693348	0.500633	NaN	NaN	NaN	NaN	NaN	NaN	333	0.00420889	0.104942	0.109312	417.19
ST	ss715579254	GM01	39694318	2	0.892183	0.410755	NaN	NaN	NaN	NaN	NaN	NaN	333	0.0054159	0.104942	0.109312	417.19
ST	ss715579257	GM01	39770819	2	0.0256664	0.974662	NaN	NaN	NaN	NaN	NaN	NaN	333	0.000156	0.104942	0.109312	417.19
ST	ss715579259	GM01	39798890	2	1.04975	0.351201	NaN	NaN	NaN	NaN	NaN	NaN	333	0.00637241	0.104942	0.109312	417.19
ST	ss715579269	GM01	39902829	2	0.139544	0.869806	NaN	NaN	NaN	NaN	NaN	NaN	333	0.000847	0.104942	0.109312	417.19
ST	ss715579272	GM01	39979488	2	0.0742257	0.928478	NaN	NaN	NaN	NaN	NaN	NaN	333	0.000451	0.104942	0.109312	417.19
ST	ss715579273	GM01	40014278	2	0.164701	0.848217	NaN	NaN	NaN	NaN	NaN	NaN	333	0.001	0.104942	0.109312	417.19
ST	ss715579274	GM01	40040347	2	0.150548	0.860296	NaN	NaN	NaN	NaN	NaN	NaN	333	0.000914	0.104942	0.109312	417.19
ST	ss715579276	GM01	40092915	2	1.33203	0.265368	NaN	NaN	NaN	NaN	NaN	NaN	333	0.00808597	0.104942	0.109312	417.19
ST	ss715579278	GM01	40173679	2	0.144142	0.86582	NaN	NaN	NaN	NaN	NaN	NaN	333	0.000875	0.104942	0.109312	417.19
ST	ss715579279	GM01	40218622	2	0.81044	0.445554	NaN	NaN	NaN	NaN	NaN	NaN	333	0.00491968	0.104942	0.109312	417.19
ST	ss715579282	GM01	40261579	2	1.06e-05	0.999989	NaN	NaN	NaN	NaN	NaN	NaN	333	6.41e-08	0.104942	0.109312	417.19
ST	ss715579283	GM01	40288008	2	0.468443	0.626395	NaN	NaN	NaN	NaN	NaN	NaN	333	0.00284363	0.104942	0.109312	417.19
ST	ss715579285	GM01	40317959	2	0.64711	0.524226	NaN	NaN	NaN	NaN	NaN	NaN	333	0.00392821	0.104942	0.109312	417.19
ST	ss715579287	GM01	40359069	2	0.177817	0.837176	NaN	NaN	NaN	NaN	NaN	NaN	333	0.00107942	0.104942	0.109312	417.19
ST	ss715579288	GM01	40383855	2	0.851662	0.427649	NaN	NaN	NaN	NaN	NaN	NaN	333	0.00516992	0.104942	0.109312	417.19
ST	ss715579290	GM01	40427922	2	0.139765	0.869614	NaN	NaN	NaN	NaN	NaN	NaN	333	0.000848	0.104942	0.109312	417.19
ST	ss715579292	GM01	40449654	2	0.213118	0.808173	NaN	NaN	NaN	NaN	NaN	NaN	333	0.00129371	0.104942	0.109312	417.19
ST	ss715579293	GM01	40482690	2	0.0214522	0.978778	NaN	NaN	NaN	NaN	NaN	NaN	333	0.00013	0.104942	0.109312	417.19
ST	ss715579297	GM01	40584802	2	0.420111	0.657328	NaN	NaN	NaN	NaN	NaN	NaN	333	0.00255024	0.104942	0.109312	417.19
ST	ss715579298	GM01	40615333	2	0.0479164	0.95322	NaN	NaN	NaN	NaN	NaN	NaN	333	0.000291	0.104942	0.109312	417.19
ST	ss715579300	GM01	40652161	2	0.152235	0.858848	NaN	NaN	NaN	NaN	NaN	NaN	333	0.000924	0.104942	0.109312	417.19
ST	ss715579302	GM01	40710407	2	0.464563	0.628824	NaN	NaN	NaN	NaN	NaN	NaN	333	0.00282008	0.104942	0.109312	417.19
ST	ss715579304	GM01	40775244	2	0.426858	0.652919	NaN	NaN	NaN	NaN	NaN	NaN	333	0.00259119	0.104942	0.109312	417.19
ST	ss715579307	GM01	40878607	2	0.199632	0.819132	NaN	NaN	NaN	NaN	NaN	NaN	333	0.00121184	0.104942	0.109312	417.19
ST	ss715579308	GM01	40910831	2	0.409097	0.664589	NaN	NaN	NaN	NaN	NaN	NaN	333	0.00248338	0.104942	0.109312	417.19
ST	ss715579310	GM01	40936653	2	0.769276	0.464185	NaN	NaN	NaN	NaN	NaN	NaN	333	0.0046698	0.104942	0.109312	417.19
ST	ss715579311	GM01	40964222	2	1.25718	0.285825	NaN	NaN	NaN	NaN	NaN	NaN	333	0.0076316	0.104942	0.109312	417.19
ST	ss715579312	GM01	41020729	2	0.888796	0.412141	NaN	NaN	NaN	NaN	NaN	NaN	333	0.00539534	0.104942	0.109312	417.19
ST	ss715579314	GM01	41068135	2	0.207852	0.812434	NaN	NaN	NaN	NaN	NaN	NaN	333	0.00126174	0.104942	0.109312	417.19
ST	ss715579315	GM01	41099473	2	1.30905	0.271488	NaN	NaN	NaN	NaN	NaN	NaN	333	0.00794643	0.104942	0.109312	417.19
ST	ss715579317	GM01	41141330	2	0.8301	0.436922	NaN	NaN	NaN	NaN	NaN	NaN	333	0.00503903	0.104942	0.109312	417.19
ST	ss715579318	GM01	41176370	2	1.73595	0.177853	NaN	NaN	NaN	NaN	NaN	NaN	333	0.0105379	0.104942	0.109312	417.19
ST	ss715579320	GM01	41261358	2	0.537626	0.584649	NaN	NaN	NaN	NaN	NaN	NaN	333	0.0032636	0.104942	0.109312	417.19
ST	ss715579323	GM01	41331273	2	0.532528	0.587627	NaN	NaN	NaN	NaN	NaN	NaN	333	0.00323265	0.104942	0.109312	417.19
ST	ss715579325	GM01	41361574	2	0.701417	0.496626	NaN	NaN	NaN	NaN	NaN	NaN	333	0.00425788	0.104942	0.109312	417.19
ST	ss715579326	GM01	41412525	2	0.669961	0.512429	NaN	NaN	NaN	NaN	NaN	NaN	333	0.00406692	0.104942	0.109312	417.19
ST	ss715579328	GM01	41434481	2	0.504617	0.604206	NaN	NaN	NaN	NaN	NaN	NaN	333	0.00306322	0.104942	0.109312	417.19
ST	ss715579329	GM01	41463652	2	0.576511	0.562425	NaN	NaN	NaN	NaN	NaN	NaN	333	0.00349965	0.104942	0.109312	417.19
ST	ss715579336	GM01	41586720	2	1.12521	0.325837	NaN	NaN	NaN	NaN	NaN	NaN	333	0.00683047	0.104942	0.109312	417.19
ST	ss715579367	GM01	41786607	2	0.495548	0.609694	NaN	NaN	NaN	NaN	NaN	NaN	333	0.00300817	0.104942	0.109312	417.19
ST	ss715579369	GM01	41828455	2	1.8234	0.163114	NaN	NaN	NaN	NaN	NaN	NaN	333	0.0110687	0.104942	0.109312	417.19
ST	ss715579371	GM01	41908385	2	1.38009	0.253016	NaN	NaN	NaN	NaN	NaN	NaN	333	0.0083777	0.104942	0.109312	417.19
ST	ss715579373	GM01	41946239	2	0.242095	0.785122	NaN	NaN	NaN	NaN	NaN	NaN	333	0.00146961	0.104942	0.109312	417.19
ST	ss715579374	GM01	41969316	2	1.57899	0.207751	NaN	NaN	NaN	NaN	NaN	NaN	333	0.00958508	0.104942	0.109312	417.19
ST	ss715579376	GM01	42013575	2	0.374445	0.687965	NaN	NaN	NaN	NaN	NaN	NaN	333	0.00227303	0.104942	0.109312	417.19
ST	ss715579380	GM01	42067284	2	0.709781	0.492508	NaN	NaN	NaN	NaN	NaN	NaN	333	0.00430865	0.104942	0.109312	417.19
ST	ss715579382	GM01	42155458	2	0.418893	0.658127	NaN	NaN	NaN	NaN	NaN	NaN	333	0.00254284	0.104942	0.109312	417.19
ST	ss715579384	GM01	42255290	1	0.432453	0.511249	NaN	NaN	NaN	NaN	NaN	NaN	333	0.00131258	0.104942	0.109312	417.19
ST	ss715579387	GM01	42292513	2	1.55465	0.212821	NaN	NaN	NaN	NaN	NaN	NaN	333	0.00943733	0.104942	0.109312	417.19
ST	ss715579389	GM01	42337744	2	0.277613	0.757768	NaN	NaN	NaN	NaN	NaN	NaN	333	0.00168522	0.104942	0.109312	417.19
ST	ss715579390	GM01	42372540	2	0.332942	0.717054	NaN	NaN	NaN	NaN	NaN	NaN	333	0.00202109	0.104942	0.109312	417.19
ST	ss715579392	GM01	42417680	2	0.575408	0.563044	NaN	NaN	NaN	NaN	NaN	NaN	333	0.00349295	0.104942	0.109312	417.19
ST	ss715579393	GM01	42448605	2	0.216373	0.80555	NaN	NaN	NaN	NaN	NaN	NaN	333	0.00131347	0.104942	0.109312	417.19
ST	ss715579394	GM01	42469258	2	0.0949019	0.909487	NaN	NaN	NaN	NaN	NaN	NaN	333	0.000576	0.104942	0.109312	417.19
ST	ss715579397	GM01	42606583	2	1.45377	0.235193	NaN	NaN	NaN	NaN	NaN	NaN	333	0.00882497	0.104942	0.109312	417.19
ST	ss715579398	GM01	42672105	2	0.797581	0.451291	NaN	NaN	NaN	NaN	NaN	NaN	333	0.00484163	0.104942	0.109312	417.19
ST	ss715579404	GM01	42838494	2	0.181677	0.833955	NaN	NaN	NaN	NaN	NaN	NaN	333	0.00110285	0.104942	0.109312	417.19
ST	ss715579407	GM01	42926060	2	0.654063	0.520608	NaN	NaN	NaN	NaN	NaN	NaN	333	0.00397042	0.104942	0.109312	417.19
ST	ss715579409	GM01	42965909	2	0.0837141	0.919714	NaN	NaN	NaN	NaN	NaN	NaN	333	0.000508	0.104942	0.109312	417.19
ST	ss715579411	GM01	42996883	2	1.26747	0.282923	NaN	NaN	NaN	NaN	NaN	NaN	333	0.00769403	0.104942	0.109312	417.19
ST	ss715579413	GM01	43043525	2	0.933777	0.394112	NaN	NaN	NaN	NaN	NaN	NaN	333	0.00566839	0.104942	0.109312	417.19
ST	ss715579414	GM01	43073364	2	1.97352	0.140619	NaN	NaN	NaN	NaN	NaN	NaN	333	0.01198	0.104942	0.109312	417.19
ST	ss715579416	GM01	43128583	2	2.45871	0.0871257	NaN	NaN	NaN	NaN	NaN	NaN	333	0.0149253	0.104942	0.109312	417.19
ST	ss715579417	GM01	43166682	2	0.509249	0.601423	NaN	NaN	NaN	NaN	NaN	NaN	333	0.00309134	0.104942	0.109312	417.19
ST	ss715579419	GM01	43193982	2	1.5117	0.222071	NaN	NaN	NaN	NaN	NaN	NaN	333	0.00917663	0.104942	0.109312	417.19
ST	ss715579420	GM01	43219027	2	2.45871	0.0871257	NaN	NaN	NaN	NaN	NaN	NaN	333	0.0149253	0.104942	0.109312	417.19
ST	ss715579421	GM01	43240525	2	0.564923	0.568958	NaN	NaN	NaN	NaN	NaN	NaN	333	0.0034293	0.104942	0.109312	417.19
ST	ss715579423	GM01	43313817	2	2.38717	0.0934893	NaN	NaN	NaN	NaN	NaN	NaN	333	0.014491	0.104942	0.109312	417.19
ST	ss715579424	GM01	43384073	2	1.07231	0.343419	NaN	NaN	NaN	NaN	NaN	NaN	333	0.00650931	0.104942	0.109312	417.19
ST	ss715579425	GM01	43411717	2	1.33071	0.265716	NaN	NaN	NaN	NaN	NaN	NaN	333	0.00807795	0.104942	0.109312	417.19
ST	ss715579426	GM01	43438850	2	1.5117	0.222071	NaN	NaN	NaN	NaN	NaN	NaN	333	0.00917663	0.104942	0.109312	417.19
ST	ss715579427	GM01	43470524	2	1.5117	0.222071	NaN	NaN	NaN	NaN	NaN	NaN	333	0.00917663	0.104942	0.109312	417.19
ST	ss715579429	GM01	43509234	2	1.14767	0.31865	NaN	NaN	NaN	NaN	NaN	NaN	333	0.0069668	0.104942	0.109312	417.19
ST	ss715579431	GM01	43546615	2	0.87096	0.419518	NaN	NaN	NaN	NaN	NaN	NaN	333	0.00528707	0.104942	0.109312	417.19
ST	ss715579434	GM01	43632505	1	0.991397	0.320135	NaN	NaN	NaN	NaN	NaN	NaN	333	0.00300908	0.104942	0.109312	417.19
ST	ss715579437	GM01	43694104	2	2.68308	0.0698575	NaN	NaN	NaN	NaN	NaN	NaN	333	0.0162873	0.104942	0.109312	417.19
ST	ss715579443	GM01	43812689	2	1.78767	0.168981	NaN	NaN	NaN	NaN	NaN	NaN	333	0.0108519	0.104942	0.109312	417.19
ST	ss715579445	GM01	43851078	2	2.54635	0.07992	NaN	NaN	NaN	NaN	NaN	NaN	333	0.0154574	0.104942	0.109312	417.19
ST	ss715579447	GM01	43903960	2	1.5515	0.213486	NaN	NaN	NaN	NaN	NaN	NaN	333	0.0094182	0.104942	0.109312	417.19
ST	ss715579448	GM01	43931909	2	1.57417	0.208746	NaN	NaN	NaN	NaN	NaN	NaN	333	0.0095558	0.104942	0.109312	417.19
ST	ss715579449	GM01	43971846	2	1.05157	0.350566	NaN	NaN	NaN	NaN	NaN	NaN	333	0.00638345	0.104942	0.109312	417.19
ST	ss715579450	GM01	44006187	2	0.978558	0.37695	NaN	NaN	NaN	NaN	NaN	NaN	333	0.00594023	0.104942	0.109312	417.19
ST	ss715579454	GM01	44086839	2	0.435812	0.647114	NaN	NaN	NaN	NaN	NaN	NaN	333	0.00264555	0.104942	0.109312	417.19
ST	ss715579456	GM01	44117573	2	2.01784	0.134594	NaN	NaN	NaN	NaN	NaN	NaN	333	0.0122491	0.104942	0.109312	417.19
ST	ss715579459	GM01	44210028	2	0.569792	0.566204	NaN	NaN	NaN	NaN	NaN	NaN	333	0.00345886	0.104942	0.109312	417.19
ST	ss715579460	GM01	44243447	2	1.04729	0.35206	NaN	NaN	NaN	NaN	NaN	NaN	333	0.00635748	0.104942	0.109312	417.19
ST	ss715579462	GM01	44276483	2	1.14513	0.319454	NaN	NaN	NaN	NaN	NaN	NaN	333	0.0069514	0.104942	0.109312	417.19
ST	ss715579463	GM01	44297292	2	0.552938	0.575794	NaN	NaN	NaN	NaN	NaN	NaN	333	0.00335655	0.104942	0.109312	417.19
ST	ss715579465	GM01	44323825	2	1.49292	0.226243	NaN	NaN	NaN	NaN	NaN	NaN	333	0.0090626	0.104942	0.109312	417.19
ST	ss715579467	GM01	44373187	2	1.28518	0.277993	NaN	NaN	NaN	NaN	NaN	NaN	333	0.00780156	0.104942	0.109312	417.19
ST	ss715579469	GM01	44405328	2	0.965764	0.381776	NaN	NaN	NaN	NaN	NaN	NaN	333	0.00586256	0.104942	0.109312	417.19
ST	ss715579470	GM01	44442390	2	1.16293	0.313859	NaN	NaN	NaN	NaN	NaN	NaN	333	0.00705942	0.104942	0.109312	417.19
ST	ss715579471	GM01	44486013	2	0.594759	0.552291	NaN	NaN	NaN	NaN	NaN	NaN	333	0.00361042	0.104942	0.109312	417.19
ST	ss715579477	GM01	44633514	2	0.401481	0.669658	NaN	NaN	NaN	NaN	NaN	NaN	333	0.00243714	0.104942	0.109312	417.19
ST	ss715579478	GM01	44673660	2	0.247837	0.780634	NaN	NaN	NaN	NaN	NaN	NaN	333	0.00150446	0.104942	0.109312	417.19
ST	ss715579480	GM01	44723768	2	1.16205	0.314132	NaN	NaN	NaN	NaN	NaN	NaN	333	0.00705411	0.104942	0.109312	417.19
ST	ss715579485	GM01	44860334	2	0.947074	0.388935	NaN	NaN	NaN	NaN	NaN	NaN	333	0.00574911	0.104942	0.109312	417.19
ST	ss715579486	GM01	44896742	2	0.724781	0.485207	NaN	NaN	NaN	NaN	NaN	NaN	333	0.0043997	0.104942	0.109312	417.19
ST	ss715579487	GM01	44937500	2	0.118917	0.88792	NaN	NaN	NaN	NaN	NaN	NaN	333	0.000722	0.104942	0.109312	417.19
ST	ss715579488	GM01	44965732	2	0.743261	0.476362	NaN	NaN	NaN	NaN	NaN	NaN	333	0.00451188	0.104942	0.109312	417.19
ST	ss715579490	GM01	45006011	2	0.684754	0.504936	NaN	NaN	NaN	NaN	NaN	NaN	333	0.00415672	0.104942	0.109312	417.19
ST	ss715579492	GM01	45056798	1	0.413464	0.520666	NaN	NaN	NaN	NaN	NaN	NaN	333	0.00125494	0.104942	0.109312	417.19
ST	ss715579494	GM01	45082898	2	0.268736	0.764513	NaN	NaN	NaN	NaN	NaN	NaN	333	0.00163133	0.104942	0.109312	417.19
ST	ss715579496	GM01	45169738	2	2.3677	0.0953007	NaN	NaN	NaN	NaN	NaN	NaN	333	0.0143728	0.104942	0.109312	417.19
ST	ss715579497	GM01	45198324	1	0.413464	0.520666	NaN	NaN	NaN	NaN	NaN	NaN	333	0.00125494	0.104942	0.109312	417.19
ST	ss715579498	GM01	45235552	2	0.932031	0.394797	NaN	NaN	NaN	NaN	NaN	NaN	333	0.00565779	0.104942	0.109312	417.19
ST	ss715579500	GM01	45269288	2	0.164002	0.84881	NaN	NaN	NaN	NaN	NaN	NaN	333	0.000996	0.104942	0.109312	417.19
ST	ss715579502	GM01	45309459	2	0.182055	0.83364	NaN	NaN	NaN	NaN	NaN	NaN	333	0.00110514	0.104942	0.109312	417.19
ST	ss715579504	GM01	45347268	2	0.260579	0.770765	NaN	NaN	NaN	NaN	NaN	NaN	333	0.00158181	0.104942	0.109312	417.19
ST	ss715579513	GM01	45535684	1	0.929536	0.335694	NaN	NaN	NaN	NaN	NaN	NaN	333	0.00282132	0.104942	0.109312	417.19
ST	ss715579514	GM01	45577562	2	0.055387	0.946128	NaN	NaN	NaN	NaN	NaN	NaN	333	0.000336	0.104942	0.109312	417.19
ST	ss715579516	GM01	45626060	2	0.148369	0.862171	NaN	NaN	NaN	NaN	NaN	NaN	333	0.000901	0.104942	0.109312	417.19
ST	ss715579517	GM01	45661398	2	0.78596	0.456541	NaN	NaN	NaN	NaN	NaN	NaN	333	0.00477108	0.104942	0.109312	417.19
ST	ss715579518	GM01	45706109	2	0.440199	0.644289	NaN	NaN	NaN	NaN	NaN	NaN	333	0.00267218	0.104942	0.109312	417.19
ST	ss715579519	GM01	45728502	2	0.611618	0.543092	NaN	NaN	NaN	NaN	NaN	NaN	333	0.00371276	0.104942	0.109312	417.19
ST	ss715579520	GM01	45754481	2	0.148767	0.861828	NaN	NaN	NaN	NaN	NaN	NaN	333	0.000903	0.104942	0.109312	417.19
ST	ss715579523	GM01	45893563	2	0.463144	0.629714	NaN	NaN	NaN	NaN	NaN	NaN	333	0.00281146	0.104942	0.109312	417.19
ST	ss715579524	GM01	45935654	1	2.06623	0.151546	NaN	NaN	NaN	NaN	NaN	NaN	333	0.00627142	0.104942	0.109312	417.19
ST	ss715579525	GM01	45965901	1	2.06623	0.151546	NaN	NaN	NaN	NaN	NaN	NaN	333	0.00627142	0.104942	0.109312	417.19
ST	ss715579528	GM01	46036919	2	0.880143	0.415704	NaN	NaN	NaN	NaN	NaN	NaN	333	0.00534281	0.104942	0.109312	417.19
ST	ss715579532	GM01	46103306	2	0.63546	0.530344	NaN	NaN	NaN	NaN	NaN	NaN	333	0.00385749	0.104942	0.109312	417.19
ST	ss715579533	GM01	46125766	1	1.00762	0.316214	NaN	NaN	NaN	NaN	NaN	NaN	333	0.00305832	0.104942	0.109312	417.19
ST	ss715579535	GM01	46166859	1	1.6519	0.199607	NaN	NaN	NaN	NaN	NaN	NaN	333	0.00501384	0.104942	0.109312	417.19
ST	ss715579538	GM01	46230017	1	0.870689	0.351451	NaN	NaN	NaN	NaN	NaN	NaN	333	0.00264271	0.104942	0.109312	417.19
ST	ss715579541	GM01	46337600	1	0.870689	0.351451	NaN	NaN	NaN	NaN	NaN	NaN	333	0.00264271	0.104942	0.109312	417.19
ST	ss715579543	GM01	46376169	2	0.494271	0.610471	NaN	NaN	NaN	NaN	NaN	NaN	333	0.00300042	0.104942	0.109312	417.19
ST	ss715579549	GM01	46542618	2	0.294206	0.74532	NaN	NaN	NaN	NaN	NaN	NaN	333	0.00178595	0.104942	0.109312	417.19
ST	ss715579550	GM01	46610204	2	0.654171	0.520552	NaN	NaN	NaN	NaN	NaN	NaN	333	0.00397107	0.104942	0.109312	417.19
ST	ss715579552	GM01	46662438	2	0.41277	0.662159	NaN	NaN	NaN	NaN	NaN	NaN	333	0.00250567	0.104942	0.109312	417.19
ST	ss715579553	GM01	46694829	1	0.466799	0.494946	NaN	NaN	NaN	NaN	NaN	NaN	333	0.00141683	0.104942	0.109312	417.19
ST	ss715579555	GM01	46745928	1	2.42229	0.120584	NaN	NaN	NaN	NaN	NaN	NaN	333	0.00735213	0.104942	0.109312	417.19
ST	ss715579557	GM01	46770056	1	2.42229	0.120584	NaN	NaN	NaN	NaN	NaN	NaN	333	0.00735213	0.104942	0.109312	417.19
ST	ss715579558	GM01	46798900	1	0.466799	0.494946	NaN	NaN	NaN	NaN	NaN	NaN	333	0.00141683	0.104942	0.109312	417.19
ST	ss715579560	GM01	46851639	2	0.0202647	0.97994	NaN	NaN	NaN	NaN	NaN	NaN	333	0.000123	0.104942	0.109312	417.19
ST	ss715579568	GM01	47064250	1	2.42229	0.120584	NaN	NaN	NaN	NaN	NaN	NaN	333	0.00735213	0.104942	0.109312	417.19
ST	ss715579569	GM01	47109955	2	1.36955	0.255675	NaN	NaN	NaN	NaN	NaN	NaN	333	0.00831371	0.104942	0.109312	417.19
ST	ss715579572	GM01	47187003	1	2.42229	0.120584	NaN	NaN	NaN	NaN	NaN	NaN	333	0.00735213	0.104942	0.109312	417.19
ST	ss715579574	GM01	47239868	2	0.934795	0.393713	NaN	NaN	NaN	NaN	NaN	NaN	333	0.00567457	0.104942	0.109312	417.19
ST	ss715579577	GM01	47245656	2	0.587735	0.55617	NaN	NaN	NaN	NaN	NaN	NaN	333	0.00356778	0.104942	0.109312	417.19
ST	ss715579579	GM01	47343692	2	0.91463	0.401688	NaN	NaN	NaN	NaN	NaN	NaN	333	0.00555216	0.104942	0.109312	417.19
ST	ss715579580	GM01	47383563	2	1.8497	0.158926	NaN	NaN	NaN	NaN	NaN	NaN	333	0.0112284	0.104942	0.109312	417.19
ST	ss715579581	GM01	47407070	2	1.30956	0.271351	NaN	NaN	NaN	NaN	NaN	NaN	333	0.00794952	0.104942	0.109312	417.19
ST	ss715579582	GM01	47417553	1	0.0080527	0.928551	NaN	NaN	NaN	NaN	NaN	NaN	333	2.44e-05	0.104942	0.109312	417.19
ST	ss715579583	GM01	47422654	2	0.91463	0.401688	NaN	NaN	NaN	NaN	NaN	NaN	333	0.00555216	0.104942	0.109312	417.19
ST	ss715579586	GM01	47428124	2	0.462368	0.630201	NaN	NaN	NaN	NaN	NaN	NaN	333	0.00280676	0.104942	0.109312	417.19
ST	ss715579587	GM01	47434861	2	0.0481511	0.952997	NaN	NaN	NaN	NaN	NaN	NaN	333	0.000292	0.104942	0.109312	417.19
ST	ss715579591	GM01	47462126	2	0.165862	0.847234	NaN	NaN	NaN	NaN	NaN	NaN	333	0.00100685	0.104942	0.109312	417.19
ST	ss715579592	GM01	47476910	2	0.0682105	0.934077	NaN	NaN	NaN	NaN	NaN	NaN	333	0.000414	0.104942	0.109312	417.19
ST	ss715579593	GM01	47478669	1	0.870689	0.351451	NaN	NaN	NaN	NaN	NaN	NaN	333	0.00264271	0.104942	0.109312	417.19
ST	ss715579594	GM01	47481216	1	0.0080527	0.928551	NaN	NaN	NaN	NaN	NaN	NaN	333	2.44e-05	0.104942	0.109312	417.19
ST	ss715579596	GM01	47492612	2	0.746815	0.47468	NaN	NaN	NaN	NaN	NaN	NaN	333	0.00453346	0.104942	0.109312	417.19
ST	ss715579597	GM01	47495955	2	0.541331	0.582494	NaN	NaN	NaN	NaN	NaN	NaN	333	0.00328609	0.104942	0.109312	417.19
ST	ss715579598	GM01	47500350	1	0.870689	0.351451	NaN	NaN	NaN	NaN	NaN	NaN	333	0.00264271	0.104942	0.109312	417.19
ST	ss715579599	GM01	47503665	2	0.429205	0.651393	NaN	NaN	NaN	NaN	NaN	NaN	333	0.00260544	0.104942	0.109312	417.19
ST	ss715579601	GM01	47516500	2	0.0978323	0.906828	NaN	NaN	NaN	NaN	NaN	NaN	333	0.000594	0.104942	0.109312	417.19
ST	ss715579603	GM01	47545922	1	0.870689	0.351451	NaN	NaN	NaN	NaN	NaN	NaN	333	0.00264271	0.104942	0.109312	417.19
ST	ss715579604	GM01	47548257	1	0.0356437	0.85037	NaN	NaN	NaN	NaN	NaN	NaN	333	0.000108	0.104942	0.109312	417.19
ST	ss715579605	GM01	47549333	2	0.784907	0.457019	NaN	NaN	NaN	NaN	NaN	NaN	333	0.00476469	0.104942	0.109312	417.19
ST	ss715579606	GM01	47553127	2	1.04831	0.351705	NaN	NaN	NaN	NaN	NaN	NaN	333	0.00636364	0.104942	0.109312	417.19
ST	ss715579607	GM01	47559286	2	0.66702	0.513933	NaN	NaN	NaN	NaN	NaN	NaN	333	0.00404907	0.104942	0.109312	417.19
ST	ss715579608	GM01	47574690	1	1.68022	0.195806	NaN	NaN	NaN	NaN	NaN	NaN	333	0.0050998	0.104942	0.109312	417.19
ST	ss715579610	GM01	47607800	1	0.466799	0.494946	NaN	NaN	NaN	NaN	NaN	NaN	333	0.00141683	0.104942	0.109312	417.19
ST	ss715579613	GM01	47641758	1	0.0356437	0.85037	NaN	NaN	NaN	NaN	NaN	NaN	333	0.000108	0.104942	0.109312	417.19
ST	ss715579614	GM01	47643080	1	0.0080527	0.928551	NaN	NaN	NaN	NaN	NaN	NaN	333	2.44e-05	0.104942	0.109312	417.19
ST	ss715579618	GM01	47679835	2	0.849663	0.428501	NaN	NaN	NaN	NaN	NaN	NaN	333	0.00515778	0.104942	0.109312	417.19
ST	ss715579620	GM01	47709406	2	0.968549	0.38072	NaN	NaN	NaN	NaN	NaN	NaN	333	0.00587947	0.104942	0.109312	417.19
ST	ss715579621	GM01	47717883	2	0.102044	0.903019	NaN	NaN	NaN	NaN	NaN	NaN	333	0.000619	0.104942	0.109312	417.19
ST	ss715579623	GM01	47732679	2	0.555945	0.574071	NaN	NaN	NaN	NaN	NaN	NaN	333	0.0033748	0.104942	0.109312	417.19
ST	ss715579626	GM01	47750313	2	0.731684	0.481884	NaN	NaN	NaN	NaN	NaN	NaN	333	0.00444161	0.104942	0.109312	417.19
ST	ss715579629	GM01	47767757	1	0.653584	0.41942	NaN	NaN	NaN	NaN	NaN	NaN	333	0.00198375	0.104942	0.109312	417.19
ST	ss715579630	GM01	47772417	2	0.439046	0.645031	NaN	NaN	NaN	NaN	NaN	NaN	333	0.00266518	0.104942	0.109312	417.19
ST	ss715579634	GM01	47816660	0	NaN	1	NaN	NaN	NaN	NaN	NaN	NaN	333	0	0.104942	0.109312	417.19
ST	ss715579635	GM01	47820464	0	NaN	1	NaN	NaN	NaN	NaN	NaN	NaN	333	0	0.104942	0.109312	417.19
ST	ss715579637	GM01	47825531	2	0.731684	0.481884	NaN	NaN	NaN	NaN	NaN	NaN	333	0.00444161	0.104942	0.109312	417.19
ST	ss715579639	GM01	47891693	1	0.870689	0.351451	NaN	NaN	NaN	NaN	NaN	NaN	333	0.00264271	0.104942	0.109312	417.19
ST	ss715579640	GM01	47899030	1	0.0958472	0.757068	NaN	NaN	NaN	NaN	NaN	NaN	333	0.000291	0.104942	0.109312	417.19
ST	ss715579641	GM01	47904255	2	0.0163959	0.983739	NaN	NaN	NaN	NaN	NaN	NaN	333	9.95e-05	0.104942	0.109312	417.19
ST	ss715579642	GM01	47905859	0	NaN	1	NaN	NaN	NaN	NaN	NaN	NaN	333	0	0.104942	0.109312	417.19
ST	ss715579644	GM01	47919309	2	0.150522	0.860318	NaN	NaN	NaN	NaN	NaN	NaN	333	0.000914	0.104942	0.109312	417.19
ST	ss715579645	GM01	47923081	2	0.635151	0.530508	NaN	NaN	NaN	NaN	NaN	NaN	333	0.00385561	0.104942	0.109312	417.19
ST	ss715579646	GM01	47928978	1	0.188012	0.664861	NaN	NaN	NaN	NaN	NaN	NaN	333	0.000571	0.104942	0.109312	417.19
ST	ss715579647	GM01	47930513	1	0.188012	0.664861	NaN	NaN	NaN	NaN	NaN	NaN	333	0.000571	0.104942	0.109312	417.19
ST	ss715579648	GM01	47937245	2	0.329901	0.719234	NaN	NaN	NaN	NaN	NaN	NaN	333	0.00200263	0.104942	0.109312	417.19
ST	ss715579650	GM01	47940391	1	0.0866269	0.768696	NaN	NaN	NaN	NaN	NaN	NaN	333	0.000263	0.104942	0.109312	417.19
ST	ss715579651	GM01	47942128	2	0.0461007	0.954952	NaN	NaN	NaN	NaN	NaN	NaN	333	0.00028	0.104942	0.109312	417.19
ST	ss715579652	GM01	47949955	2	0.289398	0.748906	NaN	NaN	NaN	NaN	NaN	NaN	333	0.00175676	0.104942	0.109312	417.19
ST	ss715579653	GM01	47951740	2	0.435977	0.647008	NaN	NaN	NaN	NaN	NaN	NaN	333	0.00264655	0.104942	0.109312	417.19
ST	ss715579654	GM01	47953183	1	0.0302602	0.862008	NaN	NaN	NaN	NaN	NaN	NaN	333	9.18e-05	0.104942	0.109312	417.19
ST	ss715579656	GM01	47964516	2	0.323779	0.723641	NaN	NaN	NaN	NaN	NaN	NaN	333	0.00196547	0.104942	0.109312	417.19
ST	ss715579659	GM01	47986978	2	1.62266	0.198957	NaN	NaN	NaN	NaN	NaN	NaN	333	0.0098502	0.104942	0.109312	417.19
ST	ss715579661	GM01	47989662	2	0.278309	0.757242	NaN	NaN	NaN	NaN	NaN	NaN	333	0.00168944	0.104942	0.109312	417.19
ST	ss715579662	GM01	47990887	2	1.60228	0.203015	NaN	NaN	NaN	NaN	NaN	NaN	333	0.00972644	0.104942	0.109312	417.19
ST	ss715579664	GM01	48003666	2	0.385418	0.680475	NaN	NaN	NaN	NaN	NaN	NaN	333	0.00233964	0.104942	0.109312	417.19
ST	ss715579665	GM01	48004686	1	0.0302602	0.862008	NaN	NaN	NaN	NaN	NaN	NaN	333	9.18e-05	0.104942	0.109312	417.19
ST	ss715579666	GM01	48006295	2	1.94053	0.145279	NaN	NaN	NaN	NaN	NaN	NaN	333	0.0117797	0.104942	0.109312	417.19
ST	ss715579668	GM01	48012742	0	NaN	1	NaN	NaN	NaN	NaN	NaN	NaN	333	0	0.104942	0.109312	417.19
ST	ss715579669	GM01	48031858	0	NaN	1	NaN	NaN	NaN	NaN	NaN	NaN	333	0	0.104942	0.109312	417.19
ST	ss715579670	GM01	48040514	2	0.1961	0.822027	NaN	NaN	NaN	NaN	NaN	NaN	333	0.0011904	0.104942	0.109312	417.19
ST	ss715579673	GM01	48078170	2	0.329647	0.719416	NaN	NaN	NaN	NaN	NaN	NaN	333	0.00200109	0.104942	0.109312	417.19
ST	ss715579675	GM01	48080399	1	0.870689	0.351451	NaN	NaN	NaN	NaN	NaN	NaN	333	0.00264271	0.104942	0.109312	417.19
ST	ss715579677	GM01	48105796	2	1.91952	0.148327	NaN	NaN	NaN	NaN	NaN	NaN	333	0.0116522	0.104942	0.109312	417.19
ST	ss715579678	GM01	48113694	1	0.182442	0.669563	NaN	NaN	NaN	NaN	NaN	NaN	333	0.000554	0.104942	0.109312	417.19
ST	ss715579679	GM01	48115128	1	0.182442	0.669563	NaN	NaN	NaN	NaN	NaN	NaN	333	0.000554	0.104942	0.109312	417.19
ST	ss715579681	GM01	48118228	2	0.518834	0.595704	NaN	NaN	NaN	NaN	NaN	NaN	333	0.00314952	0.104942	0.109312	417.19
ST	ss715579682	GM01	48121022	1	0.182442	0.669563	NaN	NaN	NaN	NaN	NaN	NaN	333	0.000554	0.104942	0.109312	417.19
ST	ss715579683	GM01	48122318	1	0.00566457	0.940051	NaN	NaN	NaN	NaN	NaN	NaN	333	1.72e-05	0.104942	0.109312	417.19
ST	ss715579684	GM01	48123227	1	0.000919	0.975837	NaN	NaN	NaN	NaN	NaN	NaN	333	2.79e-06	0.104942	0.109312	417.19
ST	ss715579688	GM01	48135067	2	0.0718451	0.93069	NaN	NaN	NaN	NaN	NaN	NaN	333	0.000436	0.104942	0.109312	417.19
ST	ss715579693	GM01	48171267	1	0.12193	0.727175	NaN	NaN	NaN	NaN	NaN	NaN	333	0.00037	0.104942	0.109312	417.19
ST	ss715579695	GM01	48185204	2	0.768996	0.464315	NaN	NaN	NaN	NaN	NaN	NaN	333	0.0046681	0.104942	0.109312	417.19
ST	ss715579697	GM01	48199045	2	0.964339	0.382317	NaN	NaN	NaN	NaN	NaN	NaN	333	0.00585391	0.104942	0.109312	417.19
ST	ss715579698	GM01	48202617	2	0.185794	0.830532	NaN	NaN	NaN	NaN	NaN	NaN	333	0.00112784	0.104942	0.109312	417.19
ST	ss715579699	GM01	48203810	2	0.0888878	0.91497	NaN	NaN	NaN	NaN	NaN	NaN	333	0.00054	0.104942	0.109312	417.19
ST	ss715579700	GM01	48214169	2	0.116123	0.890402	NaN	NaN	NaN	NaN	NaN	NaN	333	0.000705	0.104942	0.109312	417.19
ST	ss715579701	GM01	48216978	2	0.765261	0.466044	NaN	NaN	NaN	NaN	NaN	NaN	333	0.00464543	0.104942	0.109312	417.19
ST	ss715579702	GM01	48220485	1	0.00566457	0.940051	NaN	NaN	NaN	NaN	NaN	NaN	333	1.72e-05	0.104942	0.109312	417.19
ST	ss715579703	GM01	48222480	2	0.0236844	0.976596	NaN	NaN	NaN	NaN	NaN	NaN	333	0.000144	0.104942	0.109312	417.19
ST	ss715579704	GM01	48223770	1	0.151348	0.697503	NaN	NaN	NaN	NaN	NaN	NaN	333	0.000459	0.104942	0.109312	417.19
ST	ss715579705	GM01	48226340	1	0.00172367	0.966909	NaN	NaN	NaN	NaN	NaN	NaN	333	5.23e-06	0.104942	0.109312	417.19
ST	ss715579706	GM01	48227312	2	0.53199	0.587942	NaN	NaN	NaN	NaN	NaN	NaN	333	0.00322939	0.104942	0.109312	417.19
ST	ss715579710	GM01	48268947	2	0.237708	0.788569	NaN	NaN	NaN	NaN	NaN	NaN	333	0.00144298	0.104942	0.109312	417.19
ST	ss715579714	GM01	48366292	2	0.0331164	0.967429	NaN	NaN	NaN	NaN	NaN	NaN	333	0.000201	0.104942	0.109312	417.19
ST	ss715579716	GM01	48374862	1	0.234682	0.628397	NaN	NaN	NaN	NaN	NaN	NaN	333	0.000712	0.104942	0.109312	417.19
ST	ss715579717	GM01	48379472	1	0.644466	0.422679	NaN	NaN	NaN	NaN	NaN	NaN	333	0.00195608	0.104942	0.109312	417.19
ST	ss715579719	GM01	48415073	2	0.316253	0.729098	NaN	NaN	NaN	NaN	NaN	NaN	333	0.00191978	0.104942	0.109312	417.19
ST	ss715579720	GM01	48419228	2	0.463604	0.629425	NaN	NaN	NaN	NaN	NaN	NaN	333	0.00281426	0.104942	0.109312	417.19
ST	ss715579723	GM01	48476100	2	0.0319458	0.968562	NaN	NaN	NaN	NaN	NaN	NaN	333	0.000194	0.104942	0.109312	417.19
ST	ss715579725	GM01	48519558	1	0.00172367	0.966909	NaN	NaN	NaN	NaN	NaN	NaN	333	5.23e-06	0.104942	0.109312	417.19
ST	ss715579726	GM01	48546668	1	1.08565	0.298205	NaN	NaN	NaN	NaN	NaN	NaN	333	0.00329515	0.104942	0.109312	417.19
ST	ss715579729	GM01	48571035	2	0.852086	0.427469	NaN	NaN	NaN	NaN	NaN	NaN	333	0.0051725	0.104942	0.109312	417.19
ST	ss715579731	GM01	48593077	2	0.567081	0.567736	NaN	NaN	NaN	NaN	NaN	NaN	333	0.0034424	0.104942	0.109312	417.19
ST	ss715579732	GM01	48609048	2	0.28602	0.751436	NaN	NaN	NaN	NaN	NaN	NaN	333	0.00173625	0.104942	0.109312	417.19
ST	ss715579738	GM01	48676304	2	0.435262	0.64747	NaN	NaN	NaN	NaN	NaN	NaN	333	0.00264221	0.104942	0.109312	417.19
ST	ss715579739	GM01	48682524	2	0.136884	0.872121	NaN	NaN	NaN	NaN	NaN	NaN	333	0.000831	0.104942	0.109312	417.19
ST	ss715579740	GM01	48684677	2	0.443273	0.642317	NaN	NaN	NaN	NaN	NaN	NaN	333	0.00269084	0.104942	0.109312	417.19
ST	ss715579741	GM01	48686446	1	0.0391756	0.843224	NaN	NaN	NaN	NaN	NaN	NaN	333	0.000119	0.104942	0.109312	417.19
ST	ss715579742	GM01	48691400	2	0.476904	0.621133	NaN	NaN	NaN	NaN	NaN	NaN	333	0.00289499	0.104942	0.109312	417.19
ST	ss715579743	GM01	48716689	2	0.00233624	0.997667	NaN	NaN	NaN	NaN	NaN	NaN	333	1.42e-05	0.104942	0.109312	417.19
ST	ss715579744	GM01	48727937	1	0.00124034	0.971927	NaN	NaN	NaN	NaN	NaN	NaN	333	3.76e-06	0.104942	0.109312	417.19
ST	ss715579745	GM01	48729931	1	0.0270948	0.869356	NaN	NaN	NaN	NaN	NaN	NaN	333	8.22e-05	0.104942	0.109312	417.19
ST	ss715579747	GM01	48741524	2	1.07782	0.341543	NaN	NaN	NaN	NaN	NaN	NaN	333	0.00654277	0.104942	0.109312	417.19
ST	ss715579749	GM01	48751448	2	1.23101	0.293348	NaN	NaN	NaN	NaN	NaN	NaN	333	0.00747269	0.104942	0.109312	417.19
ST	ss715579751	GM01	48761529	2	0.456962	0.633608	NaN	NaN	NaN	NaN	NaN	NaN	333	0.00277393	0.104942	0.109312	417.19
ST	ss715579752	GM01	48780039	2	0.882878	0.414574	NaN	NaN	NaN	NaN	NaN	NaN	333	0.00535941	0.104942	0.109312	417.19
ST	ss715579754	GM01	48815840	1	0.870689	0.351451	NaN	NaN	NaN	NaN	NaN	NaN	333	0.00264271	0.104942	0.109312	417.19
ST	ss715579755	GM01	48817017	2	1.57361	0.208861	NaN	NaN	NaN	NaN	NaN	NaN	333	0.00955241	0.104942	0.109312	417.19
ST	ss715579759	GM01	48834329	2	0.687481	0.503566	NaN	NaN	NaN	NaN	NaN	NaN	333	0.00417328	0.104942	0.109312	417.19
ST	ss715579760	GM01	48835387	2	0.523817	0.592751	NaN	NaN	NaN	NaN	NaN	NaN	333	0.00317978	0.104942	0.109312	417.19
ST	ss715579763	GM01	48843821	2	0.991144	0.372264	NaN	NaN	NaN	NaN	NaN	NaN	333	0.00601663	0.104942	0.109312	417.19
ST	ss715579764	GM01	48850762	1	0.527269	0.468275	NaN	NaN	NaN	NaN	NaN	NaN	333	0.00160036	0.104942	0.109312	417.19
ST	ss715579765	GM01	48856422	2	0.528048	0.590257	NaN	NaN	NaN	NaN	NaN	NaN	333	0.00320545	0.104942	0.109312	417.19
ST	ss715579766	GM01	48859333	2	0.240889	0.786068	NaN	NaN	NaN	NaN	NaN	NaN	333	0.00146229	0.104942	0.109312	417.19
ST	ss715579767	GM01	48867791	2	0.310207	0.733511	NaN	NaN	NaN	NaN	NaN	NaN	333	0.00188308	0.104942	0.109312	417.19
ST	ss715579768	GM01	48870524	1	0.704403	0.40192	NaN	NaN	NaN	NaN	NaN	NaN	333	0.002138	0.104942	0.109312	417.19
ST	ss715579769	GM01	48871478	1	0.704403	0.40192	NaN	NaN	NaN	NaN	NaN	NaN	333	0.002138	0.104942	0.109312	417.19
ST	ss715579770	GM01	48877939	1	0.390452	0.532496	NaN	NaN	NaN	NaN	NaN	NaN	333	0.0011851	0.104942	0.109312	417.19
ST	ss715579771	GM01	48880666	1	0.390452	0.532496	NaN	NaN	NaN	NaN	NaN	NaN	333	0.0011851	0.104942	0.109312	417.19
ST	ss715579772	GM01	48883609	1	0.00172367	0.966909	NaN	NaN	NaN	NaN	NaN	NaN	333	5.23e-06	0.104942	0.109312	417.19
ST	ss715579777	GM01	48927359	2	2.87465	0.0578631	NaN	NaN	NaN	NaN	NaN	NaN	333	0.0174503	0.104942	0.109312	417.19
ST	ss715579778	GM01	48929070	2	1.25684	0.285924	NaN	NaN	NaN	NaN	NaN	NaN	333	0.00762948	0.104942	0.109312	417.19
ST	ss715579779	GM01	48930647	2	0.696029	0.499298	NaN	NaN	NaN	NaN	NaN	NaN	333	0.00422517	0.104942	0.109312	417.19
ST	ss715579780	GM01	48932018	1	1.39087	0.239113	NaN	NaN	NaN	NaN	NaN	NaN	333	0.00422156	0.104942	0.109312	417.19
ST	ss715579782	GM01	48941374	2	1.88963	0.152774	NaN	NaN	NaN	NaN	NaN	NaN	333	0.0114708	0.104942	0.109312	417.19
ST	ss715579783	GM01	48945063	1	1.74614	0.187283	NaN	NaN	NaN	NaN	NaN	NaN	333	0.00529989	0.104942	0.109312	417.19
ST	ss715579786	GM01	48960694	2	1.09295	0.336449	NaN	NaN	NaN	NaN	NaN	NaN	333	0.00663461	0.104942	0.109312	417.19
ST	ss715579787	GM01	48961982	2	1.04129	0.354165	NaN	NaN	NaN	NaN	NaN	NaN	333	0.00632105	0.104942	0.109312	417.19
ST	ss715579788	GM01	48964724	1	0.932109	0.335027	NaN	NaN	NaN	NaN	NaN	NaN	333	0.00282913	0.104942	0.109312	417.19
ST	ss715579789	GM01	48970081	2	1.20489	0.301051	NaN	NaN	NaN	NaN	NaN	NaN	333	0.00731416	0.104942	0.109312	417.19
ST	ss715579790	GM01	48976203	1	0.724461	0.395305	NaN	NaN	NaN	NaN	NaN	NaN	333	0.00219888	0.104942	0.109312	417.19
ST	ss715579791	GM01	48983842	2	1.21789	0.297191	NaN	NaN	NaN	NaN	NaN	NaN	333	0.00739309	0.104942	0.109312	417.19
ST	ss715579792	GM01	48991214	2	0.46671	0.627479	NaN	NaN	NaN	NaN	NaN	NaN	333	0.00283311	0.104942	0.109312	417.19
ST	ss715579793	GM01	48994432	2	1.12403	0.32622	NaN	NaN	NaN	NaN	NaN	NaN	333	0.00682329	0.104942	0.109312	417.19
ST	ss715579797	GM01	49028585	1	2.41948	0.120799	NaN	NaN	NaN	NaN	NaN	NaN	333	0.00734358	0.104942	0.109312	417.19
ST	ss715579799	GM01	49042675	0	NaN	1	NaN	NaN	NaN	NaN	NaN	NaN	333	0	0.104942	0.109312	417.19
ST	ss715579800	GM01	49046949	2	2.37975	0.094175	NaN	NaN	NaN	NaN	NaN	NaN	333	0.014446	0.104942	0.109312	417.19
ST	ss715579801	GM01	49049344	2	0.126489	0.881227	NaN	NaN	NaN	NaN	NaN	NaN	333	0.000768	0.104942	0.109312	417.19
ST	ss715579802	GM01	49051009	2	2.01806	0.134565	NaN	NaN	NaN	NaN	NaN	NaN	333	0.0122504	0.104942	0.109312	417.19
ST	ss715579803	GM01	49054762	1	0.118922	0.730428	NaN	NaN	NaN	NaN	NaN	NaN	333	0.000361	0.104942	0.109312	417.19
ST	ss715579804	GM01	49055756	2	0.484313	0.616562	NaN	NaN	NaN	NaN	NaN	NaN	333	0.00293997	0.104942	0.109312	417.19
ST	ss715579805	GM01	49058129	2	0.484313	0.616562	NaN	NaN	NaN	NaN	NaN	NaN	333	0.00293997	0.104942	0.109312	417.19
ST	ss715579806	GM01	49059190	1	0.118922	0.730428	NaN	NaN	NaN	NaN	NaN	NaN	333	0.000361	0.104942	0.109312	417.19
ST	ss715579807	GM01	49060467	2	0.842369	0.431621	NaN	NaN	NaN	NaN	NaN	NaN	333	0.00511351	0.104942	0.109312	417.19
ST	ss715579808	GM01	49061531	1	0.118922	0.730428	NaN	NaN	NaN	NaN	NaN	NaN	333	0.000361	0.104942	0.109312	417.19
ST	ss715579809	GM01	49065313	2	0.113064	0.893128	NaN	NaN	NaN	NaN	NaN	NaN	333	0.000686	0.104942	0.109312	417.19
ST	ss715579811	GM01	49073795	2	0.451746	0.636913	NaN	NaN	NaN	NaN	NaN	NaN	333	0.00274227	0.104942	0.109312	417.19
ST	ss715579812	GM01	49074764	2	0.901561	0.406942	NaN	NaN	NaN	NaN	NaN	NaN	333	0.00547283	0.104942	0.109312	417.19
ST	ss715579813	GM01	49079144	1	0.484903	0.486703	NaN	NaN	NaN	NaN	NaN	NaN	333	0.00147178	0.104942	0.109312	417.19
ST	ss715579814	GM01	49094735	2	0.148915	0.861701	NaN	NaN	NaN	NaN	NaN	NaN	333	0.000904	0.104942	0.109312	417.19
ST	ss715579815	GM01	49095861	2	0.416055	0.659993	NaN	NaN	NaN	NaN	NaN	NaN	333	0.00252561	0.104942	0.109312	417.19
ST	ss715579816	GM01	49097595	2	0.314417	0.730435	NaN	NaN	NaN	NaN	NaN	NaN	333	0.00190863	0.104942	0.109312	417.19
ST	ss715579817	GM01	49100734	2	1.3354	0.264484	NaN	NaN	NaN	NaN	NaN	NaN	333	0.00810638	0.104942	0.109312	417.19
ST	ss715579818	GM01	49131184	2	0.593633	0.552911	NaN	NaN	NaN	NaN	NaN	NaN	333	0.00360358	0.104942	0.109312	417.19
ST	ss715579820	GM01	49142360	2	0.510744	0.600527	NaN	NaN	NaN	NaN	NaN	NaN	333	0.00310042	0.104942	0.109312	417.19
ST	ss715579822	GM01	49148068	1	0.143892	0.704688	NaN	NaN	NaN	NaN	NaN	NaN	333	0.000437	0.104942	0.109312	417.19
ST	ss715579825	GM01	49176585	2	1.09397	0.336107	NaN	NaN	NaN	NaN	NaN	NaN	333	0.00664081	0.104942	0.109312	417.19
ST	ss715579826	GM01	49178630	2	1.23701	0.291604	NaN	NaN	NaN	NaN	NaN	NaN	333	0.00750916	0.104942	0.109312	417.19
ST	ss715579827	GM01	49180782	1	0.0437525	0.834445	NaN	NaN	NaN	NaN	NaN	NaN	333	0.000133	0.104942	0.109312	417.19
ST	ss715579828	GM01	49186164	2	0.505157	0.603881	NaN	NaN	NaN	NaN	NaN	NaN	333	0.0030665	0.104942	0.109312	417.19
ST	ss715579829	GM01	49196486	2	0.473253	0.623398	NaN	NaN	NaN	NaN	NaN	NaN	333	0.00287283	0.104942	0.109312	417.19
ST	ss715579830	GM01	49201325	1	0.0322409	0.857611	NaN	NaN	NaN	NaN	NaN	NaN	333	9.79e-05	0.104942	0.109312	417.19
ST	ss715579832	GM01	49210094	2	0.318728	0.727299	NaN	NaN	NaN	NaN	NaN	NaN	333	0.0019348	0.104942	0.109312	417.19
ST	ss715579833	GM01	49225383	1	2.37779	0.124035	NaN	NaN	NaN	NaN	NaN	NaN	333	0.00721706	0.104942	0.109312	417.19
ST	ss715579834	GM01	49226272	1	2.37779	0.124035	NaN	NaN	NaN	NaN	NaN	NaN	333	0.00721706	0.104942	0.109312	417.19
ST	ss715579836	GM01	49242529	1	0.00633383	0.936616	NaN	NaN	NaN	NaN	NaN	NaN	333	1.92e-05	0.104942	0.109312	417.19
ST	ss715579838	GM01	49249064	1	4.58772	0.0329379	NaN	NaN	NaN	NaN	NaN	NaN	333	0.0139246	0.104942	0.109312	417.19
ST	ss715579839	GM01	49254257	2	2.35464	0.096535	NaN	NaN	NaN	NaN	NaN	NaN	333	0.0142936	0.104942	0.109312	417.19
ST	ss715579840	GM01	49256107	1	1.51519	0.219231	NaN	NaN	NaN	NaN	NaN	NaN	333	0.0045989	0.104942	0.109312	417.19
ST	ss715579841	GM01	49262640	1	1.51519	0.219231	NaN	NaN	NaN	NaN	NaN	NaN	333	0.0045989	0.104942	0.109312	417.19
ST	ss715579842	GM01	49264734	1	1.51519	0.219231	NaN	NaN	NaN	NaN	NaN	NaN	333	0.0045989	0.104942	0.109312	417.19
ST	ss715579843	GM01	49283088	2	0.691464	0.501573	NaN	NaN	NaN	NaN	NaN	NaN	333	0.00419745	0.104942	0.109312	417.19
ST	ss715579845	GM01	49288415	1	1.51519	0.219231	NaN	NaN	NaN	NaN	NaN	NaN	333	0.0045989	0.104942	0.109312	417.19
ST	ss715579847	GM01	49298272	2	0.259619	0.771504	NaN	NaN	NaN	NaN	NaN	NaN	333	0.00157599	0.104942	0.109312	417.19
ST	ss715579848	GM01	49299765	2	0.384961	0.680785	NaN	NaN	NaN	NaN	NaN	NaN	333	0.00233686	0.104942	0.109312	417.19
ST	ss715579851	GM01	49313817	2	0.0595517	0.942197	NaN	NaN	NaN	NaN	NaN	NaN	333	0.000362	0.104942	0.109312	417.19
ST	ss715579853	GM01	49322369	1	1.66167	0.198286	NaN	NaN	NaN	NaN	NaN	NaN	333	0.0050435	0.104942	0.109312	417.19
ST	ss715579856	GM01	49349101	1	0.0327175	0.856574	NaN	NaN	NaN	NaN	NaN	NaN	333	9.93e-05	0.104942	0.109312	417.19
ST	ss715579857	GM01	49370195	2	0.133543	0.875037	NaN	NaN	NaN	NaN	NaN	NaN	333	0.000811	0.104942	0.109312	417.19
ST	ss715579858	GM01	49371559	2	0.436531	0.646651	NaN	NaN	NaN	NaN	NaN	NaN	333	0.00264991	0.104942	0.109312	417.19
ST	ss715579861	GM01	49381645	2	0.100365	0.904535	NaN	NaN	NaN	NaN	NaN	NaN	333	0.000609	0.104942	0.109312	417.19
ST	ss715579862	GM01	49394831	1	0.021347	0.883927	NaN	NaN	NaN	NaN	NaN	NaN	333	6.48e-05	0.104942	0.109312	417.19
ST	ss715579863	GM01	49400361	2	1.34429	0.262162	NaN	NaN	NaN	NaN	NaN	NaN	333	0.00816035	0.104942	0.109312	417.19
ST	ss715579864	GM01	49405022	2	0.0501553	0.951089	NaN	NaN	NaN	NaN	NaN	NaN	333	0.000304	0.104942	0.109312	417.19
ST	ss715579865	GM01	49406876	1	0.0327175	0.856574	NaN	NaN	NaN	NaN	NaN	NaN	333	9.93e-05	0.104942	0.109312	417.19
ST	ss715579868	GM01	49414213	1	0.0155891	0.900714	NaN	NaN	NaN	NaN	NaN	NaN	333	4.73e-05	0.104942	0.109312	417.19
ST	ss715579871	GM01	49443113	1	0.327767	0.567369	NaN	NaN	NaN	NaN	NaN	NaN	333	0.000995	0.104942	0.109312	417.19
ST	ss715579872	GM01	49445573	2	0.666293	0.514305	NaN	NaN	NaN	NaN	NaN	NaN	333	0.00404466	0.104942	0.109312	417.19
ST	ss715579877	GM01	49474051	2	0.274632	0.760027	NaN	NaN	NaN	NaN	NaN	NaN	333	0.00166712	0.104942	0.109312	417.19
ST	ss715579878	GM01	49476807	2	0.296197	0.74384	NaN	NaN	NaN	NaN	NaN	NaN	333	0.00179803	0.104942	0.109312	417.19
ST	ss715579879	GM01	49477693	2	0.0728035	0.929799	NaN	NaN	NaN	NaN	NaN	NaN	333	0.000442	0.104942	0.109312	417.19
ST	ss715579880	GM01	49497388	1	0.0372257	0.847126	NaN	NaN	NaN	NaN	NaN	NaN	333	0.000113	0.104942	0.109312	417.19
ST	ss715579881	GM01	49499867	1	0.0372257	0.847126	NaN	NaN	NaN	NaN	NaN	NaN	333	0.000113	0.104942	0.109312	417.19
ST	ss715579882	GM01	49523921	2	0.0534148	0.947995	NaN	NaN	NaN	NaN	NaN	NaN	333	0.000324	0.104942	0.109312	417.19
ST	ss715579884	GM01	49532926	2	0.9118	0.402819	NaN	NaN	NaN	NaN	NaN	NaN	333	0.00553498	0.104942	0.109312	417.19
ST	ss715579886	GM01	49555462	2	0.0744863	0.928236	NaN	NaN	NaN	NaN	NaN	NaN	333	0.000452	0.104942	0.109312	417.19
ST	ss715579888	GM01	49561866	2	0.562022	0.570605	NaN	NaN	NaN	NaN	NaN	NaN	333	0.00341169	0.104942	0.109312	417.19
ST	ss715579889	GM01	49562807	2	0.23855	0.787907	NaN	NaN	NaN	NaN	NaN	NaN	333	0.00144809	0.104942	0.109312	417.19
ST	ss715579890	GM01	49564591	1	0.0852421	0.7705	NaN	NaN	NaN	NaN	NaN	NaN	333	0.000259	0.104942	0.109312	417.19
ST	ss715579891	GM01	49565522	1	0.0852421	0.7705	NaN	NaN	NaN	NaN	NaN	NaN	333	0.000259	0.104942	0.109312	417.19
ST	ss715579893	GM01	49595814	2	0.731684	0.481884	NaN	NaN	NaN	NaN	NaN	NaN	333	0.00444161	0.104942	0.109312	417.19
ST	ss715579894	GM01	49603884	2	2.68582	0.0696694	NaN	NaN	NaN	NaN	NaN	NaN	333	0.0163039	0.104942	0.109312	417.19
ST	ss715579895	GM01	49605261	2	0.619069	0.539075	NaN	NaN	NaN	NaN	NaN	NaN	333	0.00375799	0.104942	0.109312	417.19
ST	ss715579896	GM01	49607164	2	1.18247	0.307828	NaN	NaN	NaN	NaN	NaN	NaN	333	0.00717805	0.104942	0.109312	417.19
ST	ss715579897	GM01	49609523	2	2.48872	0.0845875	NaN	NaN	NaN	NaN	NaN	NaN	333	0.0151075	0.104942	0.109312	417.19
ST	ss715579898	GM01	49610766	2	1.18247	0.307828	NaN	NaN	NaN	NaN	NaN	NaN	333	0.00717805	0.104942	0.109312	417.19
ST	ss715579899	GM01	49612870	1	0.00209866	0.963489	NaN	NaN	NaN	NaN	NaN	NaN	333	6.37e-06	0.104942	0.109312	417.19
ST	ss715579901	GM01	49620773	2	0.903917	0.40599	NaN	NaN	NaN	NaN	NaN	NaN	333	0.00548713	0.104942	0.109312	417.19
ST	ss715579902	GM01	49636145	1	0.00172367	0.966909	NaN	NaN	NaN	NaN	NaN	NaN	333	5.23e-06	0.104942	0.109312	417.19
ST	ss715579903	GM01	49638826	2	0.157947	0.85396	NaN	NaN	NaN	NaN	NaN	NaN	333	0.000959	0.104942	0.109312	417.19
ST	ss715579904	GM01	49651786	1	0.466799	0.494946	NaN	NaN	NaN	NaN	NaN	NaN	333	0.00141683	0.104942	0.109312	417.19
ST	ss715579907	GM01	49732399	0	NaN	1	NaN	NaN	NaN	NaN	NaN	NaN	333	0	0.104942	0.109312	417.19
ST	ss715579908	GM01	49736212	0	NaN	1	NaN	NaN	NaN	NaN	NaN	NaN	333	0	0.104942	0.109312	417.19
ST	ss715579909	GM01	49741168	1	0.683423	0.409011	NaN	NaN	NaN	NaN	NaN	NaN	333	0.00207432	0.104942	0.109312	417.19
ST	ss715579911	GM01	49757231	2	0.237936	0.78839	NaN	NaN	NaN	NaN	NaN	NaN	333	0.00144436	0.104942	0.109312	417.19
ST	ss715579913	GM01	49767430	2	0.310608	0.733217	NaN	NaN	NaN	NaN	NaN	NaN	333	0.00188551	0.104942	0.109312	417.19
ST	ss715579914	GM01	49837935	1	0.870689	0.351451	NaN	NaN	NaN	NaN	NaN	NaN	333	0.00264271	0.104942	0.109312	417.19
ST	ss715579916	GM01	49878562	1	0.216789	0.641807	NaN	NaN	NaN	NaN	NaN	NaN	333	0.000658	0.104942	0.109312	417.19
ST	ss715579917	GM01	49888773	2	0.242955	0.784448	NaN	NaN	NaN	NaN	NaN	NaN	333	0.00147483	0.104942	0.109312	417.19
ST	ss715579920	GM01	49910518	2	1.40277	0.24739	NaN	NaN	NaN	NaN	NaN	NaN	333	0.00851538	0.104942	0.109312	417.19
ST	ss715579921	GM01	49946843	2	0.725146	0.485031	NaN	NaN	NaN	NaN	NaN	NaN	333	0.00440192	0.104942	0.109312	417.19
ST	ss715579923	GM01	49953772	2	1.27646	0.280409	NaN	NaN	NaN	NaN	NaN	NaN	333	0.00774862	0.104942	0.109312	417.19
ST	ss715579925	GM01	49964556	2	0.329277	0.719682	NaN	NaN	NaN	NaN	NaN	NaN	333	0.00199884	0.104942	0.109312	417.19
ST	ss715579927	GM01	49974852	1	0.300171	0.584148	NaN	NaN	NaN	NaN	NaN	NaN	333	0.000911	0.104942	0.109312	417.19
ST	ss715579931	GM01	49993016	2	0.594614	0.552371	NaN	NaN	NaN	NaN	NaN	NaN	333	0.00360954	0.104942	0.109312	417.19
ST	ss715579933	GM01	50003168	2	0.106288	0.899196	NaN	NaN	NaN	NaN	NaN	NaN	333	0.000645	0.104942	0.109312	417.19
ST	ss715579936	GM01	50052182	0	NaN	1	NaN	NaN	NaN	NaN	NaN	NaN	333	0	0.104942	0.109312	417.19
ST	ss715579937	GM01	50053431	1	0.870689	0.351451	NaN	NaN	NaN	NaN	NaN	NaN	333	0.00264271	0.104942	0.109312	417.19
ST	ss715579938	GM01	50078206	2	1.07268	0.343291	NaN	NaN	NaN	NaN	NaN	NaN	333	0.00651158	0.104942	0.109312	417.19
ST	ss715579940	GM01	50098955	2	1.7028	0.183784	NaN	NaN	NaN	NaN	NaN	NaN	333	0.0103367	0.104942	0.109312	417.19
ST	ss715579941	GM01	50102969	2	0.755647	0.470525	NaN	NaN	NaN	NaN	NaN	NaN	333	0.00458707	0.104942	0.109312	417.19
ST	ss715579945	GM01	50142504	2	0.50088	0.606461	NaN	NaN	NaN	NaN	NaN	NaN	333	0.00304054	0.104942	0.109312	417.19
ST	ss715579946	GM01	50145148	2	1.27219	0.2816	NaN	NaN	NaN	NaN	NaN	NaN	333	0.0077227	0.104942	0.109312	417.19
ST	ss715579948	GM01	50158961	1	0.236911	0.626771	NaN	NaN	NaN	NaN	NaN	NaN	333	0.000719	0.104942	0.109312	417.19
ST	ss715579949	GM01	50161979	2	0.238905	0.787627	NaN	NaN	NaN	NaN	NaN	NaN	333	0.00145025	0.104942	0.109312	417.19
ST	ss715579950	GM01	50164447	1	0.1327	0.715883	NaN	NaN	NaN	NaN	NaN	NaN	333	0.000403	0.104942	0.109312	417.19
ST	ss715579951	GM01	50171910	1	0.863195	0.353529	NaN	NaN	NaN	NaN	NaN	NaN	333	0.00261997	0.104942	0.109312	417.19
ST	ss715579956	GM01	50199056	2	1.32934	0.266078	NaN	NaN	NaN	NaN	NaN	NaN	333	0.00806962	0.104942	0.109312	417.19
ST	ss715579958	GM01	50206347	2	0.137957	0.871186	NaN	NaN	NaN	NaN	NaN	NaN	333	0.000837	0.104942	0.109312	417.19
ST	ss715579959	GM01	50207464	2	0.556735	0.573619	NaN	NaN	NaN	NaN	NaN	NaN	333	0.0033796	0.104942	0.109312	417.19
ST	ss715579961	GM01	50215932	2	0.571105	0.565463	NaN	NaN	NaN	NaN	NaN	NaN	333	0.00346683	0.104942	0.109312	417.19
ST	ss715579962	GM01	50222028	2	0.355086	0.701383	NaN	NaN	NaN	NaN	NaN	NaN	333	0.00215551	0.104942	0.109312	417.19
ST	ss715579963	GM01	50225358	2	0.355086	0.701383	NaN	NaN	NaN	NaN	NaN	NaN	333	0.00215551	0.104942	0.109312	417.19
ST	ss715579964	GM01	50232374	2	0.355086	0.701383	NaN	NaN	NaN	NaN	NaN	NaN	333	0.00215551	0.104942	0.109312	417.19
ST	ss715579966	GM01	50250951	2	0.547592	0.57887	NaN	NaN	NaN	NaN	NaN	NaN	333	0.0033241	0.104942	0.109312	417.19
ST	ss715579969	GM01	50268147	2	0.4064	0.66638	NaN	NaN	NaN	NaN	NaN	NaN	333	0.002467	0.104942	0.109312	417.19
ST	ss715579970	GM01	50269341	2	0.954667	0.386011	NaN	NaN	NaN	NaN	NaN	NaN	333	0.0057952	0.104942	0.109312	417.19
ST	ss715579971	GM01	50275355	2	0.531483	0.58824	NaN	NaN	NaN	NaN	NaN	NaN	333	0.00322631	0.104942	0.109312	417.19
ST	ss715579972	GM01	50277979	2	0.546568	0.579461	NaN	NaN	NaN	NaN	NaN	NaN	333	0.00331788	0.104942	0.109312	417.19
ST	ss715579973	GM01	50287274	2	0.364884	0.694559	NaN	NaN	NaN	NaN	NaN	NaN	333	0.00221499	0.104942	0.109312	417.19
ST	ss715579974	GM01	50289949	2	0.132624	0.875841	NaN	NaN	NaN	NaN	NaN	NaN	333	0.000805	0.104942	0.109312	417.19
ST	ss715579975	GM01	50295635	2	0.511741	0.59993	NaN	NaN	NaN	NaN	NaN	NaN	333	0.00310647	0.104942	0.109312	417.19
ST	ss715579976	GM01	50298348	2	0.314062	0.730694	NaN	NaN	NaN	NaN	NaN	NaN	333	0.00190648	0.104942	0.109312	417.19
ST	ss715579977	GM01	50299407	2	0.371434	0.690035	NaN	NaN	NaN	NaN	NaN	NaN	333	0.00225475	0.104942	0.109312	417.19
ST	ss715579978	GM01	50301137	2	0.778001	0.460171	NaN	NaN	NaN	NaN	NaN	NaN	333	0.00472277	0.104942	0.109312	417.19
ST	ss715579980	GM01	50307437	1	0.870689	0.351451	NaN	NaN	NaN	NaN	NaN	NaN	333	0.00264271	0.104942	0.109312	417.19
ST	ss715579983	GM01	50314134	2	0.778001	0.460171	NaN	NaN	NaN	NaN	NaN	NaN	333	0.00472277	0.104942	0.109312	417.19
ST	ss715579985	GM01	50323278	2	0.901364	0.407022	NaN	NaN	NaN	NaN	NaN	NaN	333	0.00547163	0.104942	0.109312	417.19
ST	ss715579987	GM01	50329494	2	0.00137692	0.998624	NaN	NaN	NaN	NaN	NaN	NaN	333	8.36e-06	0.104942	0.109312	417.19
ST	ss715579988	GM01	50331027	2	0.801808	0.449397	NaN	NaN	NaN	NaN	NaN	NaN	333	0.00486729	0.104942	0.109312	417.19
ST	ss715579991	GM01	50370380	2	0.405661	0.666871	NaN	NaN	NaN	NaN	NaN	NaN	333	0.00246252	0.104942	0.109312	417.19
ST	ss715579992	GM01	50382301	2	0.348548	0.705974	NaN	NaN	NaN	NaN	NaN	NaN	333	0.00211582	0.104942	0.109312	417.19
ST	ss715579993	GM01	50383428	2	0.290749	0.747896	NaN	NaN	NaN	NaN	NaN	NaN	333	0.00176496	0.104942	0.109312	417.19
ST	ss715579995	GM01	50387658	2	0.182303	0.833434	NaN	NaN	NaN	NaN	NaN	NaN	333	0.00110665	0.104942	0.109312	417.19
ST	ss715579996	GM01	50391496	1	0.241472	0.623474	NaN	NaN	NaN	NaN	NaN	NaN	333	0.000733	0.104942	0.109312	417.19
ST	ss715579997	GM01	50418733	2	0.352136	0.703451	NaN	NaN	NaN	NaN	NaN	NaN	333	0.0021376	0.104942	0.109312	417.19
ST	ss715579998	GM01	50425311	2	0.78181	0.45843	NaN	NaN	NaN	NaN	NaN	NaN	333	0.00474589	0.104942	0.109312	417.19
ST	ss715580000	GM01	50440356	2	2.04403	0.131157	NaN	NaN	NaN	NaN	NaN	NaN	333	0.0124081	0.104942	0.109312	417.19
ST	ss715580003	GM01	50451035	2	0.394904	0.674065	NaN	NaN	NaN	NaN	NaN	NaN	333	0.00239722	0.104942	0.109312	417.19
ST	ss715580004	GM01	50453498	2	1.09976	0.33418	NaN	NaN	NaN	NaN	NaN	NaN	333	0.00667595	0.104942	0.109312	417.19
ST	ss715580005	GM01	50455130	2	0.362535	0.696189	NaN	NaN	NaN	NaN	NaN	NaN	333	0.00220073	0.104942	0.109312	417.19
ST	ss715580006	GM01	50464370	2	0.362535	0.696189	NaN	NaN	NaN	NaN	NaN	NaN	333	0.00220073	0.104942	0.109312	417.19
ST	ss715580008	GM01	50487009	2	0.0120093	0.988063	NaN	NaN	NaN	NaN	NaN	NaN	333	7.29e-05	0.104942	0.109312	417.19
ST	ss715580010	GM01	50504115	2	0.357155	0.699937	NaN	NaN	NaN	NaN	NaN	NaN	333	0.00216807	0.104942	0.109312	417.19
ST	ss715580012	GM01	50510585	2	0.0231568	0.977111	NaN	NaN	NaN	NaN	NaN	NaN	333	0.000141	0.104942	0.109312	417.19
ST	ss715580013	GM01	50513425	2	0.302274	0.739342	NaN	NaN	NaN	NaN	NaN	NaN	333	0.00183492	0.104942	0.109312	417.19
ST	ss715580014	GM01	50519169	2	0.357155	0.699937	NaN	NaN	NaN	NaN	NaN	NaN	333	0.00216807	0.104942	0.109312	417.19
ST	ss715580015	GM01	50521939	1	0.0105329	0.91832	NaN	NaN	NaN	NaN	NaN	NaN	333	3.2e-05	0.104942	0.109312	417.19
ST	ss715580018	GM01	50531224	1	0.13314	0.715434	NaN	NaN	NaN	NaN	NaN	NaN	333	0.000404	0.104942	0.109312	417.19
ST	ss715580021	GM01	50545995	1	1.02849	0.311262	NaN	NaN	NaN	NaN	NaN	NaN	333	0.00312165	0.104942	0.109312	417.19
ST	ss715580022	GM01	50563271	2	1.4851	0.228004	NaN	NaN	NaN	NaN	NaN	NaN	333	0.0090151	0.104942	0.109312	417.19
ST	ss715580023	GM01	50572171	1	2.40736	0.12173	NaN	NaN	NaN	NaN	NaN	NaN	333	0.0073068	0.104942	0.109312	417.19
ST	ss715580024	GM01	50576284	1	0.448034	0.503741	NaN	NaN	NaN	NaN	NaN	NaN	333	0.00135987	0.104942	0.109312	417.19
ST	ss715580025	GM01	50589558	1	2.4687	0.117098	NaN	NaN	NaN	NaN	NaN	NaN	333	0.007493	0.104942	0.109312	417.19
ST	ss715580028	GM01	50598634	2	1.6057	0.202327	NaN	NaN	NaN	NaN	NaN	NaN	333	0.00974725	0.104942	0.109312	417.19
ST	ss715580029	GM01	50601409	2	0.2387	0.787788	NaN	NaN	NaN	NaN	NaN	NaN	333	0.001449	0.104942	0.109312	417.19
ST	ss715580030	GM01	50610980	2	1.02368	0.360419	NaN	NaN	NaN	NaN	NaN	NaN	333	0.00621413	0.104942	0.109312	417.19
ST	ss715580032	GM01	50630943	2	0.257944	0.772796	NaN	NaN	NaN	NaN	NaN	NaN	333	0.00156582	0.104942	0.109312	417.19
ST	ss715580035	GM01	50654766	2	0.668836	0.513004	NaN	NaN	NaN	NaN	NaN	NaN	333	0.00406009	0.104942	0.109312	417.19
ST	ss715580036	GM01	50673074	1	0.000657	0.979568	NaN	NaN	NaN	NaN	NaN	NaN	333	1.99e-06	0.104942	0.109312	417.19
ST	ss715580037	GM01	50691395	1	0.0817162	0.775165	NaN	NaN	NaN	NaN	NaN	NaN	333	0.000248	0.104942	0.109312	417.19
ST	ss715580038	GM01	50699022	2	2.06731	0.128176	NaN	NaN	NaN	NaN	NaN	NaN	333	0.0125494	0.104942	0.109312	417.19
ST	ss715580039	GM01	50700924	2	1.38033	0.252956	NaN	NaN	NaN	NaN	NaN	NaN	333	0.00837916	0.104942	0.109312	417.19
ST	ss715580042	GM01	50725197	2	1.66013	0.191712	NaN	NaN	NaN	NaN	NaN	NaN	333	0.0100777	0.104942	0.109312	417.19
ST	ss715580043	GM01	50732887	1	0.836728	0.361006	NaN	NaN	NaN	NaN	NaN	NaN	333	0.00253963	0.104942	0.109312	417.19
ST	ss715580045	GM01	50740925	2	0.558852	0.57241	NaN	NaN	NaN	NaN	NaN	NaN	333	0.00339245	0.104942	0.109312	417.19
ST	ss715580046	GM01	50755552	1	0.870689	0.351451	NaN	NaN	NaN	NaN	NaN	NaN	333	0.00264271	0.104942	0.109312	417.19
ST	ss715580047	GM01	50797061	2	1.15035	0.317804	NaN	NaN	NaN	NaN	NaN	NaN	333	0.00698306	0.104942	0.109312	417.19
ST	ss715580048	GM01	50799740	2	0.507765	0.602313	NaN	NaN	NaN	NaN	NaN	NaN	333	0.00308233	0.104942	0.109312	417.19
ST	ss715580050	GM01	50814870	2	0.318195	0.727686	NaN	NaN	NaN	NaN	NaN	NaN	333	0.00193157	0.104942	0.109312	417.19
ST	ss715580052	GM01	50843782	2	0.661383	0.516826	NaN	NaN	NaN	NaN	NaN	NaN	333	0.00401485	0.104942	0.109312	417.19
ST	ss715580055	GM01	50857221	2	0.707906	0.493428	NaN	NaN	NaN	NaN	NaN	NaN	333	0.00429726	0.104942	0.109312	417.19
ST	ss715580056	GM01	50861576	2	0.453635	0.635714	NaN	NaN	NaN	NaN	NaN	NaN	333	0.00275374	0.104942	0.109312	417.19
ST	ss715580057	GM01	50871946	2	0.558059	0.572863	NaN	NaN	NaN	NaN	NaN	NaN	333	0.00338763	0.104942	0.109312	417.19
ST	ss715580059	GM01	50879752	2	0.387459	0.679091	NaN	NaN	NaN	NaN	NaN	NaN	333	0.00235203	0.104942	0.109312	417.19
ST	ss715580064	GM01	50892969	2	0.0165903	0.983547	NaN	NaN	NaN	NaN	NaN	NaN	333	0.000101	0.104942	0.109312	417.19
ST	ss715580065	GM01	50915180	2	1.92717	0.147209	NaN	NaN	NaN	NaN	NaN	NaN	333	0.0116987	0.104942	0.109312	417.19
ST	ss715580066	GM01	50919957	2	0.253704	0.776074	NaN	NaN	NaN	NaN	NaN	NaN	333	0.00154008	0.104942	0.109312	417.19
ST	ss715580069	GM01	50933723	2	0.166147	0.846993	NaN	NaN	NaN	NaN	NaN	NaN	333	0.00100858	0.104942	0.109312	417.19
ST	ss715580070	GM01	50945574	2	0.373396	0.688686	NaN	NaN	NaN	NaN	NaN	NaN	333	0.00226666	0.104942	0.109312	417.19
ST	ss715580071	GM01	50948213	2	0.357053	0.700008	NaN	NaN	NaN	NaN	NaN	NaN	333	0.00216745	0.104942	0.109312	417.19
ST	ss715580073	GM01	50954538	1	0.0665603	0.796574	NaN	NaN	NaN	NaN	NaN	NaN	333	0.000202	0.104942	0.109312	417.19
ST	ss715580075	GM01	50982643	2	0.270591	0.763099	NaN	NaN	NaN	NaN	NaN	NaN	333	0.00164259	0.104942	0.109312	417.19
ST	ss715580080	GM01	51006906	2	1.32651	0.266827	NaN	NaN	NaN	NaN	NaN	NaN	333	0.00805242	0.104942	0.109312	417.19
ST	ss715580081	GM01	51013843	2	0.142042	0.867638	NaN	NaN	NaN	NaN	NaN	NaN	333	0.000862	0.104942	0.109312	417.19
ST	ss715580082	GM01	51049621	2	2.11984	0.121697	NaN	NaN	NaN	NaN	NaN	NaN	333	0.0128683	0.104942	0.109312	417.19
ST	ss715580083	GM01	51054691	1	2.48377	0.11599	NaN	NaN	NaN	NaN	NaN	NaN	333	0.00753873	0.104942	0.109312	417.19
ST	ss715580084	GM01	51057198	2	0.268966	0.764338	NaN	NaN	NaN	NaN	NaN	NaN	333	0.00163273	0.104942	0.109312	417.19
ST	ss715580085	GM01	51062921	2	0.636979	0.529542	NaN	NaN	NaN	NaN	NaN	NaN	333	0.00386671	0.104942	0.109312	417.19
ST	ss715580088	GM01	51076574	1	0.651153	0.420286	NaN	NaN	NaN	NaN	NaN	NaN	333	0.00197637	0.104942	0.109312	417.19
ST	ss715580090	GM01	51087595	2	2.41053	0.0913616	NaN	NaN	NaN	NaN	NaN	NaN	333	0.0146328	0.104942	0.109312	417.19
ST	ss715580091	GM01	51095669	2	2.2078	0.111578	NaN	NaN	NaN	NaN	NaN	NaN	333	0.0134022	0.104942	0.109312	417.19
ST	ss715580092	GM01	51101816	1	0.025652	0.872852	NaN	NaN	NaN	NaN	NaN	NaN	333	7.79e-05	0.104942	0.109312	417.19
ST	ss715580093	GM01	51104398	2	3.99396	0.0193326	NaN	NaN	NaN	NaN	NaN	NaN	333	0.0242449	0.104942	0.109312	417.19
ST	ss715580094	GM01	51105701	1	0.870689	0.351451	NaN	NaN	NaN	NaN	NaN	NaN	333	0.00264271	0.104942	0.109312	417.19
ST	ss715580098	GM01	51122319	2	2.75549	0.0650546	NaN	NaN	NaN	NaN	NaN	NaN	333	0.0167269	0.104942	0.109312	417.19
ST	ss715580099	GM01	51133405	1	2.84365	0.0926863	NaN	NaN	NaN	NaN	NaN	NaN	333	0.00863104	0.104942	0.109312	417.19
ST	ss715580100	GM01	51147675	1	4.81807	0.0288633	NaN	NaN	NaN	NaN	NaN	NaN	333	0.0146238	0.104942	0.109312	417.19
ST	ss715580101	GM01	51151358	1	4.01858	0.0458232	NaN	NaN	NaN	NaN	NaN	NaN	333	0.0121972	0.104942	0.109312	417.19
ST	ss715580103	GM01	51173340	2	1.13948	0.321253	NaN	NaN	NaN	NaN	NaN	NaN	333	0.00691708	0.104942	0.109312	417.19
ST	ss715580104	GM01	51189118	0	NaN	1	NaN	NaN	NaN	NaN	NaN	NaN	333	0	0.104942	0.109312	417.19
ST	ss715580105	GM01	51203252	1	2.22066	0.137136	NaN	NaN	NaN	NaN	NaN	NaN	333	0.00674014	0.104942	0.109312	417.19
ST	ss715580106	GM01	51207814	1	1.22067	0.270039	NaN	NaN	NaN	NaN	NaN	NaN	333	0.00370498	0.104942	0.109312	417.19
ST	ss715580107	GM01	51215554	1	0.831146	0.362611	NaN	NaN	NaN	NaN	NaN	NaN	333	0.00252269	0.104942	0.109312	417.19
ST	ss715580109	GM01	51224777	1	3.56237	0.0599862	NaN	NaN	NaN	NaN	NaN	NaN	333	0.0108125	0.104942	0.109312	417.19
ST	ss715580111	GM01	51269542	2	1.73789	0.177512	NaN	NaN	NaN	NaN	NaN	NaN	333	0.0105497	0.104942	0.109312	417.19
ST	ss715580112	GM01	51277810	2	1.20194	0.301935	NaN	NaN	NaN	NaN	NaN	NaN	333	0.00729623	0.104942	0.109312	417.19
ST	ss715580113	GM01	51287056	1	4.79843	0.0291891	NaN	NaN	NaN	NaN	NaN	NaN	333	0.0145642	0.104942	0.109312	417.19
ST	ss715580114	GM01	51309036	2	1.7869	0.16911	NaN	NaN	NaN	NaN	NaN	NaN	333	0.0108472	0.104942	0.109312	417.19
ST	ss715580116	GM01	51365393	1	1.76884	0.18445	NaN	NaN	NaN	NaN	NaN	NaN	333	0.00536876	0.104942	0.109312	417.19
ST	ss715580117	GM01	51392814	2	0.764549	0.466374	NaN	NaN	NaN	NaN	NaN	NaN	333	0.00464111	0.104942	0.109312	417.19
ST	ss715580119	GM01	51408405	2	0.109344	0.896455	NaN	NaN	NaN	NaN	NaN	NaN	333	0.000664	0.104942	0.109312	417.19
ST	ss715580120	GM01	51411738	1	0.00834372	0.927275	NaN	NaN	NaN	NaN	NaN	NaN	333	2.53e-05	0.104942	0.109312	417.19
ST	ss715580123	GM01	51492159	1	0.0179068	0.89363	NaN	NaN	NaN	NaN	NaN	NaN	333	5.44e-05	0.104942	0.109312	417.19
ST	ss715580125	GM01	51496560	2	0.199013	0.819638	NaN	NaN	NaN	NaN	NaN	NaN	333	0.00120809	0.104942	0.109312	417.19
ST	ss715580126	GM01	51500976	0	NaN	1	NaN	NaN	NaN	NaN	NaN	NaN	333	0	0.104942	0.109312	417.19
ST	ss715580128	GM01	51505243	2	0.248345	0.780238	NaN	NaN	NaN	NaN	NaN	NaN	333	0.00150755	0.104942	0.109312	417.19
ST	ss715580131	GM01	51530195	2	0.934486	0.393834	NaN	NaN	NaN	NaN	NaN	NaN	333	0.00567269	0.104942	0.109312	417.19
ST	ss715580132	GM01	51533430	2	1.01528	0.363442	NaN	NaN	NaN	NaN	NaN	NaN	333	0.00616312	0.104942	0.109312	417.19
ST	ss715580134	GM01	51550517	2	1.10016	0.334045	NaN	NaN	NaN	NaN	NaN	NaN	333	0.00667842	0.104942	0.109312	417.19
ST	ss715580135	GM01	51558983	2	1.38785	0.251078	NaN	NaN	NaN	NaN	NaN	NaN	333	0.00842477	0.104942	0.109312	417.19
ST	ss715580136	GM01	51564203	2	0.081871	0.92141	NaN	NaN	NaN	NaN	NaN	NaN	333	0.000497	0.104942	0.109312	417.19
ST	ss715580137	GM01	51570091	2	0.918555	0.400123	NaN	NaN	NaN	NaN	NaN	NaN	333	0.00557598	0.104942	0.109312	417.19
ST	ss715580138	GM01	51589803	2	1.68745	0.186598	NaN	NaN	NaN	NaN	NaN	NaN	333	0.0102435	0.104942	0.109312	417.19
ST	ss715580139	GM01	51597474	2	2.18145	0.114517	NaN	NaN	NaN	NaN	NaN	NaN	333	0.0132423	0.104942	0.109312	417.19
ST	ss715580140	GM01	51612186	2	0.117421	0.889249	NaN	NaN	NaN	NaN	NaN	NaN	333	0.000713	0.104942	0.109312	417.19
ST	ss715580142	GM01	51616976	2	0.141061	0.868489	NaN	NaN	NaN	NaN	NaN	NaN	333	0.000856	0.104942	0.109312	417.19
ST	ss715580143	GM01	51619343	2	0.32973	0.719357	NaN	NaN	NaN	NaN	NaN	NaN	333	0.00200159	0.104942	0.109312	417.19
ST	ss715580144	GM01	51629974	2	0.311481	0.732579	NaN	NaN	NaN	NaN	NaN	NaN	333	0.00189081	0.104942	0.109312	417.19
ST	ss715580146	GM01	51640001	2	1.47477	0.23035	NaN	NaN	NaN	NaN	NaN	NaN	333	0.0089524	0.104942	0.109312	417.19
ST	ss715580148	GM01	51665711	2	2.84893	0.0593447	NaN	NaN	NaN	NaN	NaN	NaN	333	0.0172941	0.104942	0.109312	417.19
ST	ss715580149	GM01	51675082	2	0.486801	0.615034	NaN	NaN	NaN	NaN	NaN	NaN	333	0.00295507	0.104942	0.109312	417.19
ST	ss715580150	GM01	51679468	2	0.609499	0.54424	NaN	NaN	NaN	NaN	NaN	NaN	333	0.00369989	0.104942	0.109312	417.19
ST	ss715580151	GM01	51681159	2	1.42362	0.24233	NaN	NaN	NaN	NaN	NaN	NaN	333	0.00864191	0.104942	0.109312	417.19
ST	ss715580152	GM01	51691145	1	2.8898	0.0900899	NaN	NaN	NaN	NaN	NaN	NaN	333	0.00877111	0.104942	0.109312	417.19
ST	ss715580153	GM01	51706358	2	2.94555	0.0539699	NaN	NaN	NaN	NaN	NaN	NaN	333	0.0178806	0.104942	0.109312	417.19
ST	ss715580154	GM01	51710507	2	0.758215	0.469324	NaN	NaN	NaN	NaN	NaN	NaN	333	0.00460266	0.104942	0.109312	417.19
ST	ss715580158	GM01	51717031	2	2.10917	0.122986	NaN	NaN	NaN	NaN	NaN	NaN	333	0.0128035	0.104942	0.109312	417.19
ST	ss715580159	GM01	51720842	2	0.844378	0.430759	NaN	NaN	NaN	NaN	NaN	NaN	333	0.0051257	0.104942	0.109312	417.19
ST	ss715580160	GM01	51732040	2	0.992493	0.371765	NaN	NaN	NaN	NaN	NaN	NaN	333	0.00602482	0.104942	0.109312	417.19
ST	ss715580161	GM01	51740520	2	2.60606	0.0753577	NaN	NaN	NaN	NaN	NaN	NaN	333	0.0158198	0.104942	0.109312	417.19
ST	ss715580162	GM01	51742141	2	2.60898	0.0751417	NaN	NaN	NaN	NaN	NaN	NaN	333	0.0158375	0.104942	0.109312	417.19
ST	ss715580163	GM01	51752899	2	2.60606	0.0753577	NaN	NaN	NaN	NaN	NaN	NaN	333	0.0158198	0.104942	0.109312	417.19
ST	ss715580165	GM01	51769619	1	0.522905	0.47012	NaN	NaN	NaN	NaN	NaN	NaN	333	0.00158712	0.104942	0.109312	417.19
ST	ss715580166	GM01	51774753	2	2.83095	0.0604026	NaN	NaN	NaN	NaN	NaN	NaN	333	0.017185	0.104942	0.109312	417.19
ST	ss715580167	GM01	51775991	1	6.59294	0.010681	NaN	NaN	NaN	NaN	NaN	NaN	333	0.0200109	0.104942	0.109312	417.19
ST	ss715580169	GM01	51795714	2	1.19626	0.303642	NaN	NaN	NaN	NaN	NaN	NaN	333	0.00726178	0.104942	0.109312	417.19
ST	ss715580170	GM01	51797889	2	0.435376	0.647396	NaN	NaN	NaN	NaN	NaN	NaN	333	0.0026429	0.104942	0.109312	417.19
ST	ss715580171	GM01	51814000	1	3.53014	0.0611494	NaN	NaN	NaN	NaN	NaN	NaN	333	0.0107147	0.104942	0.109312	417.19
ST	ss715580173	GM01	51818840	2	0.602126	0.548252	NaN	NaN	NaN	NaN	NaN	NaN	333	0.00365514	0.104942	0.109312	417.19
ST	ss715580174	GM01	51831198	2	3.187	0.0425816	NaN	NaN	NaN	NaN	NaN	NaN	333	0.0193463	0.104942	0.109312	417.19
ST	ss715580177	GM01	51866528	1	2.59312	0.108291	NaN	NaN	NaN	NaN	NaN	NaN	333	0.00787061	0.104942	0.109312	417.19
ST	ss715580180	GM01	51897032	0	NaN	1	NaN	NaN	NaN	NaN	NaN	NaN	333	0	0.104942	0.109312	417.19
ST	ss715580181	GM01	51919326	2	2.01593	0.134848	NaN	NaN	NaN	NaN	NaN	NaN	333	0.0122375	0.104942	0.109312	417.19
ST	ss715580183	GM01	51921479	2	0.602915	0.547821	NaN	NaN	NaN	NaN	NaN	NaN	333	0.00365993	0.104942	0.109312	417.19
ST	ss715580184	GM01	51924391	1	2.59312	0.108291	NaN	NaN	NaN	NaN	NaN	NaN	333	0.00787061	0.104942	0.109312	417.19
ST	ss715580186	GM01	51936687	2	3.80514	0.023248	NaN	NaN	NaN	NaN	NaN	NaN	333	0.0230987	0.104942	0.109312	417.19
ST	ss715580187	GM01	51961463	1	3.77043	0.0530223	NaN	NaN	NaN	NaN	NaN	NaN	333	0.011444	0.104942	0.109312	417.19
ST	ss715580188	GM01	51984719	2	1.88526	0.153436	NaN	NaN	NaN	NaN	NaN	NaN	333	0.0114443	0.104942	0.109312	417.19
ST	ss715580192	GM01	52001286	2	1.90576	0.150358	NaN	NaN	NaN	NaN	NaN	NaN	333	0.0115687	0.104942	0.109312	417.19
ST	ss715580198	GM01	52085421	2	3.4672	0.0323563	NaN	NaN	NaN	NaN	NaN	NaN	333	0.0210472	0.104942	0.109312	417.19
ST	ss715580200	GM01	52099074	1	4.12428	0.0430781	NaN	NaN	NaN	NaN	NaN	NaN	333	0.012518	0.104942	0.109312	417.19
ST	ss715580203	GM01	52117349	1	4.90405	0.0274809	NaN	NaN	NaN	NaN	NaN	NaN	333	0.0148847	0.104942	0.109312	417.19
ST	ss715580208	GM01	52187543	2	0.483823	0.616863	NaN	NaN	NaN	NaN	NaN	NaN	333	0.00293699	0.104942	0.109312	417.19
ST	ss715580209	GM01	52194013	1	0.197871	0.656739	NaN	NaN	NaN	NaN	NaN	NaN	333	0.000601	0.104942	0.109312	417.19
ST	ss715580210	GM01	52203006	2	1.41245	0.245027	NaN	NaN	NaN	NaN	NaN	NaN	333	0.00857413	0.104942	0.109312	417.19
ST	ss715580212	GM01	52213692	1	1.74876	0.186954	NaN	NaN	NaN	NaN	NaN	NaN	333	0.00530783	0.104942	0.109312	417.19
ST	ss715580213	GM01	52216987	2	1.56664	0.210307	NaN	NaN	NaN	NaN	NaN	NaN	333	0.00951014	0.104942	0.109312	417.19
ST	ss715580214	GM01	52225405	2	0.731684	0.481884	NaN	NaN	NaN	NaN	NaN	NaN	333	0.00444161	0.104942	0.109312	417.19
ST	ss715580215	GM01	52239898	2	1.03581	0.356101	NaN	NaN	NaN	NaN	NaN	NaN	333	0.00628776	0.104942	0.109312	417.19
ST	ss715580217	GM01	52250957	2	1.01053	0.365158	NaN	NaN	NaN	NaN	NaN	NaN	333	0.00613434	0.104942	0.109312	417.19
ST	ss715580218	GM01	52255460	2	1.19773	0.3032	NaN	NaN	NaN	NaN	NaN	NaN	333	0.00727068	0.104942	0.109312	417.19
ST	ss715580219	GM01	52257240	2	1.83442	0.161346	NaN	NaN	NaN	NaN	NaN	NaN	333	0.0111356	0.104942	0.109312	417.19
ST	ss715580220	GM01	52264113	2	1.73637	0.177778	NaN	NaN	NaN	NaN	NaN	NaN	333	0.0105405	0.104942	0.109312	417.19
ST	ss715580221	GM01	52272035	2	0.98577	0.374258	NaN	NaN	NaN	NaN	NaN	NaN	333	0.00598401	0.104942	0.109312	417.19
ST	ss715580222	GM01	52279146	2	1.6973	0.184788	NaN	NaN	NaN	NaN	NaN	NaN	333	0.0103032	0.104942	0.109312	417.19
ST	ss715580224	GM01	52286178	1	3.4742	0.0632262	NaN	NaN	NaN	NaN	NaN	NaN	333	0.0105449	0.104942	0.109312	417.19
ST	ss715580225	GM01	52289295	2	1.47529	0.230231	NaN	NaN	NaN	NaN	NaN	NaN	333	0.00895557	0.104942	0.109312	417.19
ST	ss715580226	GM01	52303767	2	1.12034	0.327417	NaN	NaN	NaN	NaN	NaN	NaN	333	0.00680091	0.104942	0.109312	417.19
ST	ss715580230	GM01	52331027	2	0.413935	0.66139	NaN	NaN	NaN	NaN	NaN	NaN	333	0.00251274	0.104942	0.109312	417.19
ST	ss715580232	GM01	52335362	2	1.18358	0.307488	NaN	NaN	NaN	NaN	NaN	NaN	333	0.00718481	0.104942	0.109312	417.19
ST	ss715580233	GM01	52348205	2	0.618738	0.539253	NaN	NaN	NaN	NaN	NaN	NaN	333	0.00375598	0.104942	0.109312	417.19
ST	ss715580234	GM01	52354729	2	0.868085	0.42072	NaN	NaN	NaN	NaN	NaN	NaN	333	0.00526961	0.104942	0.109312	417.19
ST	ss715580235	GM01	52368727	1	0.870689	0.351451	NaN	NaN	NaN	NaN	NaN	NaN	333	0.00264271	0.104942	0.109312	417.19
ST	ss715580236	GM01	52378237	2	0.510921	0.600421	NaN	NaN	NaN	NaN	NaN	NaN	333	0.00310149	0.104942	0.109312	417.19
ST	ss715580237	GM01	52380228	1	0.463444	0.496499	NaN	NaN	NaN	NaN	NaN	NaN	333	0.00140664	0.104942	0.109312	417.19
ST	ss715580238	GM01	52415832	1	1.14732	0.284898	NaN	NaN	NaN	NaN	NaN	NaN	333	0.00348235	0.104942	0.109312	417.19
ST	ss715580241	GM01	52436627	2	0.808808	0.446277	NaN	NaN	NaN	NaN	NaN	NaN	333	0.00490978	0.104942	0.109312	417.19
ST	ss715580243	GM01	52450797	2	0.613025	0.542331	NaN	NaN	NaN	NaN	NaN	NaN	333	0.0037213	0.104942	0.109312	417.19
ST	ss715580244	GM01	52454421	1	1.03999	0.308575	NaN	NaN	NaN	NaN	NaN	NaN	333	0.00315657	0.104942	0.109312	417.19
ST	ss715580245	GM01	52462668	2	0.940221	0.391595	NaN	NaN	NaN	NaN	NaN	NaN	333	0.0057075	0.104942	0.109312	417.19
ST	ss715580246	GM01	52470297	1	1.03999	0.308575	NaN	NaN	NaN	NaN	NaN	NaN	333	0.00315657	0.104942	0.109312	417.19
ST	ss715580247	GM01	52472343	2	0.84465	0.430643	NaN	NaN	NaN	NaN	NaN	NaN	333	0.00512736	0.104942	0.109312	417.19
ST	ss715580250	GM01	52499700	2	0.438569	0.645338	NaN	NaN	NaN	NaN	NaN	NaN	333	0.00266228	0.104942	0.109312	417.19
ST	ss715580251	GM01	52515226	2	2.60904	0.0751372	NaN	NaN	NaN	NaN	NaN	NaN	333	0.0158379	0.104942	0.109312	417.19
ST	ss715580252	GM01	52516801	2	2.902	0.0563287	NaN	NaN	NaN	NaN	NaN	NaN	333	0.0176163	0.104942	0.109312	417.19
[truncated: 40,681 more rows]

## Sheet: TableS6
SNP genotypes used for BSA in the progeny derived from crosses of Williams 82 and the semideterminate landraces (positions based on (Wm82.a1)
[truncated: 7,040 more rows]

[truncated: 3 more sheets: TableS7, TableS8, TableS9]
